# Supplementary material for: A Putative long-range RNA-RNA interaction between ORF8 and Spike of SARS-CoV-2
Source: PLoS One. 2022 Sep 1;17(9):e0260331. doi: 10.1371/journal.pone.0260331 (PMC9436084; doi:10.1371/journal.pone.0260331)
Supplement: S1 Table — Accession numbers of the 206,745 SARS-CoV-2 sequences used in the study. (TXT) [file pone.0260331.s004.txt]

Wuhan/Wuhan-Hu-1/2019
Wuhan/IPBCAMS-WH-01/2019
Wuhan/WH01/2019
Wuhan/WIV02/2019
Wuhan/WH04/2020
Wuhan/WIV04/2019
Wuhan/WIV05/2019
Wuhan/WIV06/2019
Wuhan/WIV07/2019
Wuhan/IPBCAMS-WH-02/2019
Wuhan/IPBCAMS-WH-04/2019
Wuhan/IPBCAMS-WH-03/2019
CHN/Wuhan_IME-WH01/2019
CHN/Wuhan_IME-WH02/2019
CHN/Wuhan_IME-WH03/2019
CHN/Wuhan_IME-WH05/2019
CHN/Wuhan_IME-WH04/2019
Wuhan/WH03/2020
Wuhan/WHU01/2020
Wuhan/WHU02/2020
CHN/WH-09/2020
THA/SI200040-NT/2020
Shenzhen/HKU-SZ-002/2020
CHN/Wuhan_OS52/2020
Shenzhen/HKU-SZ-005/2020
NPL/61-TW/2020
CHN/Yunnan-01/2020
CHN/P2-SARS-CoV-2/2020
USA/USA-WA1/2020
Hangzhou/HZ-1/2020
USA/IL-CDC-02983522-001/2020
CHN/HZ-48/2020
CHN/HZ-49/2020
CHN/HZ-79/2020
CHN/HZ-90/2020
CHN/HZ-91/2020
USA/CA-CDC-02993506-001/2020
USA/AZ-CDC-02993465-001/2020
CHN/IME-HZ01/2020
CHN/WHUHnCoV002/2020
CHN/WHUHnCoV001/2020
CHN/WHUHnCoV005/2020
CHN/WHUHnCoV006/2020
CHN/WHUHnCoV007/2020
CHN/WHUHnCoV008/2020
CHN/WHUHnCoV011/2020
CHN/WHUHnCoV012/2020
CHN/WHUHnCoV020/2020
VNM/nCoV-19-01S/2020
VNM/nCoV-19-02S/2020
CHN/WHUHnCoV021/2020
HongKong/HKU-001a/2020
CHN/HZ-60/2020
CHN/HZ-62/2020
CHN/CN2/2020
CHN/CN1/2020
CHN/CN5/2020
USA/CA-CDC-02993471-001/2020
HongKong/HKU-902a/2020
HongKong/2_1801/2020
HongKong/1_2101/2020
CHN/HZ-162/2020
CHN/HZ-178/2020
CHN/HZ-185/2020
THA/SI203285-NT/2020
THA/SI200383-NT/2020
CHN/Shanghai_CH-03/2020
HongKong/HKPU-00025/2020
HongKong/VM20001061/2020
HongKong/HKU-902b/2020
HongKong/HKU-903a/2020
CHN/HZ-477/2020
CHN/Beijing_IME-BJ01/2020
HongKong/HKU-905a/2020
AUS/VIC02/2020
CHN/Hefei-9/2020
KOR/KCDC03/2020
AUS/VIC01/2020
USA/WA-CDC-WA1-F6/2020
USA/WA-CDC-WA1-A12/2020
HongKong/6_2101/2020
TWN/CGMH-CGU-01/2020
CHN/HZ-481/2020
CHN/HZ-551/2020
CHN/HZ-576/2020
CHN/HZ-638/2020
CHN/Wuhan_YB012506/2020
CHN/Wuhan_YB012504/2020
CHN/Beijing_IME-BJ02/2020
THA/SI200433-NT/2020
THA/SI200468-NT/2020
AUS/VIC03/2020
CHN/P5-SARS-CoV-2/2020
CHN/105/2020
USA/WA1/2020
CHN/Wuhan_YB012611/2020
CHN/Wuhan_YB012605/2020
CHN/CN3/2020
CHN/Wuhan_YB012602/2020
CHN/CN4/2020
THA/SI200478-NST/2020
CHN/Changzhou_JS27/2020
CHN/Meizhou/2020
CHN/P8-SARS-CoV-2/2020
CHN/Hefei-20/2020
IND/29/2020
CHN/Hefei-29/2020
HongKong/HKU-903b/2020
HongKong/HKU-907a/2020
HongKong/HKU-908a/2020
CHN/IQTC04/2020
CHN/Beijing_IME-BJ05/2020
CHN/Hefei-34/2020
CHN/Hefei-37/2020
CHN/P7-SARS-CoV-2/2020
CHN/Hefei-38/2020
USA/IL-CDC-03037667-001/2020
CHN/231/2020
CHN/233/2020
USA/CA-CDC-03037551-001/2020
CHN/235/2020
DEU/BavPat3-ChVir1020/2020
DEU/BavPat1-ChVir929/2020
CHN/Beijing_IME-BJ03/2020
CHN/Beijing_IME-BJ04/2020
CHN/P6-SARS-CoV-2/2020
Finland/1/2020
USA/CA-CDC-03039618-001/2020
USA/CA-CDC-03039595-001/2020
USA/MA-CDC-03038398-001/2020
USA/CA-CDC-03040142-001/2020
HongKong/HKU-907b/2020
HongKong/HKU-908b/2020
CHN/IQTC02/2020
CHN/IQTC03/2020
DEU/BavPat4-ChVir1019/2020
CHN/Beijing_IME-BJ07/2020
THA/SI200615-NT/2020
CHN/P10-SARS-CoV-2/2020
CHN/P11-SARS-CoV-2/2020
FIN/1/2020
CHN/Hefei-60/2020
Finland/FIN-1-VE6-P1/2020
Finland/FIN-1-VE6-P3/2020
Finland/FIN-1-VE6-P2/2020
GBR/DMSOp13.5/2020
Finland/FIN-1-VE6-P4/2020
FIN/hCoV-19-Finland-1/2020
GBR/SARS-CoV-2Engl2/2020
KOR/KCDC05/2020
KOR/KCDC06/2020
ITA/INMI1/2020
HongKong/12_2201/2020
DEU/BavPat2-ChVir984-ChVir1017/2020
HongKong/HKU-911a/2020
HongKong/HKU-904a/2020
ITA/INMI2-N/2020
AUS/SA01/2020
AUS/SA02/2020
AUS/SA04/2020
AUS/SA03/2020
HongKong/HKPU-00026/2020
IND/166/2020
USA/WI-CDC-03041142-001/2020
HongKong/HKU-913a/2020
KOR/KCDC07/2020
AUS/VIC13/2020
KOR/KCDC12/2020
HongKong/29_0102/2020
DEU/BavPat7-ChVir1289/2020
THA/SI200893-NT/2020
HongKong/HKU-915a/2020
JPN/UT-NCGM02/2020
AUS/VIC14/2020
CHN/Hefei-167/2020
CHN/Hefei-153/2020
DEU/BavPat8-ChVir1356/2020
THA/SI201712-NT/2020
HongKong/17_2201/2020
CHN/SH01/2020
ITA/INMI2-B/2020
ITA/INMI1-N/2020
SAU/477/2020
CHN/Hefei-179/2020
CHN/Hefei-187/2020
ITA/INMI1-B2/2020
SAU/492/2020
CHN/IQTC01/2020
HongKong/20_3001/2020
HongKong/19_0402/2020
HongKong/23_2601/2020
Guangzhou/IQTC05/2020
USA/CA-CDC-03046181-001/2020
KOR/KCDC24/2020
KOR/KCDC03-NCCP43326/2020
CHN/Hefei-240/2020
CHN/Hefei-241/2020
CHN/Hefei-247/2020
BEL/GHB-03021/2020
MLI/M00960/2020
SWE/01/2020
THA/SI202205-NT/2020
DEU/BavPat10-ChVir1482/2020
HongKong/27_3001/2020
HongKong/30_2901/2020
HongKong/31_2801/2020
DEU/BavPat14-ChVir1483/2020
AUS/VIC07/2020
CHN/Hefei-299/2020
CHN/Hefei-300/2020
HongKong/28_3001/2020
HongKong/32_0402/2020
HongKong/33_0202/2020
HongKong/34_3001/2020
HongKong/35_0402/2020
HongKong/36_0702/2020
HongKong/38_3001/2020
SAU/509/2020
HongKong/HKPU-00020/2020
CHN/Hefei-362/2020
CHN/Hefei-364/2020
CHN/Hefei-363/2020
Japan/Hu_DP_Kng_19-020/2020
Japan/Hu_DP_Kng_19-027/2020
USA/CA-CDC-03047275-001/2020
HongKong/39_3001/2020
HongKong/40_2801/2020
HongKong/41_0802/2020
HongKong/42_0302/2020
HongKong/44_0102/2020
HongKong/43_0202/2020
HongKong/HKPU-00027/2020
SAU/523/2020
SAU/518/2020
CHN/Hefei-388/2020
CHN/Hefei-396/2020
HongKong/45_0502/2020
HongKong/48_0202/2020
USA/TX-CDC-03050000-001/2020
HongKong/49_3001/2020
HongKong/HKPU-00018/2020
HongKong/HKPU-00021/2020
HongKong/HKPU-00019/2020
HongKong/HKPU-00028/2020
HongKong/HKPU-00029/2020
CHN/Hefei-425/2020
HongKong/52_3101/2020
HongKong/53_0802/2020
ITA/INMI1-B1/2020
HongKong/54_0302/2020
China/Meizhou_MZ01/2020
SAU/545/2020
Japan/Hu_DP_Kng_19-031/2020
SAU/553/2020
Japan/DP0027/2020
Japan/DP0005/2020
Japan/DP0037/2020
Japan/DP0059/2020
Japan/DP0065/2020
Japan/DP0077/2020
Japan/DP0078/2020
Japan/DP0104/2020
Japan/DP0121/2020
Japan/DP0107/2020
Japan/DP0133/2020
Japan/DP0134/2020
Japan/DP0152/2020
Japan/DP0158/2020
Japan/DP0190/2020
Japan/DP0184/2020
Japan/DP0191/2020
Japan/DP0196/2020
Japan/DP0200/2020
HongKong/57_0702/2020
China/Meizhou_MZ02/2020
Japan/DP0236/2020
CHN/Hefei-543/2020
Japan/DP0274/2020
Japan/DP0278/2020
Japan/DP0287/2020
Japan/DP0289/2020
Japan/DP0290/2020
Japan/DP0294/2020
Japan/DP0319/2020
Japan/DP0311/2020
Japan/DP0286/2020
Japan/DP0328/2020
Japan/DP0344/2020
Japan/DP0346/2020
Japan/DP0357/2020
Japan/DP0361/2020
Japan/DP0438/2020
Japan/DP0457/2020
Japan/DP0476/2020
Japan/DP0481/2020
Japan/DP0464/2020
Japan/DP0482/2020
HongKong/60_0802/2020
SAU/562/2020
Japan/DP0543/2020
Japan/DP0544/2020
Japan/DP0568/2020
Japan/DP0588/2020
Japan/DP0644/2020
Japan/DP0645/2020
Japan/DP0687/2020
Japan/DP0654/2020
Japan/DP0699/2020
Japan/DP0703/2020
Japan/DP0724/2020
Japan/DP0752/2020
Japan/DP0743/2020
Japan/DP0764/2020
Japan/DP0765/2020
Japan/DP0785/2020
Japan/DP0802/2020
Japan/DP0803/2020
Japan/DP0786/2020
Japan/DP0804/2020
Japan/DP0827/2020
Japan/DP0880/2020
Japan/DP0890/2020
SAU/578/2020
HongKong/61_0202/2020
HongKong/HKPU-00022/2020
CHN/Hefei-615/2020
SAU/583/2020
CHN/Hefei-619/2020
SAU/596/2020
CHN/Hefei-624/2020
HongKong/63_1402/2020
HongKong/64_1202/2020
HongKong/65_1202/2020
HongKong/HKPU-00023/2020
CHN/Hefei-661/2020
HongKong/66_2501/2020
SAU/610/2020
USA/WA-S2/2020
CHN/Hefei-667/2020
CHN/Hefei-679/2020
ITA/PV-5314-21Feb-N/2020
ITA/PV-5314-21Feb-B/2020
AUS/NT01/2020
USA/WA-S84/2020
AUS/NT02/2020
CHN/Hefei-707/2020
HongKong/73_0802/2020
HongKong/74_1302/2020
THA/SI202620-NT/2020
USA/WA-S82/2020
USA/WA-S277/2020
AUS/NT04/2020
CHN/Hefei-728/2020
USA/CA-CDC-03056430-001/2020
SAU/627/2020
CHN/Hefei-742/2020
CHN/Hefei-764/2020
Switzerland/TI-SNRCI-29919486/2020
USA/WA2/2020
HongKong/85_VM20002868/2020
HongKong/83_1702/2020
HongKong/86_1802/2020
HongKong/84_2502/2020
CHN/HN03/2020
CHN/HN01/2020
CHN/HN04/2020
USA/WA-S7/2020
USA/WA-S254/2020
USA/WA-S8/2020
AUS/NT05/2020
SAU/640/2020
ITA/TUS-C198/2020
HongKong/HKPU-00024/2020
HongKong/90_VM20002907/2020
HongKong/89_2502/2020
HongKong/91_2002/2020
HongKong/92_1302/2020
HongKong/90_1602/2020
THA/SI202769-NT/2020
THA/SI202872-NT/2020
CHN/GZMU0014/2020
CHN/GZMU0016/2020
CHN/GZMU0031/2020
CHN/GZMU0044/2020
CHN/GZMU0047/2020
CHN/GZMU0042/2020
CHN/GZMU0048/2020
DEU/NRW-02.1/2020
USA/WA-S257/2020
THA/MUMT-3/2020
ITA/TUS-C44/2020
FIN/FIN-25-VE6-H10/2020
FIN/25/2020
CHN/Hefei-787/2020
CHN/Hefei-790/2020
CHN/Hefei-795/2020
Switzerland/GE-SNRCI-29933895/2020
Switzerland/ZH-UZH-1000477102/2020
ESP/Valencia4/2020
USA/CA-CDC-03062962-001/2020
TWN/CGMH-CGU-03/2020
ITA/71205/2020
DEU/NRW-05/2020
DEU/NRW-04/2020
DEU/NRW-03/2020
USA/WA-S81/2020
USA/WA-S272/2020
KOR/2020-CoV55_Nasopharynx/2020
SAU/656/2020
Switzerland/ZH-UZH-1000477377/2020
CHN/Hefei-806/2020
Switzerland/AG-SNRCI-29940361/2020
Switzerland/BL-SNRCI-29950902/2020
Switzerland/GE-SNRCI-29943121/2020
FIN/hCoV-19-Finland-FIN-25/2020
Switzerland/GE-SNRCI-29945373/2020
Switzerland/GE-SNRCI-29949586/2020
England/CAMB-8475A/2020
USA/WA3-UW1/2020
GEO/MM202054/2020
ESP/Valencia5/2020
USA/WA-CDC-03063125-001/2020
ESP/Valencia6/2020
ESP/Valencia23/2020
ESP/Valencia25/2020
KOR/BA-ACH_2604/2020
TWN/CGMH-CGU-04/2020
TWN/CGMH-CGU-05/2020
USA/CA-CDPH-UC3/2020
USA/CA-CDPH-UC2/2020
USA/CA-CDPH-UC4/2020
CHN/GZMU0030/2020
DEU/NRW-08/2020
DEU/NRW-07/2020
DEU/NRW-06/2020
USA/WA-S43/2020
SAU/671/2020
ISR/hCov-19-Israel-CVL-n896/2020
HongKong/HKPU-00030/2020
NZL/20VR0174/2020
CHN/Hefei-835/2020
CHN/Hefei-839/2020
CHE/B.1/2020
Iceland/13/2020
England/CAMB-84769/2020
England/CAMB-84778/2020
BRA/SP02/2020
USA/WA4-UW2/2020
GEO/MM202082/2020
HongKong/102_2802/2020
USA/RI-CDC-03063123-001/2020
USA/FL-CDC-03063109-001/2020
USA/FL-CDC-03063111-001/2020
USA/CA-CDPH-UC1/2020
ITA/73696/2020
ITA/73702/2020
ITA/INMI4/2020
DEU/NRW-10/2020
DEU/NRW-09/2020
DEU/NRW-01/2020
USA/WA-S3/2020
USA/WA-S30/2020
USA/WA-S41/2020
USA/WA-S97/2020
USA/WA-S96/2020
USA/WA-S95/2020
USA/WA-S105/2020
USA/WA-S103/2020
USA/WA-S94/2020
USA/WA-S102/2020
USA/WA-S44/2020
USA/WA-S40/2020
USA/WA-S101/2020
USA/WA-S42/2020
USA/WA-S99/2020
CHN/Shanghai_CH-02/2020
USA/WA-S234/2020
Switzerland/ZH-UZH-1000477796/2020
CHN/Hefei-863/2020
Switzerland/ZH-UZH-1000477806/2020
Switzerland/ZH-UZH-1000477757/2020
Switzerland/ZH-UZH-1000477797/2020
Netherlands/Helmond_1363548/2020
Netherlands/Loon_op_zand_1363512/2020
USA/WA6-UW3/2020
USA/GA-CDC-03063100-001/2020
USA/GA-CDC-03063103-001/2020
KOR/BA-ACH_2718/2020
KOR/BA-ACH_2719/2020
USA/NH-CDC-03065707-001/2020
USA/NY1-PV08001/2020
USA/CA-SCCPHD-UC14/2020
TWN/CGMH-CGU-21/2020
USA/WA-S6/2020
USA/WA-S5/2020
USA/WA-S10/2020
USA/WA-S106/2020
USA/WA-S89/2020
USA/WA-S113/2020
USA/WA-S119/2020
USA/WA-S90/2020
USA/WA-S107/2020
USA/WA-S98/2020
USA/WA-S92/2020
USA/WA-S47/2020
USA/WA-S93/2020
USA/WA-S48/2020
USA/WA-S55/2020
USA/WA-S46/2020
USA/WA-S108/2020
USA/WA-S45/2020
USA/WA-S115/2020
USA/WA-S100/2020
USA/WA-S281/2020
USA/WA-S243/2020
USA/WA-S123/2020
England/BRIS-12F565/2020
USA/WA-S235/2020
Netherlands/Oss_1363500/2020
Switzerland/AG-UZH-1000477914/2020
Switzerland/ZH-UZH-1000477916/2020
Switzerland/ZH-UZH-1000477909/2020
Switzerland/VD-SNRCI-29965615/2020
England/CAMB-84787/2020
England/CAMB-847A5/2020
Netherlands/Haarlem_1363688/2020
Netherlands/Andel_1365066/2020
Netherlands/Nieuwendijk_1363582/2020
Netherlands/Utrecht_1363628/2020
Netherlands/Utrecht_1363564/2020
Netherlands/NoordBrabant_33/2020
USA/WA7-UW4/2020
USA/WA8-UW5/2020
USA/WA9-UW6/2020
USA/IL-CDC-03066054-001/2020
USA/OR-CDC-03066372-001/2020
USA/TX-CDC-03065163-001/2020
USA/RI-CDC-03065076-001/2020
USA/TX-CDC-03066038-001/2020
THA/SI206377-NST/2020
IND/OUMRK100/2020
ITA/LO-13075-1Mar-B/2020
ITA/INMI3/2020
ITA/LO-13075-1Mar-N/2020
ITA/Siena-1/2020
USA/WA-S120/2020
USA/WA-S121/2020
USA/WA-S87/2020
USA/WA-S27/2020
USA/WA-S33/2020
USA/WA-S86/2020
USA/WA-S118/2020
USA/WA-S88/2020
USA/WA-S109/2020
USA/WA-S242/2020
USA/WA-S247/2020
USA/WA-S236/2020
USA/WA-S249/2020
SAU/677/2020
Belize/UN-CDC-3595766-001/2020
England/BRIS-1854512/2020
Dominican_Republic/ICGEB_UNIBE051/2020
Iceland/12/2020
Iceland/14/2020
Switzerland/VD-CHUV-GEN2511/2020
Switzerland/VD-CHUV-GEN2482/2020
Switzerland/VD-CHUV-GEN2475/2020
Switzerland/VD-CHUV-GEN2960/2020
Switzerland/VD-CHUV-GEN2987/2020
Switzerland/ZH-UZH-1000478320/2020
Switzerland/AG-UZH-1000478260/2020
England/BRIS-12176D/2020
England/BRIS-12175E/2020
England/BRIS-12174F/2020
England/BRIS-1217A9/2020
England/CAMB-847C3/2020
Netherlands/Eindhoven_1363782/2020
England/CAMB-847B4/2020
Netherlands/NoordBrabant_69/2020
Netherlands/Naarden_1364774/2020
Netherlands/Hardinxveld_Giessendam_1364806/2020
Netherlands/ZuidHolland_1/2020
Netherlands/NoordBrabant_3/2020
Netherlands/Gelderland_1/2020
Netherlands/Utrecht_3/2020
ESP/Valencia7/2020
Netherlands/NA_678/2020
ESP/Valencia15/2020
USA/AZ-CDC-03065700-001/2020
USA/FL-CDC-03065981-001/2020
USA/NH-CDC-03066335-001/2020
USA/NY-CDC-03066030-001/2020
USA/FL-CDC-03067097-001/2020
USA/NY-CDC-3082183-001/2020
USA/CA-SCCPHD-UC13/2020
USA/WA-S35/2020
USA/WA-S22/2020
USA/WA-S60/2020
USA/WA-S31/2020
USA/WA-S23/2020
USA/WA-S122/2020
USA/WA-S32/2020
USA/WA-S26/2020
USA/WA-S117/2020
USA/WA-S116/2020
USA/WA-S28/2020
USA/WA-S24/2020
USA/WA-S15/2020
USA/WA-S19/2020
USA/WA-S29/2020
USA/WA-S91/2020
USA/WA-S21/2020
USA/WA-S59/2020
USA/WA-S34/2020
USA/WA-S36/2020
USA/WA-S20/2020
USA/WA-S245/2020
USA/WA-S252/2020
USA/WA-S238/2020
USA/WA-S256/2020
TUN/TUN-20202909/2020
ISR/hCov-19-Israel-CVL-n1467/2020
ISR/hCov-19-Israel-CVL-n1541/2020
USA/AZ-3998/2020
NZL/20VR0189/2020
USA/AZ-3961/2020
Netherlands/Zeewolde_1365080/2020
CHN/Hefei-909/2020
England/BRIS-12F583/2020
CHN/Hefei-912/2020
England/NORT-281041/2020
England/NORT-281050/2020
Iceland/15/2020
Iceland/16/2020
JPN/JP_Hiro84244c/2020
Iceland/17/2020
Iceland/18/2020
Iceland/19/2020
Iceland/20/2020
Iceland/21/2020
Iceland/22/2020
Iceland/23/2020
Iceland/25/2020
Switzerland/AG-UZH-1000478635/2020
Switzerland/SZ-UZH-1000478990/2020
Switzerland/ZH-UZH-1000478309/2020
Switzerland/ZH-UZH-1000478554/2020
Switzerland/ZH-UZH-1000478518/2020
England/BRIS-121800/2020
England/BRIS-1217F4/2020
England/BRIS-12178B/2020
England/BRIS-12177C/2020
England/BRIS-12181F/2020
England/BRIS-12179A/2020
England/CAMB-8480C/2020
England/CAMB-8481B/2020
England/CAMB-84884/2020
Netherlands/Utrecht_21/2020
Netherlands/Utrecht_22/2020
Netherlands/Overijssel_1/2020
Netherlands/Limburg_2/2020
Netherlands/Rotterdam_1364740/2020
Netherlands/NA_64/2020
Netherlands/Utrecht_1/2020
Netherlands/Limburg_4/2020
Netherlands/Limburg_3/2020
Netherlands/ZuidHolland_10/2020
Netherlands/Utrecht_7/2020
Netherlands/Utrecht_10/2020
Netherlands/ZuidHolland_9/2020
Netherlands/Utrecht_2/2020
Netherlands/Utrecht_11/2020
Netherlands/Utrecht_5/2020
Netherlands/Utrecht_4/2020
Netherlands/Utrecht_8/2020
Netherlands/NoordBrabant_2/2020
Netherlands/Overijssel_2/2020
Netherlands/NoordBrabant_36/2020
Netherlands/ZuidHolland_20/2020
Netherlands/ZuidHolland_18/2020
Netherlands/ZuidHolland_21/2020
Netherlands/NA_679/2020
USA/GA-CDC-03066838-001/2020
USA/GA-CDC-03066148-001/2020
USA/CA-CDPH-UC21/2020
AUS/VIC04/2020
DEU/NRW-011/2020
USA/WA-S11/2020
USA/WA-S14/2020
USA/WA-S62/2020
USA/WA-S64/2020
USA/WA-S18/2020
USA/WA-S52/2020
USA/WA-S16/2020
USA/WA-S57/2020
USA/WA-S13/2020
USA/WA-S17/2020
USA/WA-S65/2020
USA/WA-S12/2020
USA/WA-S51/2020
USA/WA-S53/2020
USA/WA-S233/2020
USA/WA-S264/2020
NLD/Leiden-0001/2020
USA/WA-S250/2020
USA/MA-DPH-00002/2020
USA/WA-S2855/2020
THA/MUMT-4/2020
ITA/TUS-C266/2020
ISR/hCov-19-Israel-CVL-n1749/2020
NZL/20VR1109/2020
USA/AZ-3/2020
England/BRIS-12F5A1/2020
England/BRIS-12F5CF/2020
England/BRIS-12F5ED/2020
England/BRIS-12F5B0/2020
England/BRIS-12F592/2020
England/BRIS-12F5DE/2020
England/NORT-281023/2020
England/BRIS-1854521/2020
England/NORT-28106F/2020
Iceland/26/2020
Iceland/27/2020
Iceland/28/2020
Iceland/30/2020
Iceland/31/2020
Iceland/32/2020
Iceland/33/2020
Iceland/34/2020
Switzerland/AG-UZH-1000478772/2020
Switzerland/ZH-UZH-1000478869/2020
England/BRIS-1217B8/2020
England/BRIS-1217E5/2020
England/BRIS-1217D6/2020
England/CAMB-84839/2020
England/CAMB-8482A/2020
England/CAMB-84848/2020
England/CAMB-84857/2020
England/CAMB-848B1/2020
Netherlands/NoordBrabant_39/2020
Netherlands/Utrecht_6/2020
Netherlands/ZuidHolland_5/2020
Netherlands/ZuidHolland_6/2020
Netherlands/ZuidHolland_11/2020
Netherlands/NoordBrabant_16/2020
Netherlands/Limburg_5/2020
Netherlands/Utrecht_12/2020
Netherlands/NoordBrabant_21/2020
Netherlands/NoordBrabant_22/2020
Netherlands/NoordBrabant_20/2020
Netherlands/NoordBrabant_110/2020
ESP/Valencia8/2020
PAK/Gilgit1/2020
USA/GA-CDC-03066152-001/2020
USA/GA-CDC-03067341-001/2020
USA/MD-CDC-03067295-001/2020
USA/NJ-CDC-03067687-001/2020
USA/NJ-CDC-03067686-001/2020
USA/NY-CDC-03067236-001/2020
USA/MA-CDC-03067246-001/2020
USA/MA-CDC-03067244-001/2020
USA/MD-CDC-03067294-001/2020
USA/NY2-PV08100/2020
USA/CA-SCCPHD-UC16/2020
USA/CA-CDPH-UC19/2020
USA/CA-CDPH-UC20/2020
USA/MD-CDC-03067292-001/2020
ITA/78952/2020
USA/NY-CDC-3082104-001/2020
ITA/78955/2020
ITA/INMI5-N/2020
ITA/INMI5-B/2020
USA/MA_MGH_00440/2020
USA/MA_MGH_00438/2020
USA/WA-S37/2020
ITA/INMI10/2020
USA/WA-S67/2020
USA/WA-S49/2020
USA/WA-S38/2020
USA/WA-S68/2020
USA/WA-S39/2020
USA/WA-S63/2020
USA/WA-S302/2020
USA/WA-S279/2020
USA/WA-S259/2020
USA/WA-S241/2020
USA/FL-BPHL-2101/2020
USA/FL-BPHL-2102/2020
ISR/hCov-19-Israel-CVL-n1750/2020
ISR/hCov-19-Israel-CVL-n1962/2020
NZL/20VR0195/2020
USA/LA-BIE-nCOV067/2020
USA/AZ-6/2020
CHN/Hefei-932/2020
CHN/Hefei-947/2020
England/BRIS-12F5FC/2020
Switzerland/GR-ETHZ-100008/2020
Dominican_Republic/ICGEB_UNIBE258/2020
Switzerland/TI-ETHZ-100003/2020
Iceland/35/2020
Iceland/37/2020
Iceland/36/2020
Iceland/42/2020
Iceland/46/2020
Iceland/44/2020
Iceland/40/2020
Iceland/45/2020
Iceland/39/2020
Switzerland/BS-UHB-42176216/2020
Switzerland/BL-UHB-42176229/2020
Switzerland/ZH-UZH-1000479112/2020
England/CAMB-84909/2020
England/CAMB-848C0/2020
Netherlands/ZuidHolland_14/2020
Netherlands/NoordBrabant_14/2020
Netherlands/NoordBrabant_18/2020
Netherlands/ZuidHolland_7/2020
Netherlands/NoordBrabant_23/2020
ESP/Valencia003/2020
GEO/MM2020273/2020
USA/FL-CDC-03067386-001/2020
USA/FL-CDC-03067379-001/2020
Netherlands/ZuidHolland_19/2020
USA/GA-CDC-03067427-001/2020
USA/NE-CDC-03067304-001/2020
USA/MA-CDC-03068173-001/2020
USA/PA-CDC-03067264-001/2020
USA/PA-CDC-03067261-001/2020
USA/RI-CDC-03067424-001/2020
USA/UT-CDC-03067267-001/2020
USA/SC-CDC-03067254-001/2020
USA/SC-CDC-03067677-001/2020
USA/MA-CDC-03067250-001/2020
USA/MA-CDC-03067252-001/2020
USA/MA-CDC-03067248-001/2020
USA/MA-CDC-03068175-001/2020
USA/UT-00001/2020
USA/UT-00003/2020
USA/UT-00004/2020
USA/MN-CDC-03067302-001/2020
TWN/CGMH-CGU-06/2020
USA/HI-CDC-03068466-001/2020
USA/CA-SCCPHD-UC15/2020
USA/CA-CDPH-UC5/2020
USA/CA-CDPH-UC6/2020
USA/CA-CDPH-UC8/2020
USA/CA-CDPH-UC7/2020
USA/CA-CDPH-UC9/2020
USA/CA-CDPH-UC11/2020
USA/CA-UCSF-UC32/2020
USA/CA-SCCPHD-UC34/2020
USA/NY-CDC-3082123-001/2020
AUS/VIC05/2020
GRC/234_31670/2020
USA/VT-CDC-03068154-001/2020
USA/MA_MGH_00442/2020
USA/WA-S110/2020
USA/WA-S77/2020
USA/MA_MGH_00441/2020
USA/WA-S73/2020
USA/WA-S83/2020
USA/WA-S58/2020
USA/WA-S76/2020
USA/WA-S50/2020
USA/WA-S70/2020
USA/WA-S80/2020
USA/WA-S104/2020
USA/WA-S79/2020
USA/WA-S54/2020
USA/WA-S56/2020
Netherlands/NoordBrabant_11/2020
USA/WA-S114/2020
USA/WA-S74/2020
USA/WA-S61/2020
USA/WA-S71/2020
USA/WA-S78/2020
USA/WA-S69/2020
USA/WA-S75/2020
USA/WA-S85/2020
USA/WA-S292/2020
USA/WA-S298/2020
USA/WA-S268/2020
USA/WA-S265/2020
USA/WA-S263/2020
USA/MA-DPH-00003/2020
AUS/TAS54/2020
USA/FL-BPHL-2100/2020
USA/FL-BPHL-2103/2020
USA/FL-BPHL-2104/2020
ESP/AST-232015439/2020
ISR/hCov-19-Israel-CVL-n1999/2020
NZL/20VR0206/2020
CHN/Hefei-966/2020
England/BRIS-12F653/2020
England/BRIS-12F671/2020
England/NORT-28115D/2020
England/NORT-281120/2020
Switzerland/BL-ETHZ-100009/2020
Switzerland/GR-ETHZ-100013/2020
Iceland/48/2020
Iceland/49/2020
Iceland/47/2020
Iceland/50/2020
Iceland/52/2020
Iceland/53/2020
Iceland/51/2020
Switzerland/BS-UHB-42221337/2020
England/CAMB-84927/2020
England/CAMB-84918/2020
Netherlands/ZuidHolland_13/2020
Netherlands/ZuidHolland_8/2020
Netherlands/NoordBrabant_6/2020
Netherlands/NoordBrabant_25/2020
Netherlands/ZuidHolland_24/2020
Netherlands/ZuidHolland_2/2020
Netherlands/NoordBrabant_19/2020
Netherlands/NoordBrabant_17/2020
Netherlands/ZuidHolland_16/2020
Netherlands/NoordBrabant_13/2020
Netherlands/NoordBrabant_15/2020
Netherlands/NoordBrabant_12/2020
Netherlands/NoordBrabant_26/2020
Netherlands/NoordBrabant_4/2020
Netherlands/NoordBrabant_24/2020
USA/WA-UW37/2020
USA/WA-UW39/2020
ESP/Valencia26/2020
USA/DC-CDC-03067507-001/2020
USA/FL-CDC-03068281-001/2020
USA/FL-CDC-03068279-001/2020
USA/KS-CDC-03068207-001/2020
USA/MA-CDC-03068171-001/2020
USA/MA-CDC-03068161-001/2020
USA/MA-CDC-03068176-001/2020
USA/NC-CDC-03068181-001/2020
USA/MO-CDC-03067376-001/2020
USA/NH-CDC-03068247-001/2020
USA/NH-CDC-03068248-001/2020
USA/PA-CDC-03068460-001/2020
USA/SC-CDC-03067676-001/2020
USA/MA-CDC-03068164-001/2020
USA/VA-CDC-03068050-001/2020
USA/MA-CDC-03068165-001/2020
USA/MA-CDC-03068167-001/2020
USA/MA-CDC-03068170-001/2020
USA/MA-CDC-03068159-001/2020
USA/MA-CDC-03068163-001/2020
CHN/YN-0306-466/2020
USA/MA_MGH_00428/2020
USA/WA-S72/2020
USA/WA-S270/2020
USA/WA-S66/2020
USA/WA-S275/2020
USA/WA-S288/2020
USA/WA-S287/2020
USA/WA-S258/2020
USA/WA-S237/2020
USA/WA-S240/2020
USA/NYU-VC-002/2020
USA/COVID20-0001/2020
USA/FL-BPHL-0537/2020
USA/FL-BPHL-0538/2020
FRA/FRA_WGS157/2020
USA/CA-CZB-9705/2020
ISR/hCov-19-Israel-CVL-n2200/2020
ISR/hCov-19-Israel-CVL-n2361/2020
ISR/hCov-19-Israel-CVL-n2125/2020
HongKong/HKPU-00067/2020
England/BRIS-12F6BD/2020
England/BRIS-12F617/2020
USA/DC-DFS-PHL-0001/2020
England/BRIS-12F6CC/2020
England/BRIS-12F635/2020
England/BRIS-12F608/2020
England/BRIS-12F6AE/2020
England/NORT-2811C6/2020
Switzerland/BL-ETHZ-100005/2020
Switzerland/BS-ETHZ-100006/2020
Switzerland/TI-ETHZ-100011/2020
Switzerland/TI-ETHZ-100012/2020
Iceland/54/2020
Iceland/56/2020
Iceland/57/2020
Iceland/59/2020
Iceland/55/2020
Iceland/62/2020
Iceland/61/2020
Iceland/60/2020
England/CAMB-84963/2020
England/CAMB-84945/2020
Netherlands/NA_35/2020
Netherlands/NA_34/2020
Netherlands/NA_43/2020
USA/MN2-MDH2/2020
Netherlands/ZuidHolland_17/2020
USA/WA-UW36/2020
Netherlands/NA_33/2020
Netherlands/NA_45/2020
USA/WA-UW38/2020
ZAF/R03006/2020
USA/IL-CDC-03068468-001/2020
USA/IL-CDC-03068473-001/2020
USA/MA-CDC-03068177-001/2020
USA/NE-CDC-03068140-001/2020
USA/PA-CDC-03067987-001/2020
USA/NC-CDC-03068798-001/2020
USA/UT-CDC-03068786-001/2020
USA/SC-CDC-03067790-001/2020
USA/IA-CDC-03068870-001/2020
USA/IA-CDC-03068869-001/2020
USA/SC-CDC-03067509-001/2020
USA/SC-CDC-03067508-001/2020
USA/UT-00005/2020
USA/MA-CDC-03068179-001/2020
USA/UT-00006/2020
USA/GA-CDC-03067791-001/2020
USA/HI-CDC-03068465-001/2020
USA/OH-CDC-03068278-001/2020
USA/PA-CDC-03068029-001/2020
USA/PA-CDC-03068020-001/2020
USA/CA-CDPH-UC24/2020
USA/NV-CDC-03068156-001/2020
USA/MN-CDC-03068111-001/2020
USA/IN-CDC-03067718-001/2020
USA/CA-UCSF-UC33/2020
AUS/VIC18/2020
AUS/VIC17/2020
GRC/236_31815/2020
GRC/235_31783/2020
USA/IA-CDC-03068849-001/2020
USA/DC-HP00006/2020
USA/MA_MGH_00426/2020
USA/MA_MGH_00417/2020
USA/MA_MGH_00433/2020
USA/MA_MGH_00427/2020
USA/MA_MGH_00431/2020
USA/MA_MGH_00437/2020
USA/MA_MGH_00415/2020
USA/MA_MGH_00420/2020
USA/MA_MGH_00421/2020
USA/MA_MGH_00419/2020
USA/MA_MGH_00425/2020
USA/MA_MGH_00416/2020
USA/MA_MGH_00443/2020
USA/MA_MGH_00430/2020
USA/MA_MGH_00418/2020
USA/MA_MGH_00422/2020
USA/MA_MGH_00434/2020
USA/MA_MGH_00424/2020
USA/MA_MGH_00439/2020
USA/MA_MGH_00432/2020
ITA/INMI8/2020
USA/WA-S111/2020
USA/WA-S239/2020
USA/WA-S253/2020
USA/DC-HP00052/2020
USA/DC-HP00054/2020
USA/COVID20-0003/2020
USA/MA-DPH-00010/2020
AUS/VIC-CBA4/2020
USA/FL-BPHL-2106/2020
ISR/hCov-19-Israel-CVL-n2440/2020
USA/FL-BPHL-2105/2020
ISR/hCov-19-Israel-CVL-n2487/2020
ISR/hCov-19-Israel-CVL-n2775/2020
ISR/hCov-19-Israel-CVL-n2494/2020
England/BRIS-12F7AB/2020
England/BRIS-12F69F/2020
Iceland/64/2020
Netherlands/NoordBrabant_38/2020
Iceland/63/2020
Iceland/65/2020
Iceland/66/2020
Switzerland/VD-CHUV-GEN2471/2020
Switzerland/VD-CHUV-GEN2476/2020
Switzerland/VD-CHUV-GEN2472/2020
England/BRIS-12182E/2020
Switzerland/VD-CHUV-GEN2470/2020
England/BRIS-1218A6/2020
Netherlands/Zeeland_8/2020
England/CAMB-84990/2020
England/CAMB-84981/2020
England/CAMB-84972/2020
Japan/P1/2020
Netherlands/NoordBrabant_73/2020
Netherlands/NA_46/2020
Netherlands/NA_22/2020
Netherlands/NA_21/2020
Netherlands/NA_24/2020
Netherlands/NA_44/2020
Netherlands/NA_47/2020
Netherlands/NA_57/2020
Netherlands/NA_50/2020
Netherlands/ZuidHolland_22/2020
Netherlands/ZuidHolland_15/2020
Netherlands/NA_76/2020
Netherlands/Utrecht_16/2020
Netherlands/Utrecht_15/2020
Netherlands/NA_58/2020
Netherlands/Limburg_14/2020
ESP/Valencia001/2020
Netherlands/NoordBrabant_27/2020
GEO/MM2020390/2020
Netherlands/NoordBrabant_29/2020
Netherlands/NoordBrabant_28/2020
Netherlands/NA_667/2020
USA/WA-UW41/2020
USA/WA-UW43/2020
USA/WA-UW44/2020
Netherlands/NoordBrabant_30/2020
Netherlands/NoordBrabant_31/2020
USA/WA-UW50/2020
USA/WA-UW51/2020
HongKong/case113_VM2003179/2020
USA/GA-CDC-03068327-001/2020
ESP/Valencia19/2020
USA/IA-CDC-03068851-001/2020
USA/NC-CDC-03068800-001/2020
USA/OH-CDC-03068150-001/2020
USA/PA-CDC-03068463-001/2020
USA/SC-CDC-03068776-001/2020
USA/VA-CDC-03068896-001/2020
USA/VA-CDC-03068901-001/2020
USA/VA-CDC-03068904-001/2020
USA/IA-CDC-03068853-001/2020
USA/VA-CDC-03068773-001/2020
USA/IA-CDC-03068852-001/2020
USA/IA-CDC-03068858-001/2020
USA/IA-CDC-03068856-001/2020
USA/CT-CDC-03068770-001/2020
USA/PA-CDC-03068458-001/2020
USA/NC-CDC-03068803-001/2020
USA/CA-SCCPHD-UC35/2020
USA/OH-CDC-03068148-001/2020
USA/IN-CDC-03068046-001/2020
USA/NY-CDC-3082278-001/2020
AUS/VIC19/2020
AUS/VIC20/2020
USA/NY-CDC-3082423-001/2020
GRC/237_31890/2020
USA/PA-CDC-03068024-001/2020
USA/DC-CDC-03068481-001/2020
USA/PR-CDC-03068933-001/2020
ITA/32898/2020
USA/MD-HP00075/2020
USA/MD-HP00082/2020
USA/MA_MGH_00435/2020
USA/MA_MGH_00444/2020
USA/WA-S112/2020
USA/WA-S274/2020
USA/WA-S255/2020
USA/WA-S232/2020
USA/SEARCH-0460-SAN/2020
USA/SEARCH-0415-SAN/2020
USA/WA-S1488/2020
USA/FL-BPHL-2107/2020
USA/FL-BPHL-2108/2020
USA/FHCRC-224/2020
USA/MD-MDH-0183/2020
Netherlands/NoordBrabant_32/2020
ISR/hCov-19-Israel-CVL-n2875/2020
ISR/hCov-19-Israel-CVL-n3030/2020
ISR/hCov-19-Israel-CVL-n3021/2020
ISR/hCov-19-Israel-CVL-n2899/2020
ISR/hCov-19-Israel-CVL-n2820/2020
ISR/hCov-19-Israel-CVL-n3020/2020
ISR/hCov-19-Israel-CVL-n2910/2020
ISR/hCov-19-Israel-CVL-n2888/2020
ISR/hCov-19-Israel-CVL-n2971/2020
USA/DC-DFS-PHL-0006/2020
USA/DC-DFS-PHL-0005/2020
England/BRIS-12F6EA/2020
England/BRIS-12F6DB/2020
England/LOND-125FEF4/2020
England/LOND-125FF1F/2020
Switzerland/BS-ETHZ-100018/2020
Iceland/69/2020
Iceland/67/2020
Switzerland/BS-ETHZ-100017/2020
Iceland/70/2020
Iceland/72/2020
Switzerland/VD-CHUV-GEN2496/2020
England/BRIS-12184C/2020
England/BRIS-12183D/2020
England/BRIS-121897/2020
England/BRIS-121888/2020
England/BRIS-121879/2020
England/BRIS-12185B/2020
England/CAMB-846C6/2020
England/CAMB-8470F/2020
England/CAMB-849FA/2020
England/CAMB-84A42/2020
England/CAMB-849DC/2020
Japan/Hu_Kng_19-437/2020
England/CAMB-84ACA/2020
Japan/P3-1/2020
Netherlands/NoordBrabant_74/2020
Netherlands/NoordBrabant_75/2020
Netherlands/NoordBrabant_76/2020
Netherlands/NoordBrabant_86/2020
Netherlands/NoordBrabant_85/2020
Netherlands/Gelderland_6/2020
Netherlands/NoordBrabant_87/2020
Netherlands/NoordBrabant_93/2020
Netherlands/NA_25/2020
Netherlands/NA_23/2020
Netherlands/NA_26/2020
Netherlands/NA_61/2020
Netherlands/NA_49/2020
Netherlands/NA_62/2020
Netherlands/NA_60/2020
Netherlands/ZuidHolland_32/2020
Netherlands/NA_48/2020
Netherlands/NA_63/2020
Netherlands/NA_59/2020
Netherlands/NA_65/2020
Netherlands/NA_67/2020
Netherlands/NA_69/2020
Netherlands/NA_78/2020
Netherlands/NoordBrabant_104/2020
Netherlands/NA_77/2020
Netherlands/NA_70/2020
Netherlands/NoordBrabant_103/2020
Netherlands/NA_68/2020
Netherlands/NA_10/2020
Netherlands/NA_9/2020
Netherlands/NA_8/2020
Netherlands/Gelderland_2/2020
Netherlands/ZuidHolland_23/2020
Netherlands/NoordBrabant_56/2020
Netherlands/ZuidHolland_27/2020
Netherlands/ZuidHolland_26/2020
Netherlands/ZuidHolland_29/2020
Netherlands/Gelderland_3/2020
Netherlands/ZuidHolland_28/2020
Netherlands/NoordBrabant_35/2020
Netherlands/ZuidHolland_25/2020
Netherlands/NoordBrabant_45/2020
Netherlands/NoordBrabant_55/2020
Netherlands/NoordBrabant_47/2020
Netherlands/NA_18/2020
Netherlands/NA_17/2020
Netherlands/Limburg_15/2020
Netherlands/NoordBrabant_57/2020
Netherlands/NA_7/2020
Netherlands/NA_670/2020
Netherlands/NoordBrabant_52/2020
Netherlands/NoordBrabant_54/2020
Netherlands/NA_671/2020
Netherlands/NA_669/2020
USA/MN3-MDH3/2020
USA/WA-UW64/2020
USA/WA-UW68/2020
USA/WA-UW67/2020
USA/WA-UW71/2020
USA/WA-UW42/2020
USA/WA-UW46/2020
USA/WA-UW47/2020
USA/WA-UW49/2020
ESP/Valencia13/2020
ESP/Valencia12/2020
ESP/Valencia14/2020
ESP/Valencia20/2020
ESP/Valencia22/2020
USA/MI-SC2-0001/2020
IRN/HGRC-1.1-IPI-8206/2020
USA/MI-SC2-0005/2020
USA/AZ-CDC-03068887-001/2020
USA/AZ-CDC-03068886-001/2020
USA/IN-CDC-03068476-001/2020
USA/LA-CDC-03068669-001/2020
USA/NV-CDC-03068486-001/2020
USA/PA-CDC-03068457-001/2020
TWN/CGMH-CGU-07/2020
USA/RI-CDC-03068674-001/2020
USA/NY-CDC-3082199-001/2020
USA/NY-CDC-3082200-001/2020
USA/NY-CDC-3082143-001/2020
USA/IN-CDC-03068475-001/2020
USA/NY-CDC-3082196-001/2020
USA/NY-CDC-3082205-001/2020
USA/NY-CDC-3082264-001/2020
USA/NY-CDC-3082290-001/2020
USA/NY-CDC-3082293-001/2020
USA/NY-CDC-3082330-001/2020
USA/NY-CDC-3082326-001/2020
USA/NY-CDC-3082349-001/2020
USA/NY-CDC-3082352-001/2020
USA/NY-CDC-3082589-001/2020
USA/NY-CDC-3082202-001/2020
AUS/VIC21/2020
AUS/VIC22/2020
AUS/VIC23/2020
USA/NY-CDC-3082209-001/2020
AUS/VIC24/2020
GRC/133_31929/2020
GRC/148_31943/2020
GRC/238_31927/2020
GRC/259_31928/2020
ITA/34104/2020
ITA/34117/2020
Jamaica/UN-CDC-3088774-001/2020
NLD/Leiden-0002/2020
AUS/VIC1703/2020
USA/MA_MGH_00003/2020
USA/FL-BPHL-0140/2020
SAU/KAIMRC01/2020
USA/FL-BPHL-0539/2020
USA/FL-BPHL-1092/2020
USA/FL-BPHL-1093/2020
ESP/HUD-79876568/2020
USA/MD-MDH-0184/2020
USA/CA-CZB-3635/2020
USA/GA-EHC-083E/2020
USA/NMDOH-2020007244/2020
USA/CA-CZB-9729/2020
USA/FHCRC-279/2020
ISR/hCov-19-Israel-CVL-n3304/2020
ISR/hCov-19-Israel-CVL-n3380/2020
ISR/hCov-19-Israel-CVL-n3120/2020
ISR/hCov-19-Israel-CVL-n3166/2020
ISR/hCov-19-Israel-CVL-n3607/2020
USA/DC-DFS-PHL-0008/2020
USA/AZ-3997/2020
USA/AZ-9/2020
England/BRIS-12F750/2020
England/NORT-2812A5/2020
England/NORT-28125A/2020
England/NORT-28124B/2020
England/LOND-125FF97/2020
England/LEED-2A8572/2020
England/LEED-2A8CC8/2020
Switzerland/BL-ETHZ-100021/2020
Switzerland/BS-ETHZ-100020/2020
USA/MI-MDHHS-SC20001/2020
USA/MI-MDHHS-SC20005/2020
USA/MI-MDHHS-SC20437/2020
Switzerland/SO-ETHZ-100019/2020
Iceland/76/2020
Iceland/80/2020
Iceland/75/2020
Iceland/73/2020
Iceland/77/2020
Iceland/79/2020
Iceland/78/2020
Iceland/81/2020
Iceland/83/2020
Iceland/74/2020
Iceland/82/2020
Switzerland/VD-CHUV-GEN2487/2020
Switzerland/VD-CHUV-GEN2488/2020
Switzerland/VD-CHUV-GEN2478/2020
Switzerland/VD-CHUV-GEN2512/2020
Switzerland/VD-CHUV-GEN2477/2020
Switzerland/VD-CHUV-GEN2483/2020
Switzerland/VD-CHUV-GEN2473/2020
Switzerland/VD-CHUV-GEN2506/2020
England/BRIS-12186A/2020
England/CAMB-846B7/2020
England/CAMB-846D5/2020
England/CAMB-846F3/2020
England/CAMB-846E4/2020
England/CAMB-849EB/2020
England/CAMB-84A06/2020
England/CAMB-84A8E/2020
England/CAMB-84A60/2020
England/CAMB-84A33/2020
England/CAMB-84AAC/2020
England/CAMB-84A15/2020
England/CAMB-84A51/2020
England/CAMB-84A24/2020
England/CAMB-84A7F/2020
England/CAMB-84A9D/2020
England/CAMB-84AF7/2020
England/CAMB-84B7C/2020
England/CAMB-84B6D/2020
Japan/P2-1/2020
Japan/P2-2/2020
Netherlands/NA_131/2020
Netherlands/NA_13/2020
Netherlands/NA_12/2020
Netherlands/NA_71/2020
Netherlands/NA_115/2020
Netherlands/NA_73/2020
Netherlands/Gelderland_5/2020
Netherlands/NA_74/2020
Netherlands/NA_114/2020
Netherlands/NA_75/2020
Netherlands/NA_79/2020
Netherlands/NA_112/2020
Netherlands/NA_113/2020
Netherlands/NA_11/2020
Netherlands/NA_1/2020
Netherlands/NA_14/2020
Netherlands/Overijssel_31/2020
Netherlands/Limburg_13/2020
Netherlands/NA_6/2020
Netherlands/NoordBrabant_42/2020
Netherlands/NoordHolland_31/2020
Netherlands/NA_2/2020
Netherlands/Utrecht_17/2020
Netherlands/NA_672/2020
Netherlands/NA_668/2020
Netherlands/NA_675/2020
Netherlands/NA_673/2020
GEO/MM2020468/2020
GEO/MM2020477/2020
USA/WA-UW77/2020
USA/WA-UW78/2020
Netherlands/NA_676/2020
USA/WA-UW79/2020
USA/WA-UW81/2020
Netherlands/NA_674/2020
USA/WA-UW80/2020
USA/WA-UW84/2020
USA/WA-UW82/2020
USA/WA-UW85/2020
USA/WA-UW86/2020
USA/WA-UW87/2020
USA/WA-UW88/2020
USA/WA-UW89/2020
USA/WA-UW90/2020
USA/WA-UW91/2020
USA/WA-UW95/2020
USA/WA-UW96/2020
USA/WA-UW101/2020
USA/WA-UW73/2020
USA/WA-UW69/2020
USA/WA-UW74/2020
USA/WA-UW75/2020
USA/WA-UW70/2020
USA/WA-UW76/2020
PER/Peru-10/2020
CHN/Fuyang_FY002/2020
ESP/Valencia17/2020
ESP/Valencia11/2020
ESP/Valencia16/2020
ESP/Valencia18/2020
USA/MI-SC2-0002/2020
USA/MI-SC2-0004/2020
USA/GA-CDC-03068926-001/2020
USA/UT-00010/2020
LKA/COV53/2020
TWN/CGMH-CGU-08/2020
USA/MI-MDHHS-SC20010/2020
USA/NY-CDC-3082577-001/2020
USA/MI-MDHHS-SC20113/2020
USA/MI-MDHHS-SC20122/2020
USA/NY-CDC-3082578-001/2020
USA/MI-MDHHS-SC20129/2020
USA/MI-MDHHS-SC20162/2020
AUS/VIC25/2020
AUS/VIC27/2020
AUS/VIC26/2020
AUS/VIC28/2020
AUS/VIC29/2020
AUS/VIC30/2020
AUS/VIC31/2020
AUS/VIC32/2020
AUS/VIC33/2020
AUS/VIC34/2020
AUS/VIC35/2020
AUS/VIC36/2020
GRC/134_32124/2020
GRC/135_32174/2020
GRC/239_32178/2020
GRC/247_32207/2020
GRC/250_32267/2020
GRC/248_32261/2020
GRC/244_32204/2020
GRC/246_32206/2020
GRC/243_32202/2020
GRC/261_32221/2020
GRC/260_32216/2020
USA/MI-MDHHS-SC20359/2020
DEU/NRW-49/2020
DEU/NRW-12/2020
USA/GA-EHC-086H/2020
USA/WA-S269/2020
USA/WA-S282/2020
USA/WA-S248/2020
USA/WA-S246/2020
USA/MD-HP00060/2020
USA/SEARCH-0416-SAN/2020
USA/COVID20-0008/2020
USA/SEARCH-0421-SAN/2020
USA/SEARCH-0428-SAN/2020
USA/SEARCH-0449-SAN/2020
USA/MA-DPH-00011/2020
USA/ME-HETL-J0001/2020
USA/MN5-MDH5/2020
ESP/HUD-70062002/2020
USA/UT-QDX-1959/2020
USA/UT-QDX-1930/2020
USA/FL-BPHL-2109/2020
USA/FL-BPHL-2111/2020
USA/FL-BPHL-2110/2020
CHN/MY-001/2020
USA/FHCRC-336/2020
USA/FHCRC-386/2020
USA/FHCRC-334/2020
USA/FHCRC-300/2020
USA/FHCRC-376/2020
ISR/hCov-19-Israel-CVL-n3681/2020
ISR/hCov-19-Israel-CVL-n3953/2020
ISR/hCov-19-Israel-CVL-n3975/2020
ISR/hCov-19-Israel-CVL-n3807/2020
ISR/hCov-19-Israel-CVL-n3804/2020
ISR/hCov-19-Israel-CVL-n3707/2020
ISR/hCov-19-Israel-CVL-n3837/2020
ISR/hCov-19-Israel-CVL-n3767/2020
ISR/hCov-19-Israel-CVL-n3782/2020
England/BRIS-12F705/2020
England/BRIS-12F7C9/2020
England/BRIS-12F714/2020
England/BRIS-12F6F9/2020
England/BRIS-12F78D/2020
England/BRIS-12F7F6/2020
England/BRIS-130992/2020
England/BRIS-18547FE/2020
England/LOND-125FBEE/2020
England/LOND-125FF5B/2020
England/LOND-125FCCD/2020
England/LEED-2AA15E/2020
Switzerland/BS-ETHZ-100022/2020
England/LOND-125FCAF/2020
Switzerland/BS-ETHZ-100027/2020
Switzerland/BS-ETHZ-100025/2020
Switzerland/BS-ETHZ-100028/2020
USA/MI-MDHHS-SC20004/2020
USA/MI-MDHHS-SC20002/2020
USA/MI-MDHHS-SC20438/2020
Switzerland/VS-ETHZ-100024/2020
Switzerland/ZH-ETHZ-100032/2020
Iceland/103/2020
Iceland/101/2020
Iceland/102/2020
Iceland/88/2020
Iceland/86/2020
Iceland/84/2020
Iceland/87/2020
Iceland/89/2020
Iceland/91/2020
Iceland/90/2020
Iceland/94/2020
Iceland/95/2020
Iceland/92/2020
Iceland/93/2020
Iceland/96/2020
Iceland/99/2020
Iceland/97/2020
Switzerland/VD-CHUV-GEN2479/2020
Switzerland/VD-CHUV-GEN2484/2020
Switzerland/VD-CHUV-GEN2493/2020
Switzerland/VD-CHUV-GEN2490/2020
Switzerland/VD-CHUV-GEN2492/2020
Switzerland/VD-CHUV-GEN2491/2020
England/BRIS-121A73/2020
England/BRIS-121A82/2020
England/CAMB-84B5E/2020
England/CAMB-84B12/2020
England/CAMB-84BA9/2020
England/CAMB-84BC7/2020
England/CAMB-84BD6/2020
England/CAMB-84BB8/2020
England/CAMB-84C5B/2020
England/CAMB-84C3D/2020
Japan/P4-1/2020
Netherlands/NA_132/2020
Netherlands/NA_133/2020
Netherlands/NA_134/2020
Netherlands/NoordBrabant_80/2020
Netherlands/NoordBrabant_77/2020
Netherlands/NoordBrabant_83/2020
Netherlands/Gelderland_7/2020
Netherlands/NoordBrabant_79/2020
Netherlands/NoordBrabant_58/2020
Netherlands/NoordBrabant_59/2020
Netherlands/ZuidHolland_30/2020
Netherlands/NoordBrabant_70/2020
Netherlands/NoordBrabant_71/2020
Netherlands/Utrecht_20/2020
Netherlands/NA_81/2020
Netherlands/NoordBrabant_60/2020
Netherlands/NA_15/2020
Netherlands/NA_83/2020
Netherlands/NA_82/2020
Netherlands/NoordBrabant_48/2020
Netherlands/NA_80/2020
Netherlands/NA_16/2020
Netherlands/NoordBrabant_44/2020
Netherlands/NoordBrabant_46/2020
Netherlands/NoordBrabant_111/2020
Netherlands/NoordBrabant_49/2020
USA/WA-UW92/2020
USA/PC00101P/2020
USA/WA-UW93/2020
USA/WA-UW94/2020
USA/WA-UW130/2020
USA/WA-UW131/2020
USA/OR-UW135/2020
Netherlands/NoordBrabant_81/2020
USA/WA-UW140/2020
USA/WA-UW141/2020
USA/WA-UW102/2020
USA/WA-UW103/2020
USA/WA-UW142/2020
USA/WA-UW104/2020
USA/WA-UW105/2020
USA/WA-UW106/2020
USA/WA-UW108/2020
USA/WA-UW107/2020
USA/WA-UW110/2020
USA/WA-UW111/2020
USA/WA-UW109/2020
USA/WA-UW114/2020
USA/WA-UW115/2020
USA/WA-UW116/2020
USA/WA-UW117/2020
USA/WA-UW118/2020
COL/79256_Antioquia/2020
USA/WA-UW120/2020
USA/WA-UW121/2020
USA/MI-SC2-0003/2020
USA/MI-SC2-0006/2020
USA/UT-00008/2020
USA/UT-00023/2020
USA/UT-00025/2020
USA/NY-PV08122/2020
USA/WA-UW-525/2020
USA/WA-UW-517/2020
USA/WA-UW-518/2020
IND/GMCKN318/2020
USA/MI-MDHHS-SC20189/2020
USA/CA-NHRC-01/2020
USA/MI-MDHHS-SC20190/2020
AUS/VIC37/2020
THA/SI204487-NT/2020
AUS/VIC38/2020
AUS/VIC39/2020
AUS/VIC41/2020
AUS/VIC40/2020
AUS/VIC43/2020
AUS/VIC42/2020
AUS/VIC44/2020
AUS/VIC45/2020
AUS/VIC46/2020
GRC/136_32338/2020
GRC/137_32340/2020
GRC/138_32343/2020
GRC/149_32357/2020
GRC/251_32400/2020
GRC/254_32422/2020
GRC/255_32525/2020
GRC/262_32443/2020
GRC/263_32477/2020
GRC/264_32497/2020
Jamaica/UN-CDC-3088776-001/2020
Jamaica/UN-CDC-3088775-001/2020
USA/DC-HP00072/2020
USA/MD-HP00076/2020
USA/MI-MDHHS-SC20322/2020
USA/MA_MGH_00510/2020
USA/MA_MGH_00006/2020
USA/MA_MGH_00004/2020
USA/MA_MGH_00005/2020
DEU/NRW-50/2020
DEU/NRW-17/2020
DEU/NRW-16/2020
DEU/NRW-15/2020
DEU/NRW-13/2020
DEU/NRW-14/2020
AUS/VIC1704/2020
USA/UT-QDX-82/2020
USA/CA-CZB-1575/2020
USA/WA-S251/2020
USA/CT-Yale-011/2020
USA/MD-HP00057/2020
USA/CA-CZB-1768/2020
USA/MD-HP00067/2020
USA/NYU-VC-003/2020
USA/FL-BPHL-0148/2020
USA/FL-BPHL-0149/2020
USA/SEARCH-0429-SAN/2020
USA/FL-BPHL-0560/2020
USA/FL-BPHL-0562/2020
USA/FL-BPHL-0563/2020
USA/MN29-MDH29/2020
USA/FL-BPHL-0981/2020
AUS/TAS124/2020
ESP/HUD-72114039/2020
USA/MD-MDH-0181/2020
USA/COVID20-1196/2020
USA/MD-MDH-0182/2020
PER/covper084/2020
USA/TX-DSHS-0172/2020
USA/TX-DSHS-0173/2020
USA/TX-DSHS-0174/2020
USA/TX-DSHS-0200/2020
USA/UT-QDX-2117/2020
USA/UT-QDX-2290/2020
USA/UT-QDX-2634/2020
USA/FL-BPHL-2115/2020
USA/FL-BPHL-2116/2020
USA/TX-DSHS-1225/2020
USA/CA-CZB-9682/2020
USA/CA-CZB-9724/2020
ISR/hCov-19-Israel-CVL-n4295/2020
ISR/hCov-19-Israel-CVL-n4065/2020
ISR/hCov-19-Israel-CVL-n4014/2020
ISR/hCov-19-Israel-CVL-n4115/2020
ISR/hCov-19-Israel-CVL-n4094/2020
ISR/hCov-19-Israel-CVL-n4109/2020
ISR/hCov-19-Israel-CVL-n4097/2020
USA/ND-NDDH-0017/2020
HongKong/HKPU-00062/2020
NZL/20VR0712/2020
USA/TG268905/2020
England/BRIS-12F811/2020
England/BRIS-12F76F/2020
England/BRIS-12F79C/2020
England/BRIS-12F732/2020
England/BRIS-12F802/2020
England/BRIS-12F77E/2020
England/BRIS-12F723/2020
England/BRIS-185454F/2020
England/BRIS-130B9C/2020
England/BRIS-130B6F/2020
England/BRIS-130983/2020
England/LOND-125FC63/2020
England/LOND-125FCEB/2020
England/LOND-125FC18/2020
Switzerland/BE-ETHZ-100047/2020
Switzerland/BS-ETHZ-100034/2020
Switzerland/BS-ETHZ-100036/2020
USA/TN-VUMC-000061/2020
USA/MI-MDHHS-SC20006/2020
USA/MI-MDHHS-SC20003/2020
USA/MI-MDHHS-SC20439/2020
USA/MI-MDHHS-SC20730/2020
Switzerland/TI-ETHZ-100045/2020
Switzerland/TI-ETHZ-100043/2020
Switzerland/TI-ETHZ-100039/2020
Switzerland/TI-ETHZ-100048/2020
Switzerland/TI-ETHZ-100051/2020
Switzerland/TI-ETHZ-100049/2020
Switzerland/VD-ETHZ-100037/2020
Switzerland/ZH-ETHZ-100041/2020
Iceland/106/2020
Iceland/107/2020
Iceland/112/2020
Iceland/111/2020
Iceland/113/2020
Iceland/114/2020
Iceland/108/2020
Iceland/109/2020
Iceland/110/2020
Iceland/123/2020
Iceland/125/2020
Iceland/9/2020
Iceland/24/2020
Switzerland/VD-CHUV-GEN2485/2020
Switzerland/VD-CHUV-GEN2494/2020
Switzerland/VD-CHUV-GEN2513/2020
Switzerland/VD-CHUV-GEN2530/2020
Switzerland/VD-CHUV-GEN2529/2020
Switzerland/VD-CHUV-GEN2510/2020
Switzerland/VD-CHUV-GEN2977/2020
England/BRIS-1218D3/2020
England/CAMB-7524C/2020
Switzerland/VD-CHUV-GEN2959/2020
England/CAMB-753B2/2020
England/CAMB-75297/2020
England/CAMB-7526A/2020
England/CAMB-8474B/2020
England/CAMB-84AE8/2020
England/CAMB-84B03/2020
England/CAMB-84B21/2020
England/CAMB-84B4F/2020
England/CAMB-84B8B/2020
England/CAMB-84C1F/2020
England/CAMB-84BE5/2020
England/CAMB-84BF4/2020
England/CAMB-84C2E/2020
Japan/P4-2/2020
England/CAMB-84C4C/2020
England/CAMB-84C6A/2020
Japan/P4-3/2020
Japan/P5-1/2020
Netherlands/NoordBrabant_82/2020
Netherlands/NA_19/2020
Netherlands/Utrecht_18/2020
Netherlands/NoordHolland_3/2020
Netherlands/NA_28/2020
Netherlands/NA_20/2020
Netherlands/ZuidHolland_31/2020
Netherlands/Utrecht_19/2020
Netherlands/Utrecht_24/2020
Netherlands/Utrecht_25/2020
Netherlands/Gelderland_14/2020
Netherlands/NoordBrabant_68/2020
Netherlands/NA_84/2020
Netherlands/NA_85/2020
Netherlands/Gelderland_13/2020
USA/WA-UW197/2020
USA/WA-UW198/2020
USA/WA-UW200/2020
USA/WA-UW201/2020
USA/WA-UW202/2020
USA/WA-UW203/2020
USA/WA-UW215/2020
USA/CT-UW238/2020
USA/WA-UW155/2020
USA/WA-UW184/2020
USA/WA-UW124/2020
USA/WA-UW123/2020
USA/WA-UW127/2020
USA/WA-UW128/2020
USA/WA-UW129/2020
USA/WA-UW97/2020
USA/WA-UW99/2020
USA/WA-UW100/2020
USA/IL-UW381/2020
USA/MI-SC2-0007/2020
USA/MI-SC2-0008/2020
USA/MI-SC2-0009/2020
USA/UT-00009/2020
USA/UT-00012/2020
USA/UT-00013/2020
USA/MI-MDHHS-SC20011/2020
USA/MI-MDHHS-SC20014/2020
USA/MI-MDHHS-SC20018/2020
USA/WA-UW-586/2020
USA/WA-UW-596/2020
USA/WA-UW-602/2020
USA/WA-UW-600/2020
USA/WA-UW-555/2020
USA/WA-UW-572/2020
PAK/Manga1/2020
USA/WA-UW-530/2020
USA/WA-UW-524/2020
USA/WA-UW-542/2020
USA/WA-UW-543/2020
USA/WA-UW-546/2020
USA/MI-MDHHS-SC20131/2020
USA/MI-MDHHS-SC20179/2020
USA/MI-MDHHS-SC20169/2020
THA/SI204512-NT/2020
THA/SI204514-NT/2020
AUS/VIC47/2020
AUS/VIC48/2020
AUS/VIC49/2020
AUS/VIC50/2020
AUS/VIC51/2020
AUS/VIC52/2020
AUS/VIC53/2020
AUS/VIC54/2020
AUS/VIC55/2020
AUS/VIC56/2020
AUS/VIC58/2020
AUS/VIC57/2020
USA/NY-QDX-00000001/2020
GRC/139_32716/2020
GRC/140_32855/2020
GRC/141_32983/2020
GRC/150_32764/2020
GRC/202_32984/2020
GRC/204_33112/2020
GRC/203_33026/2020
GRC/221_33038/2020
USA/MI-MDHHS-SC20300/2020
USA/MI-MDHHS-SC20314/2020
USA/MI-MDHHS-SC20299/2020
USA/MI-MDHHS-SC20257/2020
USA/UT-QDX-20/2020
USA/UT-QDX-57/2020
USA/UT-QDX-65/2020
USA/UT-QDX-17/2020
USA/UT-QDX-66/2020
USA/CO-QDX-89/2020
USA/HI-QDX-164/2020
USA/HI-QDX-163/2020
USA/NY-QDX-100/2020
USA/IN-QDX-85/2020
USA/NY-QDX-102/2020
USA/NY-QDX-105/2020
USA/NY-QDX-106/2020
USA/NY-QDX-108/2020
USA/NY-QDX-109/2020
USA/NY-QDX-87/2020
USA/NY-QDX-88/2020
USA/NY-QDX-90/2020
USA/NY-QDX-94/2020
USA/NY-QDX-91/2020
USA/NY-QDX-95/2020
USA/WA-S260/2020
USA/WA-S273/2020
USA/WA-S138/2020
USA/WA-S140/2020
CHL/2020-25343/2020
USA/WA-S139/2020
USA/FL-BPHL-0145/2020
USA/SEARCH-1380-SAN/2020
USA/WI-UW-270/2020
USA/SEARCH-1383-SAN/2020
USA/SEARCH-1382-SAN/2020
USA/SEARCH-0436-SAN/2020
USA/SEARCH-0443-SAN/2020
USA/SEARCH-0450-SAN/2020
USA/SEARCH-0454-SAN/2020
USA/SEARCH-0118-SAN/2020
USA/FL-BPHL-0561/2020
USA/ME-HETL-J0002/2020
USA/MN26-MDH26/2020
USA/MN32-MDH32/2020
USA/MN31-MDH31/2020
USA/MN34-MDH34/2020
USA/MN35-MDH35/2020
USA/MN40-MDH40/2020
USA/MN41-MDH41/2020
USA/MN38-MDH38/2020
USA/MN44-MDH44/2020
USA/MN43-MDH43/2020
AUS/TAS122/2020
USA/TX-DSHS-0175/2020
USA/TX-DSHS-0176/2020
HongKong/Case0297/2020
USA/MA-QDX-1457/2020
USA/MA-QDX-1458/2020
USA/UT-QDX-1787/2020
USA/PA-QDX-1888/2020
USA/UT-QDX-1936/2020
USA/UT-QDX-1954/2020
USA/UT-QDX-2081/2020
USA/UT-QDX-2103/2020
USA/UT-QDX-1964/2020
USA/UT-QDX-2112/2020
USA/AZ-QDX-2267/2020
USA/MI-QDX-2197/2020
USA/UT-QDX-2194/2020
USA/UT-QDX-2208/2020
USA/UT-QDX-2223/2020
USA/UT-QDX-2230/2020
USA/UT-QDX-2247/2020
USA/UT-QDX-2215/2020
USA/UT-QDX-2238/2020
USA/UT-QDX-2257/2020
USA/UT-QDX-2253/2020
USA/UT-QDX-2264/2020
USA/UT-QDX-2270/2020
USA/UT-QDX-2286/2020
USA/UT-QDX-2287/2020
USA/UT-QDX-2300/2020
USA/UT-QDX-2305/2020
USA/UT-QDX-2301/2020
USA/UT-QDX-2490/2020
USA/UT-QDX-2505/2020
USA/UT-QDX-2509/2020
USA/UT-QDX-2492/2020
USA/UT-QDX-2549/2020
USA/CT-QDX-2579/2020
USA/UT-QDX-2491/2020
USA/UT-QDX-2599/2020
USA/UT-QDX-2614/2020
USA/UT-QDX-2626/2020
USA/UT-QDX-2632/2020
USA/UT-QDX-2638/2020
USA/UT-QDX-2644/2020
USA/UT-QDX-2643/2020
USA/UT-QDX-2664/2020
USA/UT-QDX-2669/2020
USA/UT-QDX-2671/2020
USA/TX-DSHS-1189/2020
USA/FL-BPHL-2112/2020
USA/FL-BPHL-2113/2020
USA/FL-BPHL-2114/2020
USA/FL-BPHL-2119/2020
USA/FL-BPHL-2118/2020
USA/FL-BPHL-2120/2020
SRB/KI00020-13-03/2020
CHL/Santiago-op5d3/2020
USA/FL-BPHL-2121/2020
USA/CA-CZB-9725/2020
USA/FHCRC-1137/2020
USA/CA-CZB-9731/2020
USA/FHCRC-663/2020
USA/FHCRC-570/2020
USA/FHCRC-669/2020
USA/FHCRC-612/2020
USA/FHCRC-546/2020
USA/FHCRC-631/2020
USA/FHCRC-705/2020
USA/FHCRC-707/2020
USA/FHCRC-739/2020
ISR/hCov-19-Israel-CVL-n4326/2020
ISR/hCov-19-Israel-CVL-n4414/2020
ISR/hCov-19-Israel-CVL-n3862/2020
ISR/hCov-19-Israel-CVL-n4431/2020
USA/DC-DFS-PHL-0009/2020
NZL/20VR0334/2020
USA/AZ-12/2020
England/NORT-284178/2020
USA/TG268915/2020
England/NORT-281357/2020
England/NORT-28414B/2020
England/NORT-281348/2020
England/NORT-2813A2/2020
England/BRIS-1309B0/2020
England/BRIS-1309FC/2020
England/BRIS-130B41/2020
England/BRIS-185456D/2020
England/BRIS-1309ED/2020
England/BRIS-1309A1/2020
England/BRIS-1331B5/2020
England/BRIS-1331A6/2020
England/LOND-125FC36/2020
England/LEED-2AA14F/2020
England/LEED-2AA130/2020
England/LEED-2A89A3/2020
England/LEED-2A8CD7/2020
Switzerland/AG-ETHZ-100052/2020
Switzerland/BE-ETHZ-100054/2020
England/BRIS-130BBA/2020
Switzerland/BS-ETHZ-100063/2020
Switzerland/BE-ETHZ-100053/2020
Switzerland/BE-ETHZ-100055/2020
Switzerland/GR-ETHZ-100066/2020
Switzerland/GR-ETHZ-100061/2020
Switzerland/GR-ETHZ-100065/2020
USA/TN-VUMC-000082/2020
USA/TN-VUMC-000050/2020
USA/MI-MDHHS-SC20009/2020
Switzerland/SZ-ETHZ-100064/2020
Switzerland/TI-ETHZ-100070/2020
Switzerland/TI-ETHZ-100074/2020
Switzerland/TI-ETHZ-100072/2020
Switzerland/TI-ETHZ-100069/2020
Switzerland/VD-ETHZ-100058/2020
Switzerland/TI-ETHZ-100073/2020
Switzerland/VD-ETHZ-100060/2020
Iceland/124/2020
Iceland/131/2020
Iceland/129/2020
Iceland/130/2020
Iceland/128/2020
Iceland/127/2020
Iceland/126/2020
Iceland/132/2020
Iceland/134/2020
Iceland/133/2020
Iceland/135/2020
Iceland/139/2020
Iceland/138/2020
Iceland/140/2020
Iceland/136/2020
Switzerland/VD-CHUV-GEN2978/2020
Switzerland/VD-CHUV-GEN2958/2020
Switzerland/VD-CHUV-GEN2531/2020
Switzerland/VD-CHUV-GEN2514/2020
Switzerland/VD-CHUV-GEN2525/2020
Switzerland/VD-CHUV-GEN2524/2020
Switzerland/VD-CHUV-GEN2532/2020
Switzerland/VD-CHUV-GEN2979/2020
Switzerland/VD-CHUV-GEN2480/2020
Switzerland/VD-CHUV-GEN2973/2020
Switzerland/VD-CHUV-GEN2972/2020
England/BRIS-121F0B/2020
England/BRIS-121967/2020
England/BRIS-121A46/2020
England/BRIS-121A37/2020
England/BRIS-121AFB/2020
England/BRIS-121AEC/2020
England/BRIS-1218E2/2020
England/BRIS-121A64/2020
England/CAMB-75288/2020
England/CAMB-74F73/2020
England/CAMB-750E8/2020
England/CAMB-751C7/2020
England/CAMB-7519A/2020
England/CAMB-7530D/2020
England/CAMB-75279/2020
England/CAMB-84B30/2020
England/CAMB-84B9A/2020
Japan/P5-2/2020
Japan/P5-3/2020
Netherlands/NoordBrabant_89/2020
Netherlands/NoordBrabant_91/2020
Netherlands/NoordBrabant_90/2020
Netherlands/NoordBrabant_92/2020
Netherlands/Gelderland_8/2020
Netherlands/NA_30/2020
Netherlands/NA_27/2020
Netherlands/NA_29/2020
Netherlands/NA_32/2020
Netherlands/NA_38/2020
Netherlands/NA_31/2020
Netherlands/NA_492/2020
Netherlands/NA_40/2020
Netherlands/NA_680/2020
Netherlands/NA_42/2020
Netherlands/ZuidHolland_33/2020
Netherlands/NA_41/2020
USA/WA-UW192/2020
USA/WA-UW193/2020
USA/WA-UW194/2020
USA/WA-UW195/2020
USA/WA-UW196/2020
USA/WA-UW199/2020
USA/WA-UW204/2020
USA/WA-UW205/2020
USA/WA-UW206/2020
USA/WA-UW207/2020
USA/WA-UW208/2020
USA/WA-UW209/2020
USA/WA-UW213/2020
USA/WA-UW218/2020
USA/WA-UW222/2020
USA/WA-UW219/2020
USA/WA-UW223/2020
USA/WA-UW224/2020
USA/WA-UW191/2020
USA/WA-UW178/2020
USA/WA-UW183/2020
USA/WA-UW242/2020
USA/WA-UW167/2020
USA/WA-UW168/2020
USA/WA-UW189/2020
USA/WA-UW190/2020
USA/WA-UW188/2020
USA/WA-UW187/2020
USA/WA-UW186/2020
USA/WA-UW172/2020
USA/WA-UW171/2020
USA/WA-UW162/2020
USA/WA-UW163/2020
USA/WA-UW152/2020
USA/WA-UW164/2020
USA/WA-UW153/2020
USA/WA-UW157/2020
USA/CT-UW159/2020
USA/CT-UW158/2020
USA/WA-UW160/2020
USA/WA-UW251/2020
USA/WA-UW243/2020
USA/WA-UW254/2020
USA/MN-UW257/2020
USA/WA-UW264/2020
USA/MN-UW266/2020
USA/WA-UW271/2020
USA/WA-UW272/2020
USA/WA-UW274/2020
USA/WA-UW273/2020
USA/WA-UW276/2020
USA/WA-UW280/2020
USA/WA-CDC-3073618-001/2020
USA/WA-CDC-3073616-001/2020
USA/WA-CDC-3073623-001/2020
USA/WA-CDC-3073629-001/2020
USA/WA-CDC-3073634-001/2020
USA/WA-CDC-3073628-001/2020
USA/WA-CDC-3073639-001/2020
USA/WA-CDC-3073638-001/2020
USA/WA-CDC-3073641-001/2020
USA/WA-CDC-3073643-001/2020
USA/WA-CDC-3073644-001/2020
USA/WA-CDC-3073652-001/2020
USA/WA-CDC-3073646-001/2020
USA/WA-CDC-3073666-001/2020
USA/WA-CDC-3073669-001/2020
USA/WA-CDC-3073662-001/2020
USA/WA-CDC-3073670-001/2020
USA/WA-CDC-3073672-001/2020
USA/WA-CDC-3073676-001/2020
USA/WA-CDC-3073673-001/2020
USA/WA-UW315/2020
USA/MN-UW326/2020
USA/WA-CDC-3073682-001/2020
USA/MN-UW335/2020
USA/IL-UW348/2020
USA/IL-UW349/2020
USA/IL-UW353/2020
USA/IL-UW-1265/2020
USA/UT-00014/2020
USA/UT-00016/2020
USA/UT-00015/2020
USA/UT-00017/2020
USA/UT-00019/2020
USA/UT-00020/2020
USA/NY-PV08138/2020
USA/NY-PV08472/2020
USA/NY-PV08125/2020
USA/NY-PV08133/2020
TWN/CGMH-CGU-09/2020
TWN/CGMH-CGU-10/2020
USA/MI-MDHHS-SC20012/2020
USA/MI-MDHHS-SC20013/2020
USA/MI-MDHHS-SC20017/2020
USA/MI-MDHHS-SC20016/2020
USA/WA-UW-604/2020
USA/MI-MDHHS-SC20020/2020
USA/WA-UW-558/2020
USA/CA-CDPH-UC26/2020
USA/NY-CDC-3082371-001/2020
USA/CA-CDPH-UC27/2020
USA/MI-MDHHS-SC20150/2020
USA/MI-MDHHS-SC20127/2020
USA/MI-MDHHS-SC20100/2020
USA/MI-MDHHS-SC20120/2020
USA/MI-MDHHS-SC20136/2020
THA/SI204713-NT/2020
USA/MI-MDHHS-SC20158/2020
AUS/VIC59/2020
AUS/VIC60/2020
AUS/VIC62/2020
AUS/VIC63/2020
AUS/VIC66/2020
AUS/VIC67/2020
AUS/VIC64/2020
AUS/VIC68/2020
AUS/VIC69/2020
AUS/VIC70/2020
USA/WA-QDX-00000002/2020
USA/CA-QDX-00000003/2020
GRC/205_33490/2020
GRC/206_33492/2020
GRC/151_33690/2020
GRC/207_33548/2020
USA/MI-MDHHS-SC20360/2020
URY/Mdeo-1/2020
USA/MI-MDHHS-SC20362/2020
USA/OH-MDHHS-SC20370/2020
USA/MI-MDHHS-SC20368/2020
USA/MI-MDHHS-SC20309/2020
USA/MI-MDHHS-SC20319/2020
USA/MI-MDHHS-SC20216/2020
USA/MI-MDHHS-SC20218/2020
USA/MD-HP00023/2020
USA/GA-EHC-009I/2020
USA/MA_MGH_00514/2020
DEU/NRW-51/2020
DEU/NRW-18/2020
USA/CA-QDX-43/2020
USA/CA-QDX-67/2020
USA/GA-QDX-53/2020
USA/MI-QDX-26/2020
USA/NY-QDX-75/2020
USA/PA-QDX-30/2020
USA/UT-QDX-18/2020
USA/UT-QDX-27/2020
USA/UT-QDX-49/2020
USA/UT-QDX-63/2020
USA/UT-QDX-77/2020
USA/WA-QDX-22/2020
USA/WA-QDX-62/2020
USA/FL-QDX-121/2020
USA/GA-QDX-115/2020
USA/GA-QDX-116/2020
USA/GA-QDX-122/2020
USA/MA-QDX-127/2020
USA/MD-QDX-113/2020
USA/NJ-QDX-123/2020
USA/NJ-QDX-144/2020
USA/TN-QDX-126/2020
USA/NJ-QDX-133/2020
USA/UT-QDX-118/2020
USA/UT-QDX-119/2020
USA/UT-QDX-131/2020
USA/UT-QDX-132/2020
USA/UT-QDX-120/2020
USA/UT-QDX-151/2020
USA/GA-QDX-152/2020
USA/CA-QDX-101/2020
USA/CA-QDX-103/2020
USA/CA-QDX-110/2020
USA/CA-QDX-111/2020
USA/CA-QDX-83/2020
USA/CA-QDX-84/2020
USA/CA-QDX-86/2020
USA/CA-QDX-92/2020
USA/CA-QDX-97/2020
USA/CA-QDX-98/2020
USA/CA-QDX-99/2020
USA/CO-QDX-107/2020
USA/NY-QDX-96/2020
USA/WA-QDX-104/2020
USA/WA-S297/2020
USA/WA-S296/2020
USA/CA-CZB-1413/2020
USA/CA-CZB-1576/2020
USA/OK-QDX-93/2020
USA/WA-S148/2020
USA/WA-S131/2020
USA/WA-S136/2020
USA/WA-S128/2020
USA/WA-S135/2020
USA/WA-S137/2020
USA/WA-S124/2020
USA/WA-S132/2020
USA/WA-S127/2020
USA/WA-S126/2020
USA/WA-S129/2020
USA/WA-S142/2020
USA/WA-S130/2020
USA/WA-S125/2020
USA/WA-S134/2020
USA/WA-S141/2020
USA/WA-S133/2020
USA/CT-Yale-040/2020
USA/DC-HP00063/2020
USA/MD-HP00062/2020
USA/CA-CZB-1765/2020
USA/WI-UW-17/2020
USA/CA-CZB-1766/2020
USA/WI-UW-22/2020
USA/CA-CZB-1767/2020
USA/WI-UW-250/2020
BRA/HIAE-SP03/2020
USA/FL-BPHL-0397/2020
USA/SEARCH-0430-SAN/2020
USA/SEARCH-0097-SAN/2020
SAU/KAIMRC69/2020
USA/FL-BPHL-0565/2020
Guatemala/UN-CDC-3536651-001/2020
USA/FL-BPHL-0568/2020
USA/FL-BPHL-0660/2020
USA/FL-BPHL-0658/2020
USA/FL-BPHL-0667/2020
USA/FL-BPHL-0666/2020
USA/FL-BPHL-0668/2020
USA/FL-BPHL-0670/2020
USA/FL-BPHL-0669/2020
USA/ME-HETL-J0004/2020
USA/ME-HETL-J0003/2020
USA/ME-HETL-J0005/2020
USA/ME-HETL-J0007/2020
USA/ME-HETL-J0010/2020
USA/ME-HETL-J0014/2020
USA/ME-HETL-J0019/2020
USA/ME-HETL-J0022/2020
USA/ME-HETL-J0023/2020
USA/ME-HETL-J0053/2020
USA/MN36-MDH36/2020
USA/MN42-MDH42/2020
USA/MN45-MDH45/2020
USA/MN46-MDH46/2020
USA/MN47-MDH47/2020
USA/MN48-MDH48/2020
USA/MN51-MDH51/2020
USA/MN55-MDH55/2020
USA/MN52-MDH52/2020
USA/MN64-MDH64/2020
USA/MN56-MDH56/2020
USA/FL-BPHL-1094/2020
USA/FL-BPHL-0982/2020
PER/covper074/2020
USA/MN-QDX-1016/2020
USA/MN-QDX-1000/2020
USA/MN-QDX-1018/2020
USA/MN-QDX-976/2020
USA/MN-QDX-990/2020
USA/MN-QDX-992/2020
USA/NJ-QDX-1185/2020
USA/NY-QDX-1174/2020
USA/NY-QDX-1175/2020
USA/NY-QDX-1176/2020
USA/NY-QDX-1177/2020
USA/NY-QDX-1179/2020
USA/NY-QDX-1178/2020
USA/MN-QDX-1316/2020
USA/NY-QDX-1182/2020
USA/MN-QDX-1321/2020
USA/MN-QDX-1355/2020
USA/MN-QDX-1379/2020
USA/TX-DSHS-0177/2020
USA/TX-DSHS-0178/2020
USA/CA-CZB-3636/2020
EGY/Cairo-sample19MOH/2020
USA/UT-QDX-1463/2020
USA/UT-QDX-1476/2020
USA/UT-QDX-1482/2020
USA/MN-QDX-1778/2020
USA/UT-QDX-1793/2020
USA/UT-QDX-1845/2020
USA/UT-QDX-1831/2020
USA/GA-QDX-1938/2020
USA/NJ-QDX-1968/2020
USA/NY-QDX-1890/2020
USA/PA-QDX-1951/2020
USA/UT-QDX-1901/2020
USA/NJ-QDX-1900/2020
USA/UT-QDX-1880/2020
USA/UT-QDX-1966/2020
USA/UT-QDX-1950/2020
USA/UT-QDX-1971/2020
USA/AZ-QDX-2163/2020
USA/CA-QDX-2116/2020
USA/HI-QDX-2149/2020
USA/CA-QDX-2159/2020
USA/UT-QDX-2129/2020
USA/UT-QDX-2090/2020
USA/CA-QDX-2263/2020
USA/UT-QDX-2173/2020
USA/CT-QDX-2279/2020
USA/GA-QDX-2196/2020
USA/GA-QDX-2259/2020
USA/MI-QDX-2193/2020
USA/MI-QDX-2199/2020
USA/MI-QDX-2221/2020
USA/MN-QDX-2265/2020
USA/NY-QDX-2243/2020
USA/UT-QDX-2201/2020
USA/UT-QDX-2202/2020
USA/UT-QDX-2207/2020
USA/UT-QDX-2213/2020
USA/UT-QDX-2214/2020
USA/UT-QDX-2224/2020
USA/UT-QDX-2233/2020
USA/UT-QDX-2234/2020
USA/UT-QDX-2240/2020
USA/UT-QDX-2246/2020
USA/UT-QDX-2248/2020
USA/UT-QDX-2249/2020
USA/UT-QDX-2281/2020
USA/UT-QDX-2262/2020
USA/UT-QDX-2289/2020
USA/UT-QDX-2295/2020
USA/UT-QDX-2285/2020
USA/UT-QDX-2296/2020
USA/UT-QDX-2297/2020
USA/UT-QDX-2302/2020
USA/UT-QDX-2307/2020
USA/UT-QDX-2308/2020
USA/CA-QDX-2382/2020
USA/UT-QDX-2407/2020
USA/UT-QDX-2313/2020
USA/UT-QDX-2417/2020
USA/CA-QDX-2496/2020
USA/GA-QDX-2442/2020
USA/CA-QDX-2515/2020
USA/GA-QDX-2443/2020
USA/GA-QDX-2511/2020
USA/NM-QDX-2538/2020
USA/UT-QDX-2434/2020
USA/NY-QDX-2483/2020
USA/UT-QDX-2440/2020
USA/PA-QDX-2435/2020
USA/UT-QDX-2454/2020
USA/UT-QDX-2476/2020
USA/UT-QDX-2479/2020
USA/UT-QDX-2480/2020
USA/UT-QDX-2487/2020
USA/UT-QDX-2523/2020
USA/UT-QDX-2526/2020
USA/UT-QDX-2504/2020
USA/UT-QDX-2531/2020
USA/UT-QDX-2527/2020
USA/UT-QDX-2532/2020
USA/UT-QDX-2550/2020
USA/CT-QDX-2666/2020
USA/MN-QDX-2565/2020
USA/UT-QDX-2572/2020
USA/UT-QDX-2580/2020
USA/UT-QDX-2557/2020
USA/UT-QDX-2596/2020
USA/UT-QDX-2598/2020
USA/UT-QDX-2607/2020
USA/UT-QDX-2621/2020
USA/UT-QDX-2628/2020
USA/UT-QDX-2649/2020
USA/UT-QDX-2650/2020
USA/UT-QDX-2653/2020
USA/UT-QDX-2656/2020
USA/UT-QDX-2657/2020
USA/UT-QDX-2663/2020
USA/UT-QDX-2680/2020
USA/UT-QDX-2681/2020
USA/MN-QDX-2715/2020
USA/MN-QDX-2717/2020
USA/MN-QDX-2719/2020
USA/MN-QDX-2725/2020
USA/MN-QDX-2736/2020
USA/MN-QDX-2738/2020
USA/MN-QDX-2730/2020
USA/TX-DSHS-1190/2020
USA/TX-DSHS-1191/2020
USA/FL-BPHL-2024/2020
USA/FL-BPHL-2025/2020
USA/FL-BPHL-2122/2020
USA/FL-BPHL-2123/2020
CHL/Santiago-PUC_MVL_0002/2020
ESP/AST-232017735/2020
EGY/CPHL-NRC-20/2020
EGY/CPHL-NRC-22/2020
EGY/CPHL-NRC-23/2020
EGY/CPHL-NRC-21/2020
USA/FHCRC-1140/2020
USA/FHCRC-1209/2020
USA/ND-NDDH-0049/2020
USA/FHCRC-1182/2020
USA/FHCRC-1265/2020
USA/FHCRC-1118/2020
USA/FHCRC-1116/2020
USA/FHCRC-976/2020
USA/FHCRC-870/2020
USA/FHCRC-712/2020
USA/FHCRC-689/2020
USA/FHCRC-880/2020
USA/FHCRC-682/2020
USA/FHCRC-655/2020
USA/FHCRC-1092/2020
USA/FHCRC-709/2020
USA/FHCRC-1139/2020
HongKong/HKPU-00063/2020
HongKong/HKPU-00065/2020
NZL/20VR0461/2020
USA/SD-SDPHL-0361/2020
USA/DC-DFS-PHL-0010/2020
USA/TG268909/2020
USA/TG268911/2020
England/BRIS-12F7BA/2020
England/NORT-2813B1/2020
England/NORT-2841D2/2020
England/NORT-281384/2020
England/NORT-2841A5/2020
England/BRIS-185459A/2020
England/BRIS-18545A9/2020
England/BRIS-130B7E/2020
England/BRIS-130B8D/2020
England/BRIS-1309DE/2020
England/BRIS-1309CF/2020
England/BRIS-130ADB/2020
England/BRIS-130B32/2020
England/BRIS-130AEA/2020
England/BRIS-130AF9/2020
England/LOND-12601BB/2020
England/LOND-1260476/2020
USA/TN-VUMC-000091/2020
USA/TN-VUMC-000090/2020
USA/TN-VUMC-000081/2020
USA/TN-VUMC-000080/2020
USA/TN-VUMC-000060/2020
USA/TN-VUMC-000001/2020
USA/MI-MDHHS-SC20440/2020
USA/MI-MDHHS-SC20446/2020
Iceland/1/2020
Iceland/137/2020
Iceland/142/2020
Iceland/141/2020
Iceland/145/2020
Iceland/146/2020
Iceland/148/2020
Iceland/144/2020
Iceland/150/2020
Iceland/147/2020
Iceland/149/2020
Iceland/152/2020
Iceland/151/2020
Iceland/153/2020
Iceland/160/2020
Iceland/159/2020
Iceland/156/2020
Iceland/157/2020
Iceland/158/2020
Iceland/168/2020
Iceland/166/2020
Iceland/169/2020
Iceland/3/2020
Iceland/328/2020
Iceland/335/2020
Iceland/4/2020
Iceland/5/2020
Iceland/6/2020
Switzerland/VD-CHUV-GEN2526/2020
Switzerland/VD-CHUV-GEN2528/2020
Switzerland/VD-CHUV-GEN2542/2020
Switzerland/VD-CHUV-GEN2995/2020
Switzerland/VD-CHUV-GEN2481/2020
Switzerland/VD-CHUV-GEN2495/2020
Switzerland/VD-CHUV-GEN2507/2020
Switzerland/VD-CHUV-GEN2520/2020
Switzerland/VD-CHUV-GEN2515/2020
Switzerland/VD-CHUV-GEN2516/2020
Switzerland/VD-CHUV-GEN2969/2020
Switzerland/VD-CHUV-GEN2963/2020
Switzerland/VD-CHUV-GEN2965/2020
Switzerland/VD-CHUV-GEN2964/2020
Switzerland/ZH-UZH-1000503309/2020
Switzerland/ZH-UZH-1000482984/2020
Switzerland/GE-SNRCI-20/2020
Switzerland/GE-SNRCI-1227/2020
Switzerland/GE-SNRCI-2351/2020
Switzerland/GE-SNRCI-2315/2020
Switzerland/FR-SNRCI-7972/2020
Switzerland/GE-SNRCI-2956/2020
Switzerland/GE-SNRCI-3006/2020
Switzerland/GE-SNRCI-2482/2020
Switzerland/GE-SNRCI-2895/2020
Switzerland/GE-SNRCI-3080/2020
Switzerland/GE-SNRCI-2480/2020
Switzerland/GE-SNRCI-2578/2020
Switzerland/GE-SNRCI-2825/2020
Switzerland/GE-SNRCI-2616/2020
Switzerland/GE-SNRCI-2655/2020
Switzerland/GE-SNRCI-2798/2020
Switzerland/GE-SNRCI-2432/2020
Switzerland/GE-SNRCI-3403/2020
Switzerland/GE-SNRCI-2770/2020
Switzerland/GE-SNRCI-3187/2020
Switzerland/GE-SNRCI-3674/2020
Switzerland/GE-SNRCI-7072/2020
Switzerland/GE-SNRCI-3276/2020
Switzerland/GE-SNRCI-6763/2020
Switzerland/GE-SNRCI-3496/2020
Switzerland/GE-SNRCI-6448/2020
Switzerland/GE-SNRCI-3763/2020
Switzerland/GE-SNRCI-6350/2020
Switzerland/GE-SNRCI-6699/2020
Switzerland/GE-SNRCI-7058/2020
Switzerland/GE-SNRCI-3576/2020
Switzerland/GE-SNRCI-6955/2020
Switzerland/GE-SNRCI-7014/2020
Switzerland/GE-SNRCI-6852/2020
Switzerland/GE-SNRCI-3780/2020
Switzerland/GE-SNRCI-6477/2020
Switzerland/GE-SNRCI-5671/2020
Switzerland/GE-SNRCI-6928/2020
Switzerland/GE-SNRCI-7310/2020
Switzerland/GE-SNRCI-7313/2020
Switzerland/GE-SNRCI-7201/2020
Switzerland/GE-SNRCI-7419/2020
Switzerland/GE-SNRCI-7799/2020
Switzerland/GE-SNRCI-7548/2020
Switzerland/GE-SNRCI-7821/2020
Switzerland/GE-SNRCI-7836/2020
Switzerland/GE-SNRCI-7899/2020
Switzerland/GE-SNRCI-7582/2020
Switzerland/GE-SNRCI-7891/2020
Switzerland/GE-SNRCI-7536/2020
Switzerland/GE-SNRCI-7725/2020
Switzerland/GE-SNRCI-7517/2020
Switzerland/GE-SNRCI-7474/2020
Switzerland/GE-SNRCI-7733/2020
Switzerland/GE-SNRCI-7808/2020
Switzerland/GE-SNRCI-7895/2020
Switzerland/GE-SNRCI-7699/2020
Switzerland/GE-SNRCI-7918/2020
Switzerland/GE-SNRCI-7906/2020
Switzerland/GE-SNRCI-7927/2020
Switzerland/GE-SNRCI-8298/2020
Switzerland/GE-SNRCI-8290/2020
Switzerland/GE-SNRCI-8420/2020
Switzerland/GE-SNRCI-8451/2020
Switzerland/GE-SNRCI-8073/2020
Switzerland/GE-SNRCI-8099/2020
Switzerland/GE-SNRCI-8123/2020
Switzerland/GE-SNRCI-8280/2020
Switzerland/GE-SNRCI-8323/2020
Switzerland/GE-SNRCI-8083/2020
Switzerland/GE-SNRCI-8187/2020
Switzerland/GE-SNRCI-8226/2020
Switzerland/GE-SNRCI-7986/2020
Switzerland/GE-SNRCI-8431/2020
Switzerland/GE-SNRCI-8378/2020
Switzerland/GE-SNRCI-7960/2020
Switzerland/GE-SNRCI-8452/2020
Switzerland/GE-SNRCI-8508/2020
Switzerland/GE-SNRCI-8715/2020
Switzerland/GE-SNRCI-9173/2020
Switzerland/GE-SNRCI-8820/2020
Switzerland/GE-SNRCI-8927/2020
Switzerland/GE-SNRCI-8936/2020
Switzerland/GE-SNRCI-9136/2020
Switzerland/GE-SNRCI-9980/2020
Switzerland/GE-SNRCI-9268/2020
Switzerland/GE-SNRCI-9034/2020
Switzerland/GE-SNRCI-9124/2020
Switzerland/VD-SNRCI-8615/2020
Switzerland/VS-SNRCI-5838/2020
Switzerland/GE-SNRCI-6128/2020
Switzerland/GE-SNRCI-8721/2020
Switzerland/GE-SNRCI-8301/2020
Switzerland/GE-SNRCI-7230/2020
Switzerland/GE-SNRCI-7347/2020
Switzerland/GE-SNRCI-7405/2020
England/BRIS-12192B/2020
England/BRIS-1218C4/2020
England/BRIS-1218B5/2020
England/BRIS-121A19/2020
England/BRIS-121A28/2020
England/BRIS-1219C1/2020
England/CAMB-74FBF/2020
England/CAMB-753D0/2020
England/CAMB-750AC/2020
England/CAMB-751E5/2020
England/CAMB-7525B/2020
England/CAMB-75394/2020
England/CAMB-75376/2020
Netherlands/NoordBrabant_88/2020
GEO/MM2020637/2020
USA/WA-UW210/2020
Netherlands/NA_36/2020
USA/WA-UW211/2020
Netherlands/NA_605/2020
Netherlands/NA_37/2020
USA/WA-UW212/2020
USA/WA-UW214/2020
Netherlands/NA_52/2020
Netherlands/NA_51/2020
USA/WA-UW216/2020
USA/WA-UW217/2020
USA/WA-UW220/2020
USA/WA-UW229/2020
USA/WA-UW221/2020
USA/WA-UW231/2020
USA/WA-UW232/2020
USA/WA-UW236/2020
USA/WA-UW237/2020
USA/WA-UW240/2020
USA/WA-UW239/2020
USA/WA-UW235/2020
USA/WA-UW234/2020
USA/WA-UW241/2020
USA/WA-UW176/2020
USA/WA-UW174/2020
USA/WA-UW181/2020
USA/WA-UW169/2020
USA/WA-UW170/2020
USA/WA-UW180/2020
USA/WA-UW185/2020
USA/WA-UW149/2020
USA/WA-UW154/2020
USA/WA-UW146/2020
USA/WA-UW151/2020
USA/WA-UW150/2020
USA/CT-UW250/2020
USA/WA-UW258/2020
USA/WA-UW260/2020
USA/WA-UW259/2020
USA/WA-UW270/2020
USA/CT-UW256/2020
USA/WA-UW275/2020
USA/WA-UW277/2020
USA/WA-UW284/2020
USA/WA-UW285/2020
USA/WA-UW303/2020
USA/WA-UW313/2020
USA/WA-UW312/2020
USA/WA-UW314/2020
USA/CT-UW327/2020
USA/CT-UW331/2020
USA/WA-UW357/2020
USA/WA-UW367/2020
USA/UT-00021/2020
USA/UT-00089/2020
USA/UT-00090/2020
USA/UT-00022/2020
USA/NY-PV08124/2020
USA/NY-PV08127/2020
USA/NY-PV08148/2020
USA/NY-PV08123/2020
TWN/CGMH-CGU-11/2020
TWN/CGMH-CGU-12/2020
DEU/NRW-53/2020
USA/MI-MDHHS-SC20015/2020
USA/MI-MDHHS-SC20019/2020
USA/MI-MDHHS-SC20025/2020
USA/CA-CDPH-UC28/2020
USA/MI-MDHHS-SC20130/2020
AUS/VIC73/2020
AUS/VIC76/2020
AUS/VIC75/2020
AUS/VIC77/2020
AUS/VIC79/2020
AUS/VIC80/2020
AUS/VIC81/2020
AUS/VIC82/2020
AUS/VIC84/2020
GRC/152_33705/2020
AUS/VIC83/2020
GRC/142_33859/2020
GRC/208_33922/2020
GRC/209_33926/2020
GRC/210_33942/2020
GRC/211_34005/2020
Netherlands/NA_39/2020
GRC/212_34023/2020
GRC/222_33921/2020
GRC/213_34051/2020
USA/MI-MDHHS-SC20361/2020
GRC/153_33892/2020
USA/MI-MDHHS-SC20363/2020
USA/MI-MDHHS-SC20364/2020
USA/MI-MDHHS-SC20365/2020
USA/MI-MDHHS-SC20366/2020
USA/MI-MDHHS-SC20292/2020
USA/MI-MDHHS-SC20296/2020
USA/MI-MDHHS-SC20310/2020
Jamaica/UN-CDC-3088777-001/2020
USA/MD-HP00020/2020
USA/DC-HP00007/2020
USA/MD-HP00038/2020
USA/MD-HP00068/2020
USA/DC-HP00026/2020
USA/DC-HP00100/2020
USA/MI-MDHHS-SC20324/2020
USA/MI-MDHHS-SC20326/2020
HongKong/HKSH0003/2020
HongKong/HKSH0004/2020
USA/MA_MGH_00516/2020
DEU/NRW-52/2020
USA/MA_MGH_00517/2020
DEU/NRW-24/2020
DEU/NRW-21/2020
DEU/NRW-19/2020
DEU/NRW-20/2020
USA/MA-QDX-31/2020
USA/MA-QDX-32/2020
USA/MA-QDX-68/2020
USA/MA-QDX-61/2020
USA/MA-QDX-80/2020
USA/MI-QDX-71/2020
USA/NJ-QDX-55/2020
USA/NJ-QDX-39/2020
USA/NJ-QDX-74/2020
USA/TX-QDX-60/2020
USA/MA-QDX-114/2020
USA/NJ-QDX-56/2020
USA/MA-QDX-135/2020
USA/MA-QDX-145/2020
USA/MA-QDX-149/2020
USA/MA-QDX-150/2020
USA/CA-CZB-1577/2020
USA/WA-S301/2020
USA/WA-S147/2020
USA/WA-S149/2020
USA/WA-S146/2020
USA/WA-S150/2020
USA/MD-HP00113/2020
CHL/2020-23741/2020
USA/CA-CZB-1761/2020
USA/CA-CZB-1764/2020
USA/CA-CZB-1771/2020
USA/WI-UW-16/2020
USA/WI-UW-251/2020
USA/FL-BPHL-0398/2020
USA/WI-UW-03/2020
USA/COVID20-0014/2020
USA/WI-UW-396/2020
USA/MI-QDX-216/2020
USA/SEARCH-1385-SAN/2020
USA/SEARCH-1499-SAN/2020
USA/SEARCH-0204-SAN/2020
USA/SEARCH-0098-SAN/2020
USA/SEARCH-0099-SAN/2020
USA/SEARCH-0117-SAN/2020
USA/SEARCH-0100-SAN/2020
USA/SEARCH-0835-SAN/2020
SAU/KAIMRC02/2020
USA/SEARCH-0136-SAN/2020
USA/FL-BPHL-0570/2020
USA/FL-BPHL-0659/2020
USA/FL-BPHL-0571/2020
USA/FL-BPHL-0661/2020
USA/FL-BPHL-0662/2020
USA/FL-BPHL-0663/2020
USA/FL-BPHL-0664/2020
USA/ME-HETL-J0006/2020
USA/ME-HETL-J0008/2020
USA/ME-HETL-J0009/2020
USA/ME-HETL-J0011/2020
USA/ME-HETL-J0012/2020
USA/ME-HETL-J0013/2020
USA/ME-HETL-J0016/2020
USA/ME-HETL-J0017/2020
USA/ME-HETL-J0054/2020
USA/MN58-MDH58/2020
USA/MN57-MDH57/2020
USA/MN59-MDH59/2020
USA/MN60-MDH60/2020
USA/MN62-MDH62/2020
USA/MN63-MDH63/2020
USA/MN65-MDH65/2020
USA/MN67-MDH67/2020
USA/MN66-MDH66/2020
USA/MN68-MDH68/2020
USA/MN69-MDH69/2020
AUS/TAS64/2020
AUS/TAS165/2020
USA/GA-EHC-038L/2020
PER/covper071/2020
PER/covper083/2020
USA/IL-QDX-831/2020
USA/MI-QDX-828/2020
USA/MN-QDX-1002/2020
USA/IL-QDX-832/2020
USA/MN-QDX-1003/2020
USA/MN-QDX-1010/2020
USA/MN-QDX-1011/2020
USA/MN-QDX-1015/2020
USA/MN-QDX-1019/2020
USA/MN-QDX-1026/2020
USA/MN-QDX-959/2020
USA/MN-QDX-960/2020
USA/MN-QDX-962/2020
USA/MN-QDX-967/2020
USA/MN-QDX-971/2020
USA/MN-QDX-972/2020
USA/MN-QDX-968/2020
USA/MN-QDX-973/2020
USA/MN-QDX-977/2020
USA/MN-QDX-979/2020
USA/MN-QDX-987/2020
USA/MN-QDX-988/2020
USA/MN-QDX-994/2020
USA/MN-QDX-989/2020
USA/MN-QDX-996/2020
USA/MN-QDX-995/2020
USA/MN-QDX-998/2020
USA/MN-QDX-997/2020
USA/MN-QDX-999/2020
USA/CA-QDX-1248/2020
USA/CT-QDX-1183/2020
USA/NY-QDX-1181/2020
USA/NY-QDX-1184/2020
USA/UT-QDX-1275/2020
USA/UT-QDX-1277/2020
USA/MN-QDX-1317/2020
USA/UT-QDX-1282/2020
USA/MN-QDX-1335/2020
USA/MN-QDX-1336/2020
USA/MN-QDX-1319/2020
USA/MN-QDX-1337/2020
USA/MN-QDX-1347/2020
USA/MN-QDX-1349/2020
USA/MN-QDX-1350/2020
USA/MN-QDX-1352/2020
USA/MN-QDX-1351/2020
USA/MN-QDX-1354/2020
USA/MN-QDX-1356/2020
USA/MN-QDX-1359/2020
USA/MN-QDX-1357/2020
USA/MN-QDX-1360/2020
USA/MN-QDX-1361/2020
USA/MN-QDX-1363/2020
USA/MN-QDX-1365/2020
USA/MN-QDX-1366/2020
USA/MN-QDX-1369/2020
USA/MN-QDX-1380/2020
USA/MN-QDX-1383/2020
USA/MN-QDX-1388/2020
USA/MN-QDX-1390/2020
USA/TX-QDX-1399/2020
USA/UT-QDX-1391/2020
USA/UT-QDX-1461/2020
USA/UT-QDX-1473/2020
USA/UT-QDX-1478/2020
USA/UT-QDX-1475/2020
USA/UT-QDX-1480/2020
USA/UT-QDX-1483/2020
USA/UT-QDX-1479/2020
USA/UT-QDX-1484/2020
USA/UT-QDX-1485/2020
USA/UT-QDX-1500/2020
USA/MN-QDX-1706/2020
USA/UT-QDX-1785/2020
USA/UT-QDX-1790/2020
USA/UT-QDX-1800/2020
USA/UT-QDX-1805/2020
USA/UT-QDX-1804/2020
USA/UT-QDX-1807/2020
USA/UT-QDX-1815/2020
USA/UT-QDX-1809/2020
USA/UT-QDX-1825/2020
USA/UT-QDX-1827/2020
USA/UT-QDX-1832/2020
USA/UT-QDX-1833/2020
USA/UT-QDX-1834/2020
USA/UT-QDX-1835/2020
USA/UT-QDX-1839/2020
USA/UT-QDX-1836/2020
USA/UT-QDX-1841/2020
USA/UT-QDX-1847/2020
USA/UT-QDX-1854/2020
USA/UT-QDX-1859/2020
USA/UT-QDX-1860/2020
USA/UT-QDX-1865/2020
USA/UT-QDX-1868/2020
USA/AZ-QDX-1897/2020
USA/CA-QDX-1873/2020
USA/CA-QDX-1879/2020
USA/CA-QDX-1881/2020
USA/CA-QDX-1882/2020
USA/CA-QDX-1895/2020
USA/CA-QDX-1914/2020
USA/CA-QDX-1931/2020
USA/CA-QDX-1944/2020
USA/CA-QDX-1979/2020
USA/IN-QDX-1973/2020
USA/MI-QDX-1909/2020
USA/NJ-QDX-1883/2020
USA/NJ-QDX-1886/2020
USA/NY-QDX-1933/2020
USA/NY-QDX-1942/2020
USA/UT-QDX-1896/2020
USA/UT-QDX-1906/2020
USA/MN-QDX-2011/2020
USA/MN-QDX-2041/2020
USA/MN-QDX-2059/2020
USA/UT-QDX-2016/2020
USA/UT-QDX-2028/2020
USA/CA-QDX-2075/2020
USA/CT-QDX-2094/2020
USA/CA-QDX-2074/2020
USA/FL-QDX-2177/2020
USA/GA-QDX-2115/2020
USA/GA-QDX-2150/2020
USA/LA-QDX-2100/2020
USA/GA-QDX-2158/2020
USA/MA-QDX-2106/2020
USA/LA-QDX-2108/2020
USA/NY-QDX-2125/2020
USA/TX-QDX-2111/2020
USA/TX-QDX-2128/2020
USA/CA-QDX-2229/2020
USA/CA-QDX-2275/2020
USA/UT-QDX-2126/2020
USA/CT-QDX-2200/2020
USA/CT-QDX-2239/2020
USA/IN-QDX-2220/2020
USA/MI-QDX-2206/2020
USA/MI-QDX-2252/2020
USA/MI-QDX-2261/2020
USA/MI-QDX-2271/2020
USA/MI-QDX-2298/2020
USA/MI-QDX-2312/2020
USA/MN-QDX-2258/2020
USA/NJ-QDX-2210/2020
USA/NJ-QDX-2216/2020
USA/IN-QDX-2283/2020
USA/NJ-QDX-2250/2020
USA/NJ-QDX-2268/2020
USA/NJ-QDX-2269/2020
USA/NJ-QDX-2273/2020
USA/NJ-QDX-2280/2020
USA/NJ-QDX-2294/2020
USA/NJ-QDX-2288/2020
USA/UT-QDX-2192/2020
USA/WA-QDX-2242/2020
USA/UT-QDX-2217/2020
USA/WA-QDX-2276/2020
USA/CA-QDX-2345/2020
USA/CA-QDX-2340/2020
USA/UT-QDX-2356/2020
USA/NY-QDX-2364/2020
USA/CA-QDX-2475/2020
USA/UT-QDX-2359/2020
USA/WA-QDX-2291/2020
USA/CA-QDX-2559/2020
USA/GA-QDX-2461/2020
USA/GA-QDX-2558/2020
USA/GA-QDX-2553/2020
USA/MA-QDX-2427/2020
USA/MO-QDX-2460/2020
USA/MO-QDX-2516/2020
USA/NJ-QDX-2432/2020
USA/NJ-QDX-2468/2020
USA/NJ-QDX-2495/2020
USA/NJ-QDX-2518/2020
USA/NY-QDX-2431/2020
USA/NJ-QDX-2541/2020
USA/NY-QDX-2446/2020
USA/NY-QDX-2463/2020
USA/NY-QDX-2447/2020
USA/NY-QDX-2474/2020
USA/NY-QDX-2501/2020
USA/NY-QDX-2467/2020
USA/NY-QDX-2522/2020
USA/NY-QDX-2535/2020
USA/NY-QDX-2539/2020
USA/NY-QDX-2543/2020
USA/PA-QDX-2436/2020
USA/PA-QDX-2455/2020
USA/PA-QDX-2459/2020
USA/PA-QDX-2437/2020
USA/SC-QDX-2484/2020
USA/TN-QDX-2517/2020
USA/UT-QDX-2469/2020
USA/UT-QDX-2506/2020
USA/TX-QDX-2554/2020
USA/UT-QDX-2556/2020
USA/FL-QDX-2588/2020
USA/GA-QDX-2571/2020
USA/IL-QDX-2568/2020
USA/MO-QDX-2587/2020
USA/MO-QDX-2612/2020
USA/IL-QDX-2622/2020
USA/MO-QDX-2679/2020
USA/UT-QDX-2569/2020
USA/UT-QDX-2575/2020
USA/UT-QDX-2589/2020
USA/UT-QDX-2668/2020
USA/UT-QDX-2672/2020
USA/MN-QDX-2704/2020
USA/MN-QDX-2716/2020
USA/MN-QDX-2726/2020
USA/MN-QDX-2727/2020
USA/NY-QDX-2702/2020
USA/NY-QDX-2706/2020
USA/NY-QDX-2714/2020
USA/NY-QDX-2729/2020
USA/NY-QDX-2696/2020
USA/NY-QDX-2731/2020
USA/TX-DSHS-1228/2020
CHL/Santiago-PUC_MVL_0004/2020
USA/FHCRC-1012/2020
USA/FHCRC-958/2020
USA/FHCRC-1005/2020
USA/FHCRC-959/2020
USA/FHCRC-890/2020
USA/FHCRC-1080/2020
USA/FHCRC-846/2020
USA/FHCRC-845/2020
USA/FHCRC-932/2020
USA/FHCRC-901/2020
USA/FHCRC-1967/2020
USA/FHCRC-935/2020
USA/FHCRC-843/2020
HongKong/HKPU-00064/2020
USA/TG268913/2020
USA/TG268917/2020
USA/TG269856/2020
England/NORT-284196/2020
England/NORT-281418/2020
England/BRIS-130B23/2020
England/BRIS-130B14/2020
England/BRIS-130B05/2020
England/BRIS-130BAB/2020
England/BRIS-1310F6/2020
England/BRIS-1310D8/2020
England/BRIS-1310BA/2020
England/LOND-12602B8/2020
England/LOND-126027C/2020
England/LEED-2AA112/2020
USA/TN-VUMC-000071/2020
England/LEED-2A8615/2020
USA/TN-VUMC-000059/2020
USA/TN-VUMC-000049/2020
USA/TN-VUMC-000035/2020
USA/TN-VUMC-000021/2020
USA/TN-VUMC-000025/2020
USA/TN-VUMC-000015/2020
USA/MI-MDHHS-SC20413/2020
USA/MI-MDHHS-SC20442/2020
USA/MI-MDHHS-SC20419/2020
USA/MI-MDHHS-SC20937/2020
Iceland/161/2020
USA/MI-MDHHS-SC20939/2020
Iceland/163/2020
Iceland/162/2020
Iceland/164/2020
Iceland/171/2020
Iceland/176/2020
Iceland/331/2020
Iceland/326/2020
Iceland/330/2020
Iceland/329/2020
Iceland/332/2020
Iceland/334/2020
Iceland/333/2020
Iceland/336/2020
Switzerland/VD-CHUV-GEN2533/2020
Switzerland/VD-CHUV-GEN2967/2020
Switzerland/VD-CHUV-GEN2489/2020
Switzerland/VD-CHUV-GEN2486/2020
Switzerland/VD-CHUV-GEN2540/2020
Switzerland/VD-CHUV-GEN2508/2020
Switzerland/VD-CHUV-GEN2509/2020
Switzerland/VD-CHUV-GEN2539/2020
Switzerland/VD-CHUV-GEN2998/2020
Switzerland/VD-CHUV-GEN2996/2020
Switzerland/VD-CHUV-GEN2527/2020
Switzerland/VD-CHUV-GEN2997/2020
Switzerland/ZH-UZH-1000482982/2020
Switzerland/ZH-UZH-1000482985/2020
Switzerland/ZH-UZH-1000482983/2020
Switzerland/ZH-UZH-1000483258/2020
England/BRIS-1219B2/2020
England/BRIS-121994/2020
England/BRIS-1219A3/2020
England/BRIS-121A55/2020
England/BRIS-121ACE/2020
England/CAMB-751F4/2020
England/CAMB-752C4/2020
England/CAMB-74F19/2020
England/CAMB-75060/2020
England/CAMB-750D9/2020
England/CAMB-750CA/2020
England/CAMB-7532B/2020
Netherlands/NA_53/2020
Netherlands/NA_55/2020
USA/WA-UW225/2020
Netherlands/NA_111/2020
USA/WA-UW226/2020
USA/WA-UW227/2020
Netherlands/Overijssel_27/2020
Netherlands/NA_56/2020
USA/WA-UW233/2020
Netherlands/NA_54/2020
USA/WA-UW228/2020
USA/WA-UW179/2020
USA/WA-UW145/2020
USA/WA-UW147/2020
USA/WA-UW253/2020
USA/WA-UW173/2020
USA/WA-UW279/2020
USA/WA-UW282/2020
USA/WA-UW286/2020
USA/WA-UW287/2020
USA/WA-UW288/2020
USA/WA-UW289/2020
USA/WA-UW290/2020
USA/WA-UW291/2020
USA/WA-UW292/2020
USA/WA-UW293/2020
USA/WA-UW294/2020
USA/WA-UW296/2020
USA/WA-UW295/2020
USA/WA-UW297/2020
USA/WA-UW321/2020
USA/WA-UW378/2020
USA/WA-UW-1238/2020
USA/WA-UW390/2020
ESP/VH198152683/2020
ESP/VH000001133/2020
USA/NY-PV08149/2020
USA/NY-PV08400/2020
USA/MI-MDHHS-SC20029/2020
AUS/VIC08/2020
AUS/VIC86/2020
AUS/VIC87/2020
AUS/VIC85/2020
AUS/VIC88/2020
AUS/VIC09/2020
AUS/VIC89/2020
AUS/VIC90/2020
AUS/VIC91/2020
AUS/VIC92/2020
AUS/VIC93/2020
AUS/VIC139/2020
USA/AK002/2020
GRC/214_34505/2020
USA/AK003/2020
USA/MI-MDHHS-SC20367/2020
USA/MI-MDHHS-SC20369/2020
USA/MI-MDHHS-SC20376/2020
USA/MI-MDHHS-SC20260/2020
USA/MI-MDHHS-SC20295/2020
USA/MI-MDHHS-SC20221/2020
USA/MI-MDHHS-SC20198/2020
USA/MI-MDHHS-SC20224/2020
USA/MD-HP00010/2020
USA/MI-MDHHS-SC20325/2020
USA/MI-MDHHS-SC20323/2020
USA/CA-CZB-1277/2020
USA/MI-MDHHS-SC20327/2020
DEU/NRW-32/2020
DEU/NRW-30/2020
DEU/NRW-28/2020
DEU/NRW-27/2020
DEU/NRW-29/2020
DEU/NRW-26/2020
DEU/NRW-25/2020
DEU/NRW-22/2020
USA/CA-QDX-157/2020
USA/CA-QDX-21/2020
USA/CA-QDX-33/2020
USA/CA-QDX-34/2020
USA/CA-QDX-29/2020
USA/CA-QDX-36/2020
USA/CA-QDX-38/2020
USA/CA-QDX-45/2020
USA/CA-QDX-48/2020
USA/CA-QDX-50/2020
USA/CA-QDX-79/2020
USA/MA-QDX-41/2020
USA/CA-QDX-51/2020
USA/MA-QDX-47/2020
USA/MA-QDX-54/2020
USA/MA-QDX-59/2020
USA/MA-QDX-64/2020
USA/MA-QDX-69/2020
USA/MI-QDX-28/2020
USA/MI-QDX-52/2020
USA/MI-QDX-58/2020
USA/MI-QDX-70/2020
USA/NJ-QDX-23/2020
USA/NY-QDX-24/2020
USA/NY-QDX-81/2020
USA/TX-QDX-25/2020
USA/TX-QDX-37/2020
USA/NY-QDX-35/2020
USA/CA-QDX-129/2020
USA/NJ-QDX-141/2020
USA/NY-QDX-112/2020
USA/NY-QDX-134/2020
USA/NY-QDX-140/2020
USA/NY-QDX-143/2020
USA/NY-QDX-146/2020
USA/WA-S286/2020
USA/CA-CZB-1415/2020
SAU/42952/2020
USA/NY-QDX-147/2020
SAU/85715/2020
SAU/85790/2020
SAU/85791/2020
SAU/86267/2020
SAU/86327/2020
SAU/86650/2020
SAU/832279/2020
SAU/85790C/2020
SAU/85791C/2020
USA/WA-S145/2020
USA/WA-S143/2020
USA/WA-S144/2020
USA/CT-Yale-034/2020
USA/MD-HP00048/2020
USA/MD-HP00065/2020
BEN/197/2020
CHL/2020-25338/2020
CHL/2020-27991/2020
USA/CA-CZB-1763/2020
USA/WI-UW-04/2020
USA/WI-UW-11/2020
USA/WI-UW-13/2020
USA/WI-UW-24/2020
USA/WI-UW-158/2020
USA/WI-UW-159/2020
USA/WI-UW-157/2020
USA/WI-UW-160/2020
USA/FL-BPHL-0391/2020
USA/FL-BPHL-0394/2020
USA/WI-UW-02/2020
USA/WI-UW-05/2020
USA/WI-UW-398/2020
USA/SEARCH-1384-SAN/2020
USA/WI-UW-397/2020
USA/SEARCH-0199-SAN/2020
USA/SEARCH-0104-SAN/2020
USA/FL-BPHL-0567/2020
USA/FL-BPHL-0569/2020
Guatemala/UN-CDC-3536653-001/2020
Guatemala/UN-CDC-3536655-001/2020
Guatemala/UN-CDC-3536652-001/2020
USA/FL-BPHL-0665/2020
Guatemala/UN-CDC-3536654-001/2020
USA/FL-BPHL-0675/2020
USA/ME-HETL-J0015/2020
USA/ME-HETL-J0018/2020
USA/ME-HETL-J0024/2020
USA/ME-HETL-J0020/2020
USA/ME-HETL-J0026/2020
USA/ME-HETL-J0040/2020
USA/ME-HETL-J0029/2020
USA/ME-HETL-J0042/2020
USA/ME-HETL-J0057/2020
VEN/17M/2020
USA/GA-EHC-031E/2020
USA/FL-BPHL-0794/2020
USA/GA-EHC-034H/2020
USA/GA-EHC-043Q/2020
USA/GA-EHC-036J/2020
USA/GA-EHC-055C/2020
USA/GA-EHC-097S/2020
USA/GA-EHC-044R/2020
USA/LA-QDX-836/2020
USA/LA-QDX-879/2020
USA/MN-QDX-1001/2020
USA/MN-QDX-1005/2020
USA/MN-QDX-1006/2020
USA/MN-QDX-1008/2020
USA/MN-QDX-1009/2020
USA/MN-QDX-1012/2020
USA/MN-QDX-1017/2020
USA/MN-QDX-1020/2020
USA/MN-QDX-1022/2020
USA/MN-QDX-1023/2020
USA/MN-QDX-1024/2020
USA/MN-QDX-954/2020
USA/MN-QDX-965/2020
USA/MN-QDX-966/2020
USA/MN-QDX-969/2020
USA/MN-QDX-970/2020
USA/MN-QDX-974/2020
USA/MN-QDX-975/2020
USA/MN-QDX-980/2020
USA/MN-QDX-981/2020
USA/MN-QDX-982/2020
USA/MN-QDX-983/2020
USA/MN-QDX-986/2020
USA/MN-QDX-985/2020
USA/MN-QDX-991/2020
USA/LA-QDX-1241/2020
USA/NJ-QDX-1269/2020
USA/NY-QDX-1251/2020
USA/NY-QDX-1263/2020
USA/NY-QDX-1264/2020
USA/TX-QDX-1199/2020
USA/TX-QDX-1285/2020
USA/UT-QDX-1276/2020
USA/UT-QDX-1279/2020
USA/UT-QDX-1280/2020
USA/AR-QDX-1315/2020
USA/MN-QDX-1320/2020
USA/MN-QDX-1322/2020
USA/MN-QDX-1323/2020
USA/MN-QDX-1325/2020
USA/MN-QDX-1328/2020
USA/MN-QDX-1331/2020
USA/MN-QDX-1332/2020
USA/MN-QDX-1334/2020
USA/MN-QDX-1338/2020
USA/MN-QDX-1340/2020
USA/MN-QDX-1342/2020
USA/MN-QDX-1344/2020
USA/MN-QDX-1343/2020
USA/MN-QDX-1345/2020
USA/MN-QDX-1348/2020
USA/MN-QDX-1346/2020
USA/MN-QDX-1353/2020
USA/MN-QDX-1358/2020
USA/MN-QDX-1362/2020
USA/MN-QDX-1364/2020
USA/MN-QDX-1367/2020
USA/MN-QDX-1371/2020
USA/MN-QDX-1372/2020
USA/MN-QDX-1373/2020
USA/MN-QDX-1376/2020
USA/MN-QDX-1374/2020
USA/MN-QDX-1377/2020
USA/MN-QDX-1381/2020
USA/MN-QDX-1378/2020
USA/MN-QDX-1382/2020
USA/MN-QDX-1385/2020
USA/MN-QDX-1389/2020
USA/TX-DSHS-0179/2020
USA/UT-QDX-1464/2020
USA/UT-QDX-1465/2020
USA/UT-QDX-1468/2020
USA/UT-QDX-1472/2020
USA/UT-QDX-1467/2020
USA/UT-QDX-1474/2020
USA/UT-QDX-1477/2020
USA/UT-QDX-1459/2020
USA/UT-QDX-1481/2020
USA/UT-QDX-1466/2020
USA/CA-QDX-1705/2020
USA/CA-QDX-1713/2020
USA/CA-QDX-1773/2020
USA/CT-QDX-1735/2020
USA/MN-QDX-1724/2020
USA/MN-QDX-1732/2020
USA/UT-QDX-1796/2020
USA/UT-QDX-1799/2020
USA/UT-QDX-1801/2020
USA/UT-QDX-1806/2020
USA/UT-QDX-1789/2020
USA/UT-QDX-1818/2020
USA/UT-QDX-1828/2020
USA/UT-QDX-1838/2020
USA/UT-QDX-1842/2020
USA/UT-QDX-1843/2020
USA/UT-QDX-1849/2020
USA/UT-QDX-1850/2020
USA/UT-QDX-1861/2020
USA/UT-QDX-1863/2020
USA/UT-QDX-1844/2020
USA/UT-QDX-1864/2020
USA/CA-QDX-1871/2020
USA/CA-QDX-1872/2020
USA/CA-QDX-1875/2020
USA/CA-QDX-1891/2020
USA/CA-QDX-1905/2020
USA/CA-QDX-1916/2020
USA/CA-QDX-1910/2020
USA/UT-QDX-1869/2020
USA/CA-QDX-1927/2020
USA/CA-QDX-1920/2020
USA/CA-QDX-1953/2020
USA/CA-QDX-1975/2020
USA/CO-QDX-1932/2020
USA/CA-QDX-1961/2020
USA/LA-QDX-1918/2020
USA/MI-QDX-1960/2020
USA/NJ-QDX-1887/2020
USA/MI-QDX-1943/2020
USA/NJ-QDX-1974/2020
USA/NJ-QDX-1957/2020
USA/NY-QDX-1876/2020
USA/NY-QDX-1885/2020
USA/NY-QDX-1877/2020
USA/NY-QDX-1894/2020
USA/NY-QDX-1898/2020
USA/NY-QDX-1908/2020
USA/NY-QDX-1893/2020
USA/NY-QDX-1911/2020
USA/NY-QDX-1912/2020
USA/NY-QDX-1922/2020
USA/NY-QDX-1928/2020
USA/NY-QDX-1929/2020
USA/NY-QDX-1934/2020
USA/NY-QDX-1913/2020
USA/NY-QDX-1939/2020
USA/NY-QDX-1940/2020
USA/NY-QDX-1945/2020
USA/NY-QDX-1946/2020
USA/NY-QDX-1947/2020
USA/NY-QDX-1948/2020
USA/NY-QDX-1949/2020
USA/NY-QDX-1956/2020
USA/NY-QDX-1969/2020
USA/NY-QDX-1977/2020
USA/NY-QDX-1972/2020
USA/MN-QDX-1996/2020
USA/NY-QDX-1970/2020
USA/MN-QDX-2030/2020
USA/MN-QDX-2036/2020
USA/MN-QDX-2042/2020
USA/MN-QDX-2053/2020
USA/MN-QDX-2054/2020
USA/UT-QDX-1989/2020
USA/UT-QDX-2004/2020
USA/UT-QDX-2065/2020
USA/UT-QDX-2070/2020
USA/AZ-QDX-2260/2020
USA/AZ-QDX-2310/2020
USA/CA-QDX-2203/2020
USA/CA-QDX-2204/2020
USA/AZ-QDX-2311/2020
USA/CA-QDX-2226/2020
USA/CA-QDX-2244/2020
USA/CA-QDX-2245/2020
USA/CA-QDX-2256/2020
USA/CA-QDX-2282/2020
USA/GA-QDX-2209/2020
USA/CA-QDX-2303/2020
USA/GA-QDX-2219/2020
USA/MI-QDX-2212/2020
USA/GA-QDX-2235/2020
USA/MI-QDX-2251/2020
USA/MI-QDX-2255/2020
USA/MI-QDX-2232/2020
USA/MI-QDX-2284/2020
USA/MI-QDX-2306/2020
USA/NJ-QDX-2190/2020
USA/NJ-QDX-2191/2020
USA/NY-QDX-2188/2020
USA/NY-QDX-2198/2020
USA/NY-QDX-2227/2020
USA/NY-QDX-2231/2020
USA/NY-QDX-2266/2020
USA/NY-QDX-2292/2020
USA/NY-QDX-2237/2020
USA/NY-QDX-2293/2020
USA/NY-QDX-2304/2020
USA/VA-QDX-2211/2020
USA/NY-QDX-2277/2020
USA/AZ-QDX-2336/2020
USA/WA-QDX-2241/2020
USA/CA-QDX-2383/2020
USA/CA-QDX-2424/2020
USA/MI-QDX-2316/2020
USA/MI-QDX-2360/2020
USA/MI-QDX-2372/2020
USA/MI-QDX-2399/2020
USA/UT-QDX-2321/2020
USA/UT-QDX-2347/2020
USA/UT-QDX-2377/2020
USA/UT-QDX-2423/2020
USA/WI-QDX-2402/2020
USA/AZ-QDX-2547/2020
USA/CA-QDX-2433/2020
USA/CA-QDX-2489/2020
USA/CA-QDX-2485/2020
USA/CA-QDX-2503/2020
USA/CA-QDX-2524/2020
USA/CA-QDX-2519/2020
USA/CA-QDX-2540/2020
USA/CA-QDX-2555/2020
USA/NY-QDX-2444/2020
USA/NY-QDX-2453/2020
USA/NY-QDX-2473/2020
USA/NY-QDX-2465/2020
USA/NY-QDX-2486/2020
USA/NY-QDX-2466/2020
USA/NY-QDX-2439/2020
USA/NY-QDX-2494/2020
USA/NY-QDX-2498/2020
USA/NY-QDX-2499/2020
USA/NY-QDX-2508/2020
USA/NY-QDX-2521/2020
USA/NY-QDX-2528/2020
USA/NY-QDX-2529/2020
USA/NY-QDX-2546/2020
USA/PA-QDX-2497/2020
USA/CA-QDX-2581/2020
USA/NY-QDX-2545/2020
USA/CA-QDX-2610/2020
USA/CA-QDX-2615/2020
USA/CA-QDX-2623/2020
USA/CA-QDX-2630/2020
USA/CA-QDX-2645/2020
USA/CA-QDX-2637/2020
USA/CA-QDX-2677/2020
USA/CA-QDX-2658/2020
USA/FL-QDX-2564/2020
USA/FL-QDX-2577/2020
USA/FL-QDX-2590/2020
USA/FL-QDX-2617/2020
USA/FL-QDX-2618/2020
USA/FL-QDX-2659/2020
USA/FL-QDX-2648/2020
USA/FL-QDX-2670/2020
USA/FL-QDX-2563/2020
USA/IN-QDX-2619/2020
USA/MN-QDX-2611/2020
USA/MO-QDX-2566/2020
USA/MO-QDX-2573/2020
USA/MO-QDX-2567/2020
USA/MO-QDX-2574/2020
USA/MO-QDX-2582/2020
USA/MO-QDX-2595/2020
USA/IN-QDX-2605/2020
USA/MO-QDX-2616/2020
USA/NV-QDX-2627/2020
USA/NV-QDX-2631/2020
USA/NV-QDX-2652/2020
USA/NV-QDX-2662/2020
USA/NY-QDX-2651/2020
USA/NY-QDX-2661/2020
USA/NY-QDX-2667/2020
USA/OH-QDX-2655/2020
USA/PA-QDX-2606/2020
USA/NY-QDX-2682/2020
USA/NY-QDX-2689/2020
USA/NY-QDX-2693/2020
USA/NY-QDX-2698/2020
USA/NY-QDX-2707/2020
USA/NY-QDX-2701/2020
USA/NY-QDX-2711/2020
USA/NY-QDX-2712/2020
USA/NY-QDX-2734/2020
USA/NY-QDX-2735/2020
USA/FL-BPHL-2026/2020
EGY/CPHL-NRC-6/2020
USA/GA-QDX-2218/2020
USA/FHCRC-992/2020
USA/FHCRC-987/2020
USA/FHCRC-1088/2020
USA/FHCRC-1238/2020
USA/FHCRC-998/2020
USA/FHCRC-1175/2020
USA/FHCRC-1151/2020
USA/FHCRC-1130/2020
USA/FHCRC-1129/2020
USA/FHCRC-921/2020
USA/FHCRC-991/2020
USA/FHCRC-813/2020
USA/FHCRC-1061/2020
USA/FHCRC-900/2020
USA/FHCRC-934/2020
USA/FHCRC-1098/2020
ISR/hCov-19-Israel-CVL-n-5939/2020
ISR/hCov-19-Israel-CVL-n-5853/2020
ISR/hCov-19-Israel-CVL-n-6100/2020
ISR/hCov-19-Israel-CVL-n-6035/2020
ISR/hCov-19-Israel-CVL-n-6108/2020
ISR/hCov-19-Israel-CVL-n-5826/2020
ISR/hCov-19-Israel-CVL-n-6140/2020
ISR/hCov-19-Israel-CVL-n-6005/2020
ISR/hCov-19-Israel-CVL-n-5856/2020
ISR/hCov-19-Israel-CVL-n-6118/2020
ISR/hCov-19-Israel-CVL-n-6102/2020
ISR/hCov-19-Israel-CVL-n-6126/2020
ISR/hCov-19-Israel-CVL-n-6106/2020
ISR/hCov-19-Israel-CVL-n-6104/2020
ISR/hCov-19-Israel-CVL-n-6105/2020
ISR/hCov-19-Israel-CVL-n-6131/2020
ISR/hCov-19-Israel-CVL-n-6110/2020
ISR/hCov-19-Israel-CVL-n-6132/2020
ISR/hCov-19-Israel-CVL-n-6136/2020
ISR/hCov-19-Israel-CVL-n-6751/2020
ISR/hCov-19-Israel-CVL-n-5908/2020
ISR/hCov-19-Israel-CVL-n-5999/2020
ISR/hCov-19-Israel-CVL-n-6142/2020
ISR/hCov-19-Israel-CVL-n-5936/2020
ISR/hCov-19-Israel-CVL-n-6134/2020
ISR/hCov-19-Israel-CVL-n-5991/2020
ISR/hCov-19-Israel-CVL-n-6157/2020
HongKong/HKPU-00066/2020
NZL/20VR0276/2020
NZL/20VR0275/2020
USA/DC-DFS-PHL-0019/2020
NZL/20VR0997/2020
USA/AZ-25/2020
England/BRIS-12F83F/2020
England/NORT-281454/2020
England/NORT-281463/2020
England/NORT-281506/2020
England/NORT-281481/2020
England/NORT-28421B/2020
England/NORT-28422A/2020
England/NORT-281524/2020
England/LOND-126035B/2020
England/LOND-1260300/2020
England/LOND-12603D3/2020
England/LOND-126033D/2020
England/LOND-126034C/2020
USA/TN-VUMC-000089/2020
USA/TN-VUMC-000079/2020
England/LOND-126031F/2020
USA/TN-VUMC-000024/2020
USA/TN-VUMC-000005/2020
USA/TN-VUMC-000010/2020
USA/MI-MDHHS-SC20411/2020
USA/MI-MDHHS-SC20412/2020
USA/MI-MDHHS-SC20441/2020
USA/MI-MDHHS-SC20414/2020
USA/MI-MDHHS-SC20443/2020
USA/MI-MDHHS-SC20954/2020
Iceland/155/2020
Iceland/165/2020
Iceland/167/2020
Iceland/172/2020
Iceland/177/2020
Iceland/178/2020
Iceland/173/2020
Iceland/192/2020
Iceland/341/2020
Iceland/337/2020
Iceland/340/2020
Iceland/339/2020
Iceland/338/2020
Iceland/7/2020
Iceland/8/2020
Switzerland/VD-CHUV-GEN2521/2020
Switzerland/VD-CHUV-GEN2517/2020
Switzerland/VD-CHUV-GEN2522/2020
Switzerland/VD-CHUV-GEN2541/2020
Switzerland/VD-CHUV-GEN2543/2020
Switzerland/VD-CHUV-GEN2981/2020
Switzerland/VD-CHUV-GEN2989/2020
Switzerland/ZH-UZH-1000484569/2020
Switzerland/VD-CHUV-GEN2980/2020
England/BRIS-121949/2020
Switzerland/VD-CHUV-GEN2990/2020
England/BRIS-12193A/2020
England/BRIS-121985/2020
England/BRIS-121AA0/2020
England/BRIS-121B70/2020
England/CAMB-75051/2020
England/CAMB-751A9/2020
England/CAMB-7508E/2020
England/CAMB-7533A/2020
England/CAMB-75367/2020
England/CAMB-74F0A/2020
England/CAMB-75015/2020
England/CAMB-75033/2020
England/CAMB-74FCE/2020
England/CAMB-75130/2020
England/CAMB-750F7/2020
England/CAMB-74FDD/2020
England/CAMB-752A6/2020
England/CAMB-75358/2020
Netherlands/NA_169/2020
Netherlands/NA_170/2020
Netherlands/NA_168/2020
Netherlands/NA_91/2020
Netherlands/NA_89/2020
Netherlands/NA_120/2020
Netherlands/NA_92/2020
Netherlands/NA_90/2020
Netherlands/NA_87/2020
Netherlands/NA_118/2020
Netherlands/NA_117/2020
Netherlands/NA_86/2020
Netherlands/ZuidHolland_34/2020
Netherlands/NA_88/2020
Netherlands/NA_119/2020
Netherlands/Overijssel_28/2020
Netherlands/Overijssel_26/2020
Netherlands/NA_615/2020
Netherlands/NA_681/2020
Netherlands/NA_616/2020
USA/WA-UW244/2020
USA/WA-UW245/2020
USA/WA-UW246/2020
USA/WA-UW247/2020
USA/WA-UW248/2020
USA/WA-UW249/2020
USA/WA-UW252/2020
USA/WA-UW261/2020
USA/WA-UW255/2020
USA/WA-UW262/2020
USA/WA-UW263/2020
USA/WA-UW265/2020
USA/WA-UW267/2020
USA/WA-UW269/2020
USA/WA-UW268/2020
USA/WA-UW304/2020
USA/WA-UW305/2020
USA/WA-UW278/2020
USA/WA-UW308/2020
USA/WA-UW323/2020
USA/WA-UW325/2020
USA/CT-UW329/2020
USA/WA-UW330/2020
USA/WA-UW333/2020
USA/WA-UW332/2020
USA/WA-UW336/2020
USA/WA-UW338/2020
USA/WA-UW339/2020
USA/WA-UW342/2020
USA/WA-UW346/2020
USA/WA-UW347/2020
USA/WA-UW368/2020
USA/WA-UW371/2020
USA/WA-UW384/2020
USA/WA-UW385/2020
USA/WA-UW386/2020
USA/WA-UW388/2020
HongKong/case163_VM20009579/2020
USA/WA-UW387/2020
USA/WA-UW-1271/2020
USA/WA-UW-1304/2020
USA/WA-UW-1315/2020
USA/WA-UW-1329/2020
USA/WA-UW-1302/2020
USA/UT-00027/2020
USA/NY-PV08401/2020
USA/NY-PV08412/2020
USA/NY-PV08404/2020
USA/NY-PV08413/2020
USA/NY-PV08417/2020
USA/NY-PV08402/2020
USA/NY-PV08415/2020
USA/NY-PV08410/2020
USA/NY-PV08414/2020
LKA/COV38/2020
TWN/CGMH-CGU-16/2020
USA/MI-MDHHS-SC20021/2020
USA/MI-MDHHS-SC20022/2020
USA/MI-MDHHS-SC20028/2020
USA/MI-MDHHS-SC20051/2020
USA/MI-MDHHS-SC20147/2020
IND/GMCKN443/2020
USA/MI-MDHHS-SC20143/2020
USA/MI-MDHHS-SC20154/2020
THA/SI205457-NST/2020
AUS/VIC10/2020
AUS/VIC11/2020
AUS/VIC95/2020
AUS/VIC94/2020
AUS/VIC96/2020
AUS/VIC97/2020
AUS/VIC98/2020
AUS/VIC99/2020
AUS/VIC100/2020
AUS/VIC101/2020
AUS/VIC102/2020
AUS/VIC140/2020
USA/AZ-ASU2923/2020
AUS/VIC141/2020
AUS/VIC142/2020
AUS/VIC143/2020
AUS/VIC805/2020
GRC/143_34652/2020
GRC/144_34723/2020
GRC/145_34726/2020
GRC/156_34721/2020
GRC/216_34732/2020
GRC/215_34644/2020
USA/MI-MDHHS-SC20371/2020
PAK/KHI1/2020
USA/AK006/2020
USA/MI-MDHHS-SC20304/2020
USA/MI-MDHHS-SC20317/2020
USA/MI-MDHHS-SC20209/2020
USA/WI-UW-20/2020
Jamaica/UN-CDC-3088778-001/2020
Jamaica/UN-CDC-3088779-001/2020
Jamaica/UN-CDC-3088780-001/2020
USA/MD-HP00033/2020
USA/MA_MGH_00521/2020
DEU/NRW-38/2020
DEU/NRW-37/2020
DEU/NRW-36/2020
DEU/NRW-35/2020
DEU/NRW-34/2020
DEU/NRW-33/2020
DEU/NRW-23/2020
USA/CA-QDX-153/2020
USA/CA-QDX-154/2020
USA/CA-QDX-155/2020
USA/CA-QDX-156/2020
USA/CA-QDX-160/2020
USA/CA-QDX-161/2020
USA/CA-QDX-158/2020
USA/CA-QDX-162/2020
USA/CA-QDX-40/2020
USA/CA-QDX-159/2020
USA/CA-QDX-44/2020
USA/CA-QDX-46/2020
USA/CA-QDX-73/2020
USA/CA-QDX-76/2020
USA/CA-QDX-78/2020
USA/NY-QDX-19/2020
USA/NY-QDX-42/2020
USA/NY-QDX-72/2020
USA/CA-QDX-117/2020
USA/CA-QDX-138/2020
USA/NJ-QDX-124/2020
USA/CA-QDX-148/2020
USA/NY-QDX-128/2020
USA/NY-QDX-125/2020
USA/NY-QDX-136/2020
USA/NY-QDX-130/2020
USA/NY-QDX-137/2020
USA/NY-QDX-139/2020
USA/NY-QDX-142/2020
USA/CA-CZB-1414/2020
USA/WA-S262/2020
USA/WA-S151/2020
USA/WA-S153/2020
USA/WA-S158/2020
USA/WA-S154/2020
USA/WA-S152/2020
USA/WA-S156/2020
USA/WA-S155/2020
USA/WA-S159/2020
USA/CT-Yale-037/2020
USA/CT-Yale-036/2020
USA/CT-Yale-041/2020
USA/DC-HP00138/2020
USA/MD-HP00061/2020
USA/MD-HP00132/2020
USA/MD-HP00064/2020
USA/MD-HP00031/2020
USA/DC-HP00035/2020
USA/MD-HP00039/2020
USA/NYU-VC-009b/2020
USA/WI-UW-12/2020
USA/WI-UW-14/2020
USA/WI-UW-15/2020
USA/WI-UW-19/2020
USA/WI-UW-21/2020
USA/WI-UW-163/2020
USA/WI-UW-164/2020
USA/WI-UW-249/2020
USA/WI-UW-399/2020
USA/WI-UW-400/2020
ZMB/29/2020
USA/SEARCH-1419-SAN/2020
USA/SEARCH-0455-SAN/2020
USA/SEARCH-0103-SAN/2020
JOR/SEARCH-0033-JOR/2020
JOR/SEARCH-0037-JOR/2020
JOR/SEARCH-0044-JOR/2020
JOR/SEARCH-0045-JOR/2020
JOR/SEARCH-0084-JOR/2020
SAU/KAIMRC18/2020
USA/FL-BPHL-0566/2020
USA/ME-HETL-J0025/2020
USA/ME-HETL-J0028/2020
USA/ME-HETL-J0027/2020
USA/ME-HETL-J0030/2020
USA/ME-HETL-J0035/2020
USA/ME-HETL-J0036/2020
USA/ME-HETL-J0037/2020
USA/ME-HETL-J0039/2020
USA/ME-HETL-J0041/2020
USA/ME-HETL-J0038/2020
USA/ME-HETL-J0043/2020
USA/ME-HETL-J0052/2020
USA/ME-HETL-J0044/2020
USA/ME-HETL-J0055/2020
USA/ME-HETL-J0056/2020
USA/MN-MDH-1418/2020
VEN/1Z/2020
USA/ME-HETL-J0059/2020
USA/MN-MDH-1480/2020
USA/MN-MDH-1487/2020
USA/FL-BPHL-1095/2020
USA/GA-EHC-037K/2020
USA/GA-EHC-041O/2020
USA/GA-EHC-052Z/2020
USA/GA-EHC-042P/2020
USA/GA-EHC-053A/2020
USA/FL-BPHL-1355/2020
USA/GA-EHC-054B/2020
PER/covper064/2020
PER/covper065/2020
PER/covper066/2020
PER/covper067/2020
USA/GA-EHC-033G/2020
USA/GA-EHC-049W/2020
USA/CA-QDX-425/2020
USA/HI-QDX-412/2020
USA/GA-QDX-579/2020
USA/MI-QDX-517/2020
USA/MI-QDX-559/2020
USA/MI-QDX-562/2020
USA/MI-QDX-565/2020
USA/ID-QDX-683/2020
USA/OK-QDX-750/2020
USA/WI-QDX-777/2020
USA/WI-QDX-779/2020
USA/WI-QDX-783/2020
USA/CA-QDX-874/2020
USA/IN-QDX-830/2020
USA/NJ-QDX-844/2020
USA/NJ-QDX-849/2020
USA/NJ-QDX-852/2020
USA/NJ-QDX-853/2020
USA/CO-QDX-877/2020
USA/NJ-QDX-871/2020
USA/NJ-QDX-866/2020
USA/NY-QDX-843/2020
USA/NY-QDX-833/2020
USA/NY-QDX-850/2020
USA/NY-QDX-845/2020
USA/NY-QDX-851/2020
USA/NY-QDX-854/2020
USA/NY-QDX-855/2020
USA/NY-QDX-856/2020
USA/NY-QDX-858/2020
USA/NY-QDX-857/2020
USA/NY-QDX-862/2020
USA/NY-QDX-863/2020
USA/NY-QDX-867/2020
USA/NY-QDX-868/2020
USA/NY-QDX-869/2020
USA/NY-QDX-870/2020
USA/NY-QDX-872/2020
USA/NY-QDX-873/2020
USA/NY-QDX-880/2020
USA/NY-QDX-881/2020
USA/TX-QDX-834/2020
USA/TX-QDX-835/2020
USA/TX-QDX-878/2020
USA/CA-QDX-1027/2020
USA/CA-QDX-1028/2020
USA/CA-QDX-1034/2020
USA/NY-QDX-882/2020
USA/CA-QDX-1036/2020
USA/CA-QDX-1051/2020
USA/IN-QDX-1004/2020
USA/IN-QDX-951/2020
USA/IN-QDX-964/2020
USA/MI-QDX-1046/2020
USA/IN-QDX-993/2020
USA/MI-QDX-1052/2020
USA/MN-QDX-1007/2020
USA/MN-QDX-1013/2020
USA/MN-QDX-1014/2020
USA/MN-QDX-1021/2020
USA/MN-QDX-1025/2020
USA/MN-QDX-952/2020
USA/MN-QDX-953/2020
USA/MN-QDX-955/2020
USA/MN-QDX-956/2020
USA/MN-QDX-957/2020
USA/MN-QDX-958/2020
USA/NV-QDX-1031/2020
USA/MN-QDX-961/2020
USA/NY-QDX-950/2020
USA/TX-QDX-984/2020
USA/AR-QDX-1249/2020
USA/CA-QDX-1244/2020
USA/CA-QDX-1246/2020
USA/CA-QDX-1245/2020
USA/CA-QDX-1247/2020
USA/HI-QDX-1288/2020
USA/ID-QDX-1272/2020
USA/ID-QDX-1294/2020
USA/ID-QDX-1293/2020
USA/IN-QDX-1186/2020
USA/IN-QDX-1188/2020
USA/IN-QDX-1189/2020
USA/LA-QDX-1192/2020
USA/LA-QDX-1194/2020
USA/LA-QDX-1195/2020
USA/LA-QDX-1193/2020
USA/LA-QDX-1196/2020
USA/LA-QDX-1200/2020
USA/LA-QDX-1203/2020
USA/IN-QDX-1187/2020
USA/LA-QDX-1204/2020
USA/LA-QDX-1205/2020
USA/LA-QDX-1206/2020
USA/LA-QDX-1242/2020
USA/LA-QDX-1207/2020
USA/MI-QDX-1299/2020
USA/MI-QDX-1297/2020
USA/MI-QDX-1300/2020
USA/MI-QDX-1301/2020
USA/MI-QDX-1305/2020
USA/MI-QDX-1310/2020
USA/MI-QDX-1309/2020
USA/MI-QDX-1311/2020
USA/MS-QDX-1243/2020
USA/NJ-QDX-1211/2020
USA/NJ-QDX-1212/2020
USA/NJ-QDX-1213/2020
USA/NJ-QDX-1221/2020
USA/NJ-QDX-1223/2020
USA/NJ-QDX-1252/2020
USA/NJ-QDX-1253/2020
USA/NJ-QDX-1254/2020
USA/NJ-QDX-1267/2020
USA/NY-QDX-1180/2020
USA/NY-QDX-1214/2020
USA/NY-QDX-1215/2020
USA/NY-QDX-1218/2020
USA/NY-QDX-1219/2020
USA/NY-QDX-1220/2020
USA/NY-QDX-1222/2020
USA/NY-QDX-1224/2020
USA/NY-QDX-1228/2020
USA/NY-QDX-1229/2020
USA/NY-QDX-1250/2020
USA/NY-QDX-1255/2020
USA/NY-QDX-1257/2020
USA/NY-QDX-1256/2020
USA/NY-QDX-1259/2020
USA/NY-QDX-1260/2020
USA/NY-QDX-1258/2020
USA/NY-QDX-1261/2020
USA/NY-QDX-1262/2020
USA/NY-QDX-1266/2020
USA/NY-QDX-1265/2020
USA/OR-QDX-1274/2020
USA/NY-QDX-1268/2020
USA/PA-QDX-1191/2020
USA/TX-QDX-1197/2020
USA/OH-QDX-1190/2020
USA/TX-QDX-1201/2020
USA/TX-QDX-1198/2020
USA/UT-QDX-1283/2020
USA/WA-QDX-1270/2020
USA/UT-QDX-1278/2020
USA/WA-QDX-1271/2020
USA/WA-QDX-1273/2020
USA/CT-QDX-1403/2020
USA/CT-QDX-1405/2020
USA/MN-QDX-1318/2020
USA/MI-QDX-1439/2020
USA/MN-QDX-1324/2020
USA/MN-QDX-1326/2020
USA/MN-QDX-1327/2020
USA/MN-QDX-1329/2020
USA/MN-QDX-1330/2020
USA/MN-QDX-1333/2020
USA/MN-QDX-1339/2020
USA/MN-QDX-1341/2020
USA/MN-QDX-1368/2020
USA/MN-QDX-1370/2020
USA/MN-QDX-1375/2020
USA/MN-QDX-1384/2020
USA/MN-QDX-1387/2020
USA/MN-QDX-1386/2020
USA/MO-QDX-1314/2020
USA/TX-DSHS-0183/2020
USA/TX-DSHS-0184/2020
USA/TX-DSHS-0180/2020
USA/TX-DSHS-0185/2020
USA/TX-DSHS-0186/2020
USA/CA-CZB-3637/2020
USA/TX-DSHS-0201/2020
USA/TX-DSHS-0204/2020
HongKong/Case0157/2020
USA/CT-QDX-1449/2020
HongKong/Case0158/2020
USA/CT-QDX-1450/2020
USA/CT-QDX-1454/2020
USA/CT-QDX-1451/2020
USA/CT-QDX-1488/2020
USA/CT-QDX-1489/2020
USA/MA-QDX-1446/2020
USA/MA-QDX-1447/2020
USA/MA-QDX-1448/2020
USA/MA-QDX-1452/2020
USA/MA-QDX-1453/2020
USA/MA-QDX-1455/2020
USA/MA-QDX-1456/2020
USA/MA-QDX-1460/2020
USA/MA-QDX-1496/2020
USA/MA-QDX-1498/2020
USA/PA-QDX-1502/2020
USA/UT-QDX-1462/2020
USA/UT-QDX-1469/2020
USA/UT-QDX-1471/2020
USA/FL-QDX-1628/2020
USA/FL-QDX-1620/2020
USA/MI-QDX-1563/2020
USA/MI-QDX-1564/2020
USA/MI-QDX-1574/2020
USA/MI-QDX-1612/2020
USA/MN-QDX-1561/2020
USA/MN-QDX-1581/2020
USA/MN-QDX-1582/2020
USA/MN-QDX-1593/2020
USA/UT-QDX-1470/2020
USA/MN-QDX-1601/2020
USA/MN-QDX-1602/2020
USA/MN-QDX-1597/2020
USA/MN-QDX-1603/2020
USA/MN-QDX-1604/2020
USA/MN-QDX-1608/2020
USA/MN-QDX-1611/2020
USA/MN-QDX-1618/2020
USA/MN-QDX-1621/2020
USA/MN-QDX-1632/2020
USA/MN-QDX-1619/2020
USA/MN-QDX-1646/2020
USA/MN-QDX-1650/2020
USA/MN-QDX-1643/2020
USA/MN-QDX-1652/2020
USA/MN-QDX-1653/2020
USA/MN-QDX-1654/2020
USA/MN-QDX-1666/2020
USA/MN-QDX-1664/2020
USA/MN-QDX-1673/2020
USA/MN-QDX-1688/2020
USA/MN-QDX-1691/2020
USA/MN-QDX-1694/2020
USA/MN-QDX-1695/2020
USA/MN-QDX-1698/2020
USA/FL-QDX-1775/2020
USA/GA-QDX-1717/2020
USA/GA-QDX-1742/2020
USA/GA-QDX-1762/2020
USA/ID-QDX-1719/2020
USA/GA-QDX-1771/2020
USA/ID-QDX-1749/2020
USA/ME-QDX-1745/2020
USA/MN-QDX-1701/2020
USA/MN-QDX-1702/2020
USA/MN-QDX-1714/2020
USA/MN-QDX-1715/2020
USA/MN-QDX-1716/2020
USA/MN-QDX-1721/2020
USA/MN-QDX-1722/2020
USA/MN-QDX-1733/2020
USA/MN-QDX-1734/2020
USA/MN-QDX-1737/2020
USA/MN-QDX-1739/2020
USA/MN-QDX-1741/2020
USA/MN-QDX-1754/2020
USA/MN-QDX-1774/2020
USA/MN-QDX-1768/2020
USA/MN-QDX-1779/2020
USA/CA-QDX-1810/2020
USA/UT-QDX-1781/2020
USA/UT-QDX-1783/2020
USA/UT-QDX-1786/2020
USA/UT-QDX-1794/2020
USA/UT-QDX-1795/2020
USA/UT-QDX-1788/2020
USA/UT-QDX-1808/2020
USA/UT-QDX-1797/2020
USA/UT-QDX-1812/2020
USA/UT-QDX-1811/2020
USA/UT-QDX-1822/2020
USA/UT-QDX-1823/2020
USA/UT-QDX-1816/2020
USA/UT-QDX-1829/2020
USA/UT-QDX-1830/2020
USA/UT-QDX-1846/2020
USA/UT-QDX-1848/2020
USA/UT-QDX-1852/2020
USA/UT-QDX-1851/2020
USA/UT-QDX-1856/2020
USA/UT-QDX-1853/2020
USA/UT-QDX-1858/2020
USA/UT-QDX-1867/2020
USA/UT-QDX-1866/2020
USA/UT-QDX-1870/2020
USA/CA-QDX-1899/2020
USA/CA-QDX-1902/2020
USA/CA-QDX-1907/2020
USA/CA-QDX-1917/2020
USA/CA-QDX-1919/2020
USA/CA-QDX-1925/2020
USA/CA-QDX-1937/2020
USA/CA-QDX-1926/2020
USA/CA-QDX-1958/2020
USA/CA-QDX-1955/2020
USA/CA-QDX-1967/2020
USA/CA-QDX-1976/2020
USA/NY-QDX-1874/2020
USA/CO-QDX-1903/2020
USA/NY-QDX-1884/2020
USA/NY-QDX-1878/2020
USA/NY-QDX-1889/2020
USA/NY-QDX-1892/2020
USA/NY-QDX-1904/2020
USA/NY-QDX-1921/2020
USA/NY-QDX-1924/2020
USA/NY-QDX-1935/2020
USA/NY-QDX-1952/2020
USA/NY-QDX-1941/2020
USA/NY-QDX-1963/2020
USA/NY-QDX-1978/2020
USA/FL-QDX-2018/2020
USA/IN-QDX-1987/2020
USA/NY-QDX-1965/2020
USA/IN-QDX-1990/2020
USA/LA-QDX-1992/2020
USA/IN-QDX-2023/2020
USA/LA-QDX-1997/2020
USA/LA-QDX-2000/2020
USA/LA-QDX-2056/2020
USA/MN-QDX-2040/2020
USA/NY-QDX-1999/2020
USA/NY-QDX-2046/2020
USA/UT-QDX-2024/2020
USA/UT-QDX-2020/2020
USA/MI-QDX-2145/2020
USA/MI-QDX-2146/2020
USA/MN-QDX-2123/2020
USA/UT-QDX-2139/2020
USA/UT-QDX-2167/2020
USA/CO-QDX-2195/2020
USA/CO-QDX-2205/2020
USA/CO-QDX-2225/2020
USA/CO-QDX-2236/2020
USA/CO-QDX-2254/2020
USA/CO-QDX-2272/2020
USA/CO-QDX-2274/2020
USA/CO-QDX-2309/2020
USA/MD-QDX-2299/2020
USA/NY-QDX-2222/2020
USA/NJ-QDX-2278/2020
USA/NY-QDX-2228/2020
USA/AZ-QDX-2384/2020
USA/CA-QDX-2318/2020
USA/CA-QDX-2323/2020
USA/CA-QDX-2324/2020
USA/CA-QDX-2325/2020
USA/CA-QDX-2331/2020
USA/CA-QDX-2332/2020
USA/CA-QDX-2337/2020
USA/CA-QDX-2342/2020
USA/CA-QDX-2344/2020
USA/CA-QDX-2346/2020
USA/CA-QDX-2357/2020
USA/CA-QDX-2362/2020
USA/CA-QDX-2371/2020
USA/CA-QDX-2390/2020
USA/CA-QDX-2392/2020
USA/CA-QDX-2396/2020
USA/CA-QDX-2398/2020
USA/CA-QDX-2408/2020
USA/CA-QDX-2411/2020
USA/CA-QDX-2412/2020
USA/CA-QDX-2418/2020
USA/CO-QDX-2314/2020
USA/CO-QDX-2322/2020
USA/CO-QDX-2328/2020
USA/CO-QDX-2348/2020
USA/CO-QDX-2378/2020
USA/CO-QDX-2401/2020
USA/CO-QDX-2403/2020
USA/GA-QDX-2379/2020
USA/GA-QDX-2367/2020
USA/GA-QDX-2421/2020
USA/GA-QDX-2420/2020
USA/GA-QDX-2425/2020
USA/GA-QDX-2426/2020
USA/NJ-QDX-2400/2020
USA/NJ-QDX-2404/2020
USA/NY-QDX-2330/2020
USA/NY-QDX-2365/2020
USA/NY-QDX-2363/2020
USA/NY-QDX-2373/2020
USA/NY-QDX-2380/2020
USA/NY-QDX-2386/2020
USA/NY-QDX-2414/2020
USA/OH-QDX-2391/2020
USA/NY-QDX-2389/2020
USA/PR-QDX-2339/2020
USA/TX-QDX-2369/2020
USA/TX-QDX-2409/2020
USA/UT-QDX-2315/2020
USA/WA-QDX-2326/2020
USA/WA-QDX-2319/2020
USA/WA-QDX-2327/2020
USA/UT-QDX-2415/2020
USA/WA-QDX-2333/2020
USA/WA-QDX-2354/2020
USA/WA-QDX-2376/2020
USA/AR-QDX-2472/2020
USA/AZ-QDX-2448/2020
USA/AZ-QDX-2525/2020
USA/CA-QDX-2429/2020
USA/CA-QDX-2449/2020
USA/CA-QDX-2450/2020
USA/CA-QDX-2457/2020
USA/CA-QDX-2458/2020
USA/CA-QDX-2462/2020
USA/CA-QDX-2470/2020
USA/CA-QDX-2477/2020
USA/CA-QDX-2478/2020
USA/CA-QDX-2493/2020
USA/CA-QDX-2500/2020
USA/CA-QDX-2507/2020
USA/CA-QDX-2537/2020
USA/CA-QDX-2551/2020
USA/CA-QDX-2561/2020
USA/FL-QDX-2456/2020
USA/FL-QDX-2513/2020
USA/CA-QDX-2552/2020
USA/NJ-QDX-2430/2020
USA/NJ-QDX-2544/2020
USA/NY-QDX-2428/2020
USA/FL-QDX-2502/2020
USA/NY-QDX-2438/2020
USA/NY-QDX-2445/2020
USA/NY-QDX-2452/2020
USA/NY-QDX-2451/2020
USA/NY-QDX-2481/2020
USA/NY-QDX-2482/2020
USA/NY-QDX-2464/2020
USA/NY-QDX-2512/2020
USA/NY-QDX-2530/2020
USA/NY-QDX-2533/2020
USA/NY-QDX-2534/2020
USA/NY-QDX-2536/2020
USA/WA-QDX-2441/2020
USA/WA-QDX-2471/2020
USA/WA-QDX-2514/2020
USA/WA-QDX-2542/2020
USA/WA-QDX-2548/2020
USA/CA-QDX-2570/2020
USA/AZ-QDX-2673/2020
USA/CA-QDX-2576/2020
USA/CA-QDX-2578/2020
USA/CA-QDX-2584/2020
USA/CA-QDX-2583/2020
USA/CA-QDX-2586/2020
USA/CA-QDX-2591/2020
USA/CA-QDX-2585/2020
USA/CA-QDX-2592/2020
USA/CA-QDX-2593/2020
USA/CA-QDX-2594/2020
USA/CA-QDX-2597/2020
USA/CA-QDX-2600/2020
USA/CA-QDX-2601/2020
USA/CA-QDX-2602/2020
USA/CA-QDX-2603/2020
USA/CA-QDX-2604/2020
USA/CA-QDX-2608/2020
USA/CA-QDX-2620/2020
USA/CA-QDX-2609/2020
USA/CA-QDX-2625/2020
USA/CA-QDX-2633/2020
USA/CA-QDX-2629/2020
USA/CA-QDX-2639/2020
USA/CA-QDX-2640/2020
USA/CA-QDX-2642/2020
USA/CA-QDX-2646/2020
USA/CA-QDX-2641/2020
USA/CA-QDX-2647/2020
USA/CA-QDX-2654/2020
USA/CA-QDX-2660/2020
USA/CA-QDX-2665/2020
USA/CA-QDX-2674/2020
USA/CA-QDX-2675/2020
USA/CA-QDX-2676/2020
USA/CA-QDX-2678/2020
USA/LA-QDX-2624/2020
USA/NV-QDX-2635/2020
USA/NY-QDX-2562/2020
USA/WI-QDX-2636/2020
USA/CA-QDX-2683/2020
USA/CA-QDX-2684/2020
USA/CA-QDX-2687/2020
USA/CA-QDX-2691/2020
USA/CA-QDX-2697/2020
USA/CA-QDX-2700/2020
USA/CA-QDX-2703/2020
USA/CA-QDX-2720/2020
USA/CA-QDX-2721/2020
USA/CA-QDX-2737/2020
USA/CA-QDX-2745/2020
USA/CA-QDX-2746/2020
USA/CT-QDX-2695/2020
USA/MA-QDX-2690/2020
USA/MA-QDX-2708/2020
USA/NV-QDX-2723/2020
USA/NY-QDX-2732/2020
USA/NY-QDX-2740/2020
USA/NY-QDX-2722/2020
USA/TX-DSHS-1195/2020
USA/TX-DSHS-1193/2020
USA/TX-DSHS-1192/2020
USA/TX-DSHS-1194/2020
USA/FL-BPHL-2124/2020
USA/FL-BPHL-2125/2020
USA/TX-DSHS-1203/2020
TUN/TUN-20203913/2020
CHL/Santiago-op7d1/2020
CHL/Santiago-op8d2/2020
CHL/Santiago-op5d7/2020
PAK/SARS-CoV-2_134/2020
PAK/SARS-CoV-2_135/2020
PAK/SARS-CoV-2_136/2020
PAK/SARS-CoV-2_137/2020
PAK/SARS-CoV-2_138/2020
PAK/AKUs58/2020
PAK/AKUs59/2020
USA/OH-UHTL-12/2020
USA/ND-NDDH-0005/2020
USA/FHCRC-1119/2020
USA/FHCRC-1232/2020
USA/FHCRC-1229/2020
USA/FHCRC-1258/2020
USA/FHCRC-1067/2020
USA/FHCRC-1212/2020
USA/FHCRC-1018/2020
USA/FHCRC-1194/2020
USA/FHCRC-1051/2020
USA/FHCRC-1133/2020
USA/FHCRC-1054/2020
USA/FHCRC-1053/2020
USA/FHCRC-1048/2020
USA/FHCRC-1109/2020
USA/FHCRC-1046/2020
USA/FHCRC-1499/2020
USA/FHCRC-1487/2020
USA/FHCRC-1181/2020
USA/FHCRC-1244/2020
USA/FHCRC-1252/2020
USA/FHCRC-1237/2020
USA/FHCRC-1355/2020
USA/FHCRC-1120/2020
USA/FHCRC-1164/2020
USA/FHCRC-1163/2020
USA/FHCRC-1261/2020
USA/FHCRC-1228/2020
USA/FHCRC-1082/2020
USA/FHCRC-1174/2020
USA/FHCRC-1128/2020
USA/FHCRC-1303/2020
USA/FHCRC-1315/2020
USA/FHCRC-1332/2020
NLD/Lelystad/2020
NZL/20VR0462/2020
NZL/20VR0996/2020
NZL/20VR0993/2020
NZL/20VR0999/2020
USA/DC-DFS-PHL-0011/2020
USA/AZ-3958/2020
USA/AZ-36/2020
FIN/3/2020
FIN/4/2020
England/NORT-284275/2020
England/NORT-281445/2020
England/NORT-2814EB/2020
England/NORT-2814FA/2020
England/NORT-2814DC/2020
NZL/20VR1000/2020
England/NORT-2814AF/2020
England/BRIS-130B50/2020
England/BRIS-130BC9/2020
England/BRIS-130BD8/2020
England/LOND-12606CB/2020
England/LOND-126043A/2020
England/LOND-126041C/2020
England/LOND-126040D/2020
England/LOND-126042B/2020
England/LOND-126069E/2020
England/LOND-12603B5/2020
England/LOND-12606F8/2020
England/LOND-1260740/2020
Switzerland/GE-ETHZ-100175/2020
USA/TN-VUMC-000041/2020
NZL/20CV0265/2020
USA/TN-VUMC-000031/2020
USA/MI-MDHHS-SC20415/2020
USA/MI-MDHHS-SC20418/2020
USA/MI-MDHHS-SC20416/2020
USA/MI-MDHHS-SC20422/2020
USA/MI-MDHHS-SC20420/2020
USA/MI-MDHHS-SC20423/2020
USA/MI-MDHHS-SC20425/2020
USA/MI-MDHHS-SC20444/2020
USA/MI-MDHHS-SC20448/2020
USA/MI-MDHHS-SC20449/2020
USA/MI-MDHHS-SC20729/2020
Switzerland/SO-ETHZ-100191/2020
Switzerland/VD-ETHZ-100164/2020
Iceland/10/2020
Iceland/100/2020
Iceland/11/2020
Iceland/175/2020
Iceland/179/2020
Iceland/174/2020
Iceland/181/2020
Iceland/180/2020
Iceland/185/2020
Iceland/186/2020
Iceland/182/2020
Iceland/188/2020
Iceland/187/2020
Iceland/183/2020
Iceland/184/2020
Iceland/190/2020
Iceland/189/2020
Iceland/195/2020
Iceland/197/2020
Iceland/194/2020
Iceland/196/2020
Iceland/193/2020
Iceland/198/2020
Iceland/191/2020
Iceland/200/2020
Iceland/199/2020
Iceland/206/2020
Iceland/207/2020
Iceland/203/2020
Iceland/202/2020
Iceland/205/2020
Iceland/201/2020
Iceland/204/2020
Iceland/208/2020
Iceland/210/2020
Iceland/209/2020
Iceland/214/2020
Iceland/216/2020
Iceland/211/2020
Iceland/212/2020
Iceland/217/2020
Iceland/218/2020
Iceland/219/2020
Iceland/221/2020
Iceland/2/2020
Iceland/220/2020
Iceland/222/2020
Iceland/224/2020
Iceland/223/2020
Iceland/213/2020
Iceland/215/2020
Iceland/235/2020
Iceland/226/2020
Iceland/245/2020
Iceland/225/2020
Iceland/29/2020
Iceland/38/2020
Iceland/98/2020
Switzerland/VD-CHUV-GEN2537/2020
Switzerland/VD-CHUV-GEN2523/2020
Switzerland/VD-CHUV-GEN2518/2020
Switzerland/VD-CHUV-GEN2536/2020
Switzerland/VD-CHUV-GEN2983/2020
Switzerland/VD-CHUV-GEN2982/2020
Switzerland/VD-CHUV-GEN2984/2020
England/BRIS-121958/2020
England/BRIS-121976/2020
England/BRIS-121ABF/2020
England/BRIS-121C5F/2020
England/BRIS-121BDA/2020
England/BRIS-121BAD/2020
England/BRIS-121BBC/2020
England/BRIS-121BF8/2020
England/BRIS-121B52/2020
England/BRIS-121DB6/2020
England/BRIS-121E1D/2020
England/CAMB-74070/2020
England/CAMB-750BB/2020
England/CAMB-752F1/2020
England/CAMB-7509D/2020
England/CAMB-74F91/2020
England/CAMB-74F82/2020
England/CAMB-74F64/2020
England/CAMB-75006/2020
England/CAMB-7507F/2020
England/CAMB-75024/2020
England/CAMB-7514F/2020
England/CAMB-753EF/2020
England/CAMB-753A3/2020
Japan/P4-4/2020
Netherlands/ZuidHolland_38/2020
Netherlands/NA_130/2020
Netherlands/ZuidHolland_39/2020
Netherlands/NA_128/2020
Netherlands/ZuidHolland_40/2020
Netherlands/NoordBrabant_95/2020
Netherlands/NA_129/2020
Netherlands/NA_121/2020
Netherlands/NoordBrabant_94/2020
Netherlands/NA_95/2020
Netherlands/NA_99/2020
Netherlands/ZuidHolland_36/2020
Netherlands/NA_126/2020
Netherlands/ZuidHolland_37/2020
Netherlands/ZuidHolland_35/2020
Netherlands/NA_127/2020
Netherlands/NA_481/2020
Netherlands/NA_493/2020
Netherlands/Overijssel_29/2020
Netherlands/NA_552/2020
USA/WA-UW372/2020
USA/WA-UW389/2020
USA/WA-UW-1287/2020
USA/WA-UW-1269/2020
USA/WA-UW-1320/2020
USA/WA-UW-1319/2020
USA/WA-UW-1308/2020
USA/WA-UW-1279/2020
USA/WA-UW-1306/2020
USA/WA-UW-1309/2020
USA/WA-UW-1417/2020
USA/WA-UW-1300/2020
USA/WA-UW-1268/2020
USA/WA-UW-1347/2020
USA/WA-UW-1334/2020
USA/WA-UW-1346/2020
USA/WA-UW-1415/2020
USA/WA-UW-1435/2020
USA/WA-UW-1314/2020
USA/WA-UW-1351/2020
TUR/ERAGEM-001/2020
USA/AZ-ASU2922/2020
USA/AZ-ASU2936/2020
USA/NY-PV08456/2020
USA/NY-PV08139/2020
USA/NY-PV08490/2020
USA/NY-PV08121/2020
USA/NY-PV08140/2020
USA/NY-PV08146/2020
USA/NY-PV08500/2020
USA/NY-PV08137/2020
USA/NY-PV08494/2020
USA/NY-PV08403/2020
USA/NY-PV08109/2020
USA/NY-PV08453/2020
USA/NY-PV08135/2020
USA/NY-PV08485/2020
USA/NY-PV08491/2020
USA/NY-PV08446/2020
USA/NY-PV08448/2020
USA/NY-PV08474/2020
USA/NY-PV08405/2020
USA/NY-PV08450/2020
USA/NY-PV08419/2020
USA/NY-PV08498/2020
USA/NY-PV08496/2020
USA/NY-PV08455/2020
USA/NY-PV08444/2020
USA/NY-PV08449/2020
USA/NY-PV08136/2020
USA/NY-PV08150/2020
USA/NY-PV08120/2020
USA/NY-PV08489/2020
USA/NY-PV08416/2020
USA/NY-PV08493/2020
USA/NY-PV08143/2020
USA/NY-PV08447/2020
USA/NY-PV08443/2020
CZE/CzechiaMotol_1899/2020
TWN/CGMH-CGU-13/2020
TWN/CGMH-CGU-14/2020
TWN/CGMH-CGU-17/2020
TWN/CGMH-CGU-15/2020
USA/MI-MDHHS-SC20023/2020
USA/MI-MDHHS-SC20024/2020
USA/MI-MDHHS-SC20026/2020
USA/MI-MDHHS-SC20030/2020
USA/MI-MDHHS-SC20027/2020
USA/MI-MDHHS-SC20031/2020
USA/MI-MDHHS-SC20032/2020
USA/NY-CDC-3082310-001/2020
USA/NY-CDC-3082217-001/2020
USA/NY-CDC-3082220-001/2020
USA/NY-CDC-3082313-001/2020
USA/NY-CDC-3082246-001/2020
USA/NY-CDC-3082476-001/2020
USA/NY-CDC-3082388-001/2020
USA/NY-CDC-3082619-001/2020
USA/MI-MDHHS-SC20139/2020
USA/MI-MDHHS-SC20163/2020
USA/MI-MDHHS-SC20173/2020
AUS/VIC103/2020
AUS/VIC104/2020
AUS/VIC105/2020
AUS/VIC144/2020
AUS/VIC118/2020
AUS/VIC146/2020
AUS/VIC148/2020
AUS/VIC147/2020
AUS/VIC149/2020
AUS/VIC150/2020
AUS/VIC152/2020
AUS/VIC153/2020
AUS/VIC154/2020
AUS/VIC155/2020
AUS/VIC156/2020
AUS/VIC157/2020
AUS/VIC327/2020
AUS/VIC328/2020
GRC/217_34885/2020
GRC/223_34904/2020
USA/AK010/2020
GRC/218_35009/2020
USA/AK011/2020
USA/CA-CZB-1220/2020
USA/CA-CZB-1225/2020
USA/CA-CZB-1228/2020
USA/CA-CZB-1229/2020
USA/CA-CZB-1231/2020
USA/CA-CZB-1230/2020
USA/MI-MDHHS-SC20372/2020
USA/MI-MDHHS-SC20373/2020
USA/MI-MDHHS-SC20248/2020
USA/MI-MDHHS-SC20206/2020
USA/MI-MDHHS-SC20212/2020
USA/MI-MDHHS-SC20236/2020
USA/MI-MDHHS-SC20258/2020
Jamaica/UN-CDC-3088781-001/2020
USA/MD-HP00015/2020
USA/MI-MDHHS-SC20226/2020
USA/DC-HP00070/2020
USA/MD-HP00079/2020
USA/MD-HP00105/2020
USA/MD-HP00025/2020
USA/DC-HP00073/2020
USA/MA_MGH_00575/2020
KEN/D6/2020
DEU/NRW-39/2020
DEU/NRW-40/2020
USA/WA-S278/2020
TWN/CGMH-CGU-28/2020
USA/CA-CZB-1418/2020
USA/CA-CZB-1420/2020
USA/WA-S160/2020
USA/WA-S161/2020
USA/WA-S170/2020
USA/CT-Yale-038/2020
USA/CT-Yale-039/2020
USA/MD-HP00143/2020
USA/MD-HP00045/2020
USA/MD-HP00029/2020
USA/MD-HP00077/2020
USA/MD-HP00157/2020
BEN/260/2020
BEN/501/2020
BEN/461/2020
BEN/314/2020
CHL/2020-25669/2020
CHL/2020-26639/2020
USA/NYU-VC-008/2020
USA/WI-UW-18/2020
USA/WI-UW-23/2020
USA/WI-UW-165/2020
USA/WI-UW-44/2020
USA/WI-UW-166/2020
USA/FL-BPHL-0392/2020
USA/FL-BPHL-0393/2020
USA/FL-BPHL-0396/2020
USA/FL-BPHL-0399/2020
USA/WI-UW-402/2020
USA/WI-UW-401/2020
USA/WI-UW-403/2020
USA/FL-BPHL-0483/2020
USA/SEARCH-0249-SAN/2020
USA/SEARCH-0311-SAN/2020
USA/SEARCH-0094-SAN/2020
JOR/SEARCH-0034-JOR/2020
JOR/SEARCH-0041-JOR/2020
JOR/SEARCH-0043-JOR/2020
JOR/SEARCH-0056-JOR/2020
JOR/SEARCH-0046-JOR/2020
Guatemala/UN-CDC-3536656-001/2020
USA/FL-BPHL-0678/2020
USA/ME-HETL-J0031/2020
USA/ME-HETL-J0032/2020
USA/ME-HETL-J0033/2020
USA/ME-HETL-J0034/2020
USA/ME-HETL-J0046/2020
USA/ME-HETL-J0058/2020
USA/ME-HETL-J0063/2020
USA/ME-HETL-J0064/2020
USA/MN-MDH-1483/2020
USA/MN-MDH-1486/2020
USA/MN-MDH-1488/2020
USA/MN-MDH-1499/2020
USA/FL-BPHL-1072/2020
AUS/TAS71/2020
AUS/TAS72/2020
AUS/TAS100/2020
PER/covper060/2020
PER/covper062/2020
PER/covper072/2020
PER/covper063/2020
PER/covper091/2020
PER/covper073/2020
USA/FL-QDX-272/2020
USA/MI-QDX-274/2020
USA/MI-QDX-277/2020
USA/CT-QDX-426/2020
USA/CT-QDX-427/2020
USA/CT-QDX-428/2020
USA/CT-QDX-429/2020
USA/FL-QDX-422/2020
USA/IL-QDX-431/2020
USA/LA-QDX-410/2020
USA/HI-QDX-411/2020
USA/AZ-QDX-516/2020
USA/AZ-QDX-520/2020
USA/GA-QDX-575/2020
USA/GA-QDX-578/2020
USA/GA-QDX-582/2020
USA/MA-QDX-525/2020
USA/ME-QDX-633/2020
USA/MI-QDX-558/2020
USA/MI-QDX-560/2020
USA/MI-QDX-561/2020
USA/MI-QDX-568/2020
USA/MI-QDX-569/2020
USA/MI-QDX-589/2020
USA/MI-QDX-591/2020
USA/MI-QDX-622/2020
USA/MI-QDX-620/2020
USA/MI-QDX-623/2020
USA/MI-QDX-627/2020
USA/MI-QDX-629/2020
USA/MI-QDX-632/2020
USA/MI-QDX-639/2020
USA/MI-QDX-636/2020
USA/MI-QDX-641/2020
USA/MI-QDX-646/2020
USA/MI-QDX-640/2020
USA/MI-QDX-653/2020
USA/NH-QDX-617/2020
USA/CO-QDX-673/2020
USA/GA-QDX-684/2020
USA/ME-QDX-689/2020
USA/MI-QDX-690/2020
USA/LA-QDX-741/2020
USA/LA-QDX-742/2020
USA/MN-QDX-743/2020
USA/MN-QDX-756/2020
USA/OK-QDX-749/2020
USA/NY-QDX-838/2020
USA/NY-QDX-839/2020
USA/NY-QDX-842/2020
USA/NY-QDX-837/2020
USA/NY-QDX-841/2020
USA/NY-QDX-840/2020
USA/NY-QDX-847/2020
USA/NY-QDX-848/2020
USA/NY-QDX-846/2020
USA/NY-QDX-859/2020
USA/NY-QDX-860/2020
USA/NY-QDX-861/2020
USA/NY-QDX-865/2020
USA/NY-QDX-875/2020
USA/NY-QDX-876/2020
USA/NY-QDX-883/2020
USA/NY-QDX-864/2020
USA/AZ-QDX-1054/2020
USA/AZ-QDX-1056/2020
USA/CA-QDX-1029/2020
USA/CA-QDX-1032/2020
USA/CA-QDX-1033/2020
USA/CA-QDX-1035/2020
USA/CA-QDX-1037/2020
USA/CA-QDX-1038/2020
USA/CA-QDX-1040/2020
USA/CA-QDX-1041/2020
USA/CA-QDX-1043/2020
USA/CA-QDX-1044/2020
USA/CA-QDX-1042/2020
USA/CA-QDX-1045/2020
USA/CA-QDX-1053/2020
USA/CA-QDX-1059/2020
USA/CA-QDX-1049/2020
USA/CO-QDX-1055/2020
USA/MI-QDX-1047/2020
USA/IN-QDX-963/2020
USA/MI-QDX-1048/2020
USA/NV-QDX-1030/2020
USA/MI-QDX-1050/2020
USA/WA-QDX-1058/2020
USA/WA-QDX-1060/2020
USA/CA-QDX-1287/2020
USA/CA-QDX-1289/2020
USA/CA-QDX-1286/2020
USA/ID-QDX-1290/2020
USA/ID-QDX-1291/2020
USA/ID-QDX-1292/2020
USA/MI-QDX-1295/2020
USA/MI-QDX-1296/2020
USA/MI-QDX-1302/2020
USA/MI-QDX-1303/2020
USA/MI-QDX-1304/2020
USA/MI-QDX-1306/2020
USA/MI-QDX-1307/2020
USA/MI-QDX-1308/2020
USA/NJ-QDX-1209/2020
USA/NJ-QDX-1210/2020
USA/NJ-QDX-1216/2020
USA/NY-QDX-1225/2020
USA/NY-QDX-1226/2020
USA/NY-QDX-1227/2020
USA/NY-QDX-1230/2020
USA/NY-QDX-1231/2020
USA/NY-QDX-1232/2020
USA/NY-QDX-1233/2020
USA/NY-QDX-1234/2020
USA/NY-QDX-1235/2020
USA/NY-QDX-1237/2020
USA/NY-QDX-1238/2020
USA/NY-QDX-1236/2020
USA/NY-QDX-1239/2020
USA/NY-QDX-1240/2020
USA/TX-QDX-1202/2020
USA/UT-QDX-1281/2020
USA/WV-QDX-1284/2020
USA/CA-QDX-1397/2020
USA/CA-QDX-1398/2020
USA/CA-QDX-1413/2020
USA/CA-QDX-1414/2020
USA/CA-QDX-1415/2020
USA/CA-QDX-1416/2020
USA/CA-QDX-1440/2020
USA/CA-QDX-1444/2020
USA/CT-QDX-1401/2020
USA/CT-QDX-1404/2020
USA/CT-QDX-1402/2020
USA/CT-QDX-1406/2020
USA/CT-QDX-1407/2020
USA/NV-QDX-1393/2020
USA/NV-QDX-1394/2020
USA/OH-QDX-1392/2020
USA/TX-DSHS-0182/2020
USA/AZ-QDX-1549/2020
USA/CA-CZB-3638/2020
USA/CA-QDX-1491/2020
USA/CA-QDX-1492/2020
USA/CA-QDX-1510/2020
USA/CA-QDX-1493/2020
USA/CA-QDX-1512/2020
USA/CA-QDX-1511/2020
USA/CA-QDX-1513/2020
USA/CA-QDX-1516/2020
USA/CA-QDX-1515/2020
USA/CA-QDX-1517/2020
USA/CA-QDX-1518/2020
USA/CA-QDX-1520/2020
USA/CA-QDX-1521/2020
USA/CA-QDX-1519/2020
USA/CA-QDX-1523/2020
USA/CA-QDX-1522/2020
USA/CA-QDX-1524/2020
USA/CA-QDX-1528/2020
USA/CA-QDX-1535/2020
USA/CA-QDX-1536/2020
USA/CA-QDX-1546/2020
USA/CO-QDX-1529/2020
USA/CT-QDX-1504/2020
USA/CT-QDX-1507/2020
USA/CT-QDX-1530/2020
USA/ID-QDX-1531/2020
USA/ID-QDX-1532/2020
USA/ID-QDX-1533/2020
USA/MA-QDX-1486/2020
USA/MA-QDX-1487/2020
USA/MA-QDX-1494/2020
USA/MA-QDX-1495/2020
USA/MA-QDX-1497/2020
USA/MA-QDX-1499/2020
USA/MA-QDX-1503/2020
USA/MA-QDX-1505/2020
USA/MA-QDX-1508/2020
USA/MA-QDX-1506/2020
USA/MA-QDX-1509/2020
USA/MI-QDX-1545/2020
USA/OH-QDX-1501/2020
USA/MA-QDX-1490/2020
USA/NY-QDX-1514/2020
USA/AZ-QDX-1568/2020
USA/AZ-QDX-1580/2020
USA/CA-QDX-1584/2020
USA/IN-QDX-1569/2020
USA/MA-QDX-1696/2020
USA/MI-QDX-1588/2020
USA/MI-QDX-1595/2020
USA/MI-QDX-1591/2020
USA/MI-QDX-1600/2020
USA/MI-QDX-1614/2020
USA/MI-QDX-1627/2020
USA/MI-QDX-1630/2020
USA/MI-QDX-1637/2020
USA/MI-QDX-1665/2020
USA/MI-QDX-1672/2020
USA/IN-QDX-1642/2020
USA/MI-QDX-1649/2020
USA/MI-QDX-1681/2020
USA/MI-QDX-1683/2020
USA/MI-QDX-1690/2020
USA/MN-QDX-1565/2020
USA/MN-QDX-1575/2020
USA/MN-QDX-1615/2020
USA/MN-QDX-1617/2020
USA/MN-QDX-1647/2020
USA/MN-QDX-1631/2020
USA/MN-QDX-1659/2020
USA/MN-QDX-1697/2020
USA/AZ-QDX-1709/2020
USA/AZ-QDX-1729/2020
USA/AZ-QDX-1765/2020
USA/MN-QDX-1663/2020
USA/FL-QDX-1707/2020
USA/ID-QDX-1720/2020
USA/ID-QDX-1727/2020
USA/ID-QDX-1777/2020
USA/IN-QDX-1731/2020
USA/MI-QDX-1728/2020
USA/MI-QDX-1743/2020
USA/MI-QDX-1747/2020
USA/MI-QDX-1746/2020
USA/MI-QDX-1751/2020
USA/MI-QDX-1761/2020
USA/MI-QDX-1755/2020
USA/MI-QDX-1767/2020
USA/MI-QDX-1770/2020
USA/MI-QDX-1772/2020
USA/MI-QDX-1769/2020
USA/MN-QDX-1710/2020
USA/MN-QDX-1708/2020
USA/MN-QDX-1711/2020
USA/MN-QDX-1718/2020
USA/MN-QDX-1730/2020
USA/MN-QDX-1740/2020
USA/MN-QDX-1744/2020
USA/MN-QDX-1750/2020
USA/MN-QDX-1753/2020
USA/MN-QDX-1760/2020
USA/MN-QDX-1763/2020
USA/MN-QDX-1766/2020
USA/OH-QDX-1759/2020
USA/AZ-QDX-1798/2020
USA/AZ-QDX-1802/2020
USA/AZ-QDX-1819/2020
USA/AZ-QDX-1840/2020
USA/CA-QDX-1784/2020
USA/CA-QDX-1821/2020
USA/CA-QDX-1824/2020
USA/CA-QDX-1855/2020
USA/CT-QDX-1837/2020
USA/FL-QDX-1820/2020
USA/MA-QDX-1782/2020
USA/MA-QDX-1791/2020
USA/MA-QDX-1817/2020
USA/MA-QDX-1826/2020
USA/ME-QDX-1803/2020
USA/MA-QDX-1862/2020
USA/ME-QDX-1814/2020
USA/ME-QDX-1857/2020
USA/CA-QDX-1980/2020
USA/CA-QDX-1981/2020
USA/CA-QDX-2005/2020
USA/CA-QDX-2002/2020
USA/CA-QDX-2006/2020
USA/CA-QDX-2013/2020
USA/CA-QDX-2021/2020
USA/CA-QDX-2032/2020
USA/CA-QDX-2066/2020
USA/CA-QDX-2031/2020
USA/CA-QDX-2068/2020
USA/CA-QDX-2071/2020
USA/FL-QDX-2057/2020
USA/CA-QDX-2072/2020
USA/ID-QDX-2045/2020
USA/LA-QDX-1998/2020
USA/IN-QDX-2069/2020
USA/LA-QDX-2026/2020
USA/LA-QDX-2055/2020
USA/LA-QDX-2062/2020
USA/MA-QDX-1988/2020
USA/MA-QDX-1991/2020
USA/MA-QDX-2015/2020
USA/MA-QDX-2064/2020
USA/NY-QDX-1983/2020
USA/NY-QDX-2008/2020
USA/NY-QDX-2009/2020
USA/NY-QDX-2043/2020
USA/NY-QDX-2058/2020
USA/NY-QDX-2063/2020
USA/PA-QDX-2049/2020
USA/TX-QDX-2025/2020
USA/TX-QDX-2048/2020
USA/AR-QDX-2132/2020
USA/CA-QDX-2107/2020
USA/CA-QDX-2152/2020
USA/CA-QDX-2180/2020
USA/MI-QDX-2073/2020
USA/MI-QDX-2076/2020
USA/MI-QDX-2087/2020
USA/MI-QDX-2095/2020
USA/MI-QDX-2140/2020
USA/MI-QDX-2141/2020
USA/MI-QDX-2147/2020
USA/MI-QDX-2153/2020
USA/MI-QDX-2164/2020
USA/MI-QDX-2168/2020
USA/MI-QDX-2172/2020
USA/MI-QDX-2182/2020
USA/MI-QDX-2178/2020
USA/MI-QDX-2183/2020
USA/MO-QDX-2079/2020
USA/MI-QDX-2184/2020
USA/NV-QDX-2104/2020
USA/TX-QDX-2151/2020
USA/CA-QDX-2317/2020
USA/CA-QDX-2320/2020
USA/NV-QDX-2082/2020
USA/CA-QDX-2334/2020
USA/CA-QDX-2329/2020
USA/CA-QDX-2335/2020
USA/CA-QDX-2338/2020
USA/CA-QDX-2341/2020
USA/CA-QDX-2349/2020
USA/CA-QDX-2343/2020
USA/CA-QDX-2350/2020
USA/CA-QDX-2351/2020
USA/CA-QDX-2353/2020
USA/CA-QDX-2355/2020
USA/CA-QDX-2358/2020
USA/CA-QDX-2361/2020
USA/CA-QDX-2374/2020
USA/CA-QDX-2375/2020
USA/CA-QDX-2385/2020
USA/CA-QDX-2381/2020
USA/CA-QDX-2387/2020
USA/CA-QDX-2393/2020
USA/CA-QDX-2394/2020
USA/CA-QDX-2395/2020
USA/CA-QDX-2397/2020
USA/CA-QDX-2405/2020
USA/CA-QDX-2406/2020
USA/CA-QDX-2410/2020
USA/CA-QDX-2413/2020
USA/CA-QDX-2416/2020
USA/CA-QDX-2419/2020
USA/NY-QDX-2366/2020
USA/NY-QDX-2352/2020
USA/NY-QDX-2370/2020
USA/CA-QDX-2488/2020
USA/NY-QDX-2422/2020
USA/CA-QDX-2520/2020
USA/CA-QDX-2685/2020
USA/FL-QDX-2510/2020
USA/CA-QDX-2688/2020
USA/CA-QDX-2692/2020
USA/CA-QDX-2694/2020
USA/CA-QDX-2699/2020
USA/CA-QDX-2705/2020
USA/CA-QDX-2709/2020
USA/CA-QDX-2710/2020
USA/CA-QDX-2713/2020
USA/CA-QDX-2718/2020
USA/CA-QDX-2724/2020
USA/CA-QDX-2733/2020
USA/CA-QDX-2728/2020
USA/CA-QDX-2739/2020
USA/CA-QDX-2741/2020
USA/CA-QDX-2742/2020
USA/CA-QDX-2743/2020
USA/CA-QDX-2744/2020
USA/TX-DSHS-1197/2020
USA/TN-QDX-2686/2020
USA/TX-DSHS-1201/2020
USA/TX-DSHS-1200/2020
USA/TX-DSHS-1199/2020
USA/TX-DSHS-1202/2020
USA/TX-DSHS-1198/2020
USA/TX-DSHS-1205/2020
USA/TX-DSHS-1204/2020
CHL/Santiago-PUC_MVL_0006/2020
CHL/Santiago-op9d0/2020
KOR/KCDC05-NCCP43327/2020
KOR/KCDC07-NCCP43329/2020
KOR/KCDC06-NCCP43328/2020
KOR/KCDC12-NCCP43330/2020
USA/ND-NDDH-0006/2020
KOR/KCDC15-NCCP43331/2020
USA/ND-NDDH-0007/2020
USA/ND-NDDH-0008/2020
USA/ND-NDDH-0009/2020
USA/ND-NDDH-0010/2020
USA/ND-NDDH-0011/2020
USA/ND-NDDH-0012/2020
USA/CA-CZB-9717/2020
USA/FHCRC-1269/2020
USA/FHCRC-1309/2020
USA/FHCRC-1171/2020
USA/NY-QDX-2747/2020
USA/FHCRC-1127/2020
USA/FHCRC-1346/2020
USA/FHCRC-1287/2020
USA/FHCRC-1354/2020
USA/FHCRC-1285/2020
USA/FHCRC-1358/2020
USA/FHCRC-1288/2020
USA/FHCRC-1320/2020
USA/FHCRC-1383/2020
USA/FHCRC-1387/2020
USA/FHCRC-1347/2020
USA/FHCRC-1310/2020
USA/FHCRC-1465/2020
USA/FHCRC-1160/2020
KEN/C22/2020
GMB/GC19-015/2020
HongKong/HKPU-00105/2020
NZL/20VR0465/2020
NZL/20VR0514/2020
NZL/20VR0987/2020
NZL/20VR0635/2020
NZL/20VR0989/2020
NZL/20VR0994/2020
NZL/20VR0990/2020
NZL/20VR0995/2020
USA/DC-DFS-PHL-0018/2020
USA/DC-DFS-PHL-0016/2020
USA/DC-DFS-PHL-0012/2020
USA/AZ-30/2020
USA/AZ-3959/2020
USA/AZ-19/2020
USA/AZ-20/2020
USA/TG268099/2020
USA/TG268183/2020
USA/TG268188/2020
USA/TG268281/2020
USA/TG268282/2020
USA/TG268289/2020
USA/TG268350/2020
USA/TG268657/2020
USA/TG269787/2020
USA/TG269891/2020
USA/TG271575/2020
USA/TG271578/2020
USA/TG271854/2020
England/NORT-28157F/2020
England/NORT-281612/2020
England/NORT-281621/2020
England/NORT-2842EE/2020
England/NORT-2842FD/2020
Scotland/GCVR-16FA4C/2020
England/NORT-281603/2020
Scotland/GCVR-16F9E5/2020
England/BRIS-130BE7/2020
England/LOND-1260133/2020
England/LOND-12606DA/2020
England/LOND-1260CAB/2020
England/LOND-1260C8D/2020
England/LOND-1260C6F/2020
England/LEED-2AA121/2020
USA/TN-VUMC-000040/2020
England/LEED-2A86BB/2020
USA/TN-VUMC-000030/2020
MYS/NC288/2020
USA/MI-MDHHS-SC20331/2020
USA/MI-MDHHS-SC20417/2020
USA/MI-MDHHS-SC20421/2020
USA/MI-MDHHS-SC20424/2020
USA/MI-MDHHS-SC20445/2020
USA/MI-MDHHS-SC20447/2020
USA/MI-MDHHS-SC20450/2020
Switzerland/TI-ETHZ-100226/2020
Iceland/104/2020
Iceland/115/2020
Iceland/116/2020
Iceland/117/2020
Iceland/118/2020
Iceland/119/2020
Iceland/120/2020
Iceland/121/2020
Iceland/122/2020
Iceland/170/2020
Iceland/229/2020
Iceland/228/2020
Iceland/230/2020
Iceland/227/2020
Iceland/232/2020
Iceland/234/2020
Iceland/233/2020
Iceland/237/2020
Iceland/239/2020
Iceland/240/2020
Iceland/236/2020
Iceland/241/2020
Iceland/238/2020
Iceland/242/2020
Iceland/243/2020
Iceland/249/2020
Iceland/244/2020
Iceland/248/2020
Iceland/246/2020
Iceland/247/2020
Iceland/252/2020
Iceland/253/2020
Iceland/260/2020
Iceland/258/2020
Iceland/254/2020
Iceland/259/2020
Iceland/256/2020
Iceland/257/2020
Iceland/255/2020
Iceland/261/2020
Iceland/267/2020
Iceland/266/2020
Iceland/265/2020
Iceland/268/2020
Iceland/264/2020
Iceland/270/2020
Iceland/271/2020
Iceland/269/2020
Iceland/276/2020
Iceland/272/2020
Iceland/273/2020
Iceland/275/2020
Iceland/277/2020
Iceland/278/2020
Iceland/280/2020
Iceland/279/2020
Iceland/282/2020
Iceland/281/2020
Iceland/284/2020
Iceland/283/2020
Iceland/304/2020
Iceland/285/2020
Switzerland/VD-CHUV-GEN2971/2020
Switzerland/VD-CHUV-GEN2962/2020
Switzerland/VD-CHUV-GEN2535/2020
Switzerland/VD-CHUV-GEN2957/2020
Switzerland/VD-CHUV-GEN2975/2020
Switzerland/VD-CHUV-GEN2970/2020
Switzerland/VD-CHUV-GEN2985/2020
Switzerland/VD-CHUV-GEN2974/2020
England/BRIS-121E2C/2020
England/BRIS-121F65/2020
England/BRIS-121B07/2020
England/BRIS-121C13/2020
England/BRIS-121C40/2020
England/BRIS-121C31/2020
England/BRIS-121B9E/2020
England/BRIS-121B43/2020
England/BRIS-121B25/2020
England/BRIS-121C6E/2020
England/BRIS-121B34/2020
England/BRIS-121C7D/2020
England/BRIS-121C8C/2020
England/BRIS-121CD7/2020
England/BRIS-121CE6/2020
England/BRIS-121CB9/2020
England/BRIS-121C9B/2020
England/BRIS-121CC8/2020
England/BRIS-121CAA/2020
England/CAMB-73E1D/2020
England/CAMB-7408F/2020
England/CAMB-73FA1/2020
England/CAMB-73FED/2020
England/CAMB-7419B/2020
England/CAMB-74007/2020
England/CAMB-741C8/2020
England/CAMB-75200/2020
England/CAMB-752B5/2020
England/CAMB-75385/2020
Japan/P4-5/2020
Netherlands/ZuidHolland_41/2020
Netherlands/NA_144/2020
Netherlands/Gelderland_9/2020
Netherlands/NoordBrabant_96/2020
Netherlands/NA_102/2020
Netherlands/NA_97/2020
Netherlands/NA_101/2020
Netherlands/NA_93/2020
Netherlands/NA_100/2020
Netherlands/NA_96/2020
Netherlands/NA_109/2020
Netherlands/NA_94/2020
Netherlands/NA_107/2020
Netherlands/NA_106/2020
Netherlands/NA_103/2020
Netherlands/NA_104/2020
Netherlands/NA_110/2020
Netherlands/ZuidHolland_102/2020
Netherlands/Gelderland_19/2020
Netherlands/NA_105/2020
Netherlands/NA_122/2020
Netherlands/NA_407/2020
Netherlands/NA_541/2020
Netherlands/NA_494/2020
Netherlands/NA_406/2020
Netherlands/Zeeland_5/2020
Netherlands/NA_525/2020
Netherlands/Zeeland_20/2020
USA/CZB-RR057-005/2020
USA/CZB-RR057-006/2020
USA/CZB-RR057-007/2020
USA/CZB-RR057-013/2020
USA/CZB-RR057-011/2020
USA/CZB-RR057-015/2020
USA/WA-UW-1327/2020
USA/WA-UW-1338/2020
USA/WA-UW-1353/2020
USA/WA-UW-1296/2020
USA/WA-UW-1297/2020
USA/WA-UW-1295/2020
USA/WA-UW-1321/2020
USA/WA-UW-1322/2020
USA/WA-UW-1349/2020
USA/WA-UW-1420/2020
USA/WA-UW-1426/2020
USA/WA-UW-1446/2020
USA/WA-UW-1441/2020
USA/WA-UW-1440/2020
USA/WA-UW-1470/2020
USA/WA-UW-1433/2020
USA/WA-UW-1471/2020
USA/WA-UW-1608/2020
USA/WA-UW-1425/2020
USA/WA-UW-1599/2020
GRC/12/2020
GRC/10/2020
GRC/16/2020
GRC/13/2020
BRA/SP02cc/2020
USA/USA-KY-9A10/2020
USA/USA-KY-9A06/2020
USA/NY-PV08464/2020
USA/NY-PV08432/2020
USA/USA-KY-9E09/2020
USA/NY-PV08478/2020
USA/NY-PV08426/2020
USA/NY-PV08436/2020
USA/NY-PV08486/2020
USA/NY-PV08463/2020
USA/NY-PV08492/2020
USA/NY-PV08438/2020
USA/NY-PV09000/2020
USA/NY-PV08468/2020
USA/NY-PV08434/2020
USA/NY-PV08495/2020
USA/NY-PV08471/2020
USA/NY-PV08462/2020
USA/NY-PV08441/2020
USA/NY-PV08469/2020
USA/NY-PV08473/2020
USA/NY-PV08481/2020
USA/NY-PV08425/2020
USA/NY-PV08461/2020
USA/NY-PV08476/2020
USA/NY-PV08477/2020
USA/NY-PV08459/2020
USA/NY-PV08452/2020
USA/NY-PV08487/2020
USA/NY-PV08435/2020
USA/NY-PV08466/2020
USA/NY-PV09087/2020
USA/NY-PV09099/2020
USA/NY-PV09097/2020
USA/NY-PV09092/2020
CZE/CzechiaMotol_1968/2020
CZE/CzechiaMotol_1967/2020
MYS/188407/2020
TWN/CGMH-CGU-18/2020
TWN/CGMH-CGU-19/2020
TWN/CGMH-CGU-20/2020
USA/CA-CZB0458/2020
USA/MI-MDHHS-SC20033/2020
USA/MI-MDHHS-SC20035/2020
USA/MI-MDHHS-SC20036/2020
USA/MI-MDHHS-SC20044/2020
USA/NY-CDC-3082616-001/2020
USA/MI-MDHHS-SC20161/2020
USA/MI-MDHHS-SC20175/2020
USA/MI-MDHHS-SC20110/2020
THA/SI205529-NT/2020
THA/SI205929-NT/2020
AUS/VIC108/2020
AUS/VIC109/2020
AUS/VIC110/2020
AUS/VIC111/2020
AUS/VIC112/2020
AUS/VIC113/2020
AUS/VIC115/2020
AUS/VIC122/2020
AUS/VIC158/2020
AUS/VIC159/2020
AUS/VIC160/2020
AUS/VIC163/2020
AUS/VIC162/2020
AUS/VIC164/2020
AUS/VIC165/2020
AUS/VIC166/2020
AUS/VIC169/2020
AUS/VIC167/2020
AUS/VIC170/2020
AUS/VIC168/2020
AUS/VIC171/2020
AUS/VIC172/2020
AUS/VIC173/2020
AUS/VIC174/2020
AUS/VIC175/2020
AUS/VIC176/2020
AUS/VIC177/2020
AUS/VIC330/2020
AUS/VIC178/2020
AUS/VIC766/2020
AUS/VIC770/2020
AUS/VIC774/2020
GRC/220_35357/2020
GRC/224_35200/2020
GRC/219_35198/2020
GRC/225_35203/2020
GRC/45_35378/2020
USA/AK015/2020
USA/AK016/2020
USA/CA-CZB-1219/2020
ITA/43950/2020
USA/CA-CZB-1232/2020
USA/MI-MDHHS-SC20261/2020
TUN/COV0010-12/2020
USA/MI-MDHHS-SC20215/2020
USA/MI-MDHHS-SC20244/2020
USA/MI-MDHHS-SC20230/2020
USA/MI-MDHHS-SC20204/2020
USA/MD-HP00104/2020
USA/MI-MDHHS-SC20328/2020
USA/MI-MDHHS-SC20222/2020
USA/MA_MGH_00530/2020
USA/MI-MDHHS-SC20329/2020
USA/MA_MGH_00528/2020
USA/MA_MGH_00523/2020
TWN/CGMH-CGU-22/2020
USA/MA_MGH_00533/2020
USA/MA_MGH_00525/2020
USA/MA_MGH_00532/2020
DEU/NRW-42/2020
USA/MG0987/2020
USA/AZ-ASU2943/2020
DEU/NRW-41/2020
USA/CA-CZB-1578/2020
USA/CA-CZB-1555/2020
USA/CA-CZB-1579/2020
USA/WA-S165/2020
USA/WA-S167/2020
USA/WA-S166/2020
USA/WA-S168/2020
USA/WA-S169/2020
USA/CT-Yale-023/2020
USA/CT-Yale-024/2020
USA/CT-Yale-028/2020
USA/CT-Yale-029/2020
USA/CT-Yale-031/2020
USA/CT-Yale-032/2020
USA/CT-Yale-033/2020
USA/CT-Yale-035/2020
USA/NY-Yale-022/2020
RUS/SCPM-O-cDNA-06/2020
USA/MD-HP00119/2020
USA/DC-HP00122/2020
USA/MD-HP00131/2020
USA/MD-HP00101/2020
USA/MD-HP00156/2020
CHL/2020-26347/2020
DEU/SCoV2_1ZK/2020
USA/WI-UW-42/2020
USA/NYU-VC-009a/2020
USA/WI-UW-52/2020
USA/WI-UW-53/2020
USA/WI-UW-56/2020
USA/WI-UW-167/2020
USA/COVID20-0027/2020
USA/WI-UW-405/2020
USA/COVID20-0026/2020
USA/SEARCH-0418-SAN/2020
LBN/LB-R9/2020
USA/SEARCH-0424-SAN/2020
USA/SEARCH-0444-SAN/2020
SAU/KAIMRC16/2020
USA/FL-BPHL-0601/2020
USA/FL-BPHL-0603/2020
SAU/KAIMRC17/2020
Guatemala/UN-CDC-3536657-001/2020
GBR/USAFSAM-S026/2020
USA/ME-HETL-J0047/2020
USA/ME-HETL-J0048/2020
USA/ME-HETL-J0076/2020
USA/ME-HETL-J0081/2020
USA/MN-MDH-1419/2020
USA/ME-HETL-J0077/2020
VEN/8LR/2020
USA/MN-MDH-1474/2020
USA/MN-MDH-1481/2020
USA/MN-MDH-1485/2020
AUS/VIC1843/2020
AUS/TAS65/2020
PER/covper054/2020
PER/covper068/2020
PER/covper069/2020
PER/covper082/2020
PER/covper070/2020
PER/covper085/2020
USA/CA-CZB-2277/2020
USA/FL-QDX-273/2020
USA/IL-QDX-281/2020
USA/IL-QDX-282/2020
USA/MI-QDX-334/2020
USA/TX-QDX-271/2020
USA/TX-QDX-270/2020
USA/CA-QDX-423/2020
USA/HI-QDX-424/2020
USA/WA-QDX-276/2020
USA/LA-QDX-416/2020
USA/NV-QDX-418/2020
USA/NV-QDX-419/2020
USA/NV-QDX-420/2020
USA/NV-QDX-421/2020
USA/OK-QDX-417/2020
USA/TX-QDX-413/2020
USA/TX-QDX-414/2020
USA/WI-QDX-439/2020
USA/AR-QDX-532/2020
USA/AR-QDX-537/2020
USA/AZ-QDX-518/2020
USA/AZ-QDX-519/2020
USA/AZ-QDX-521/2020
USA/CA-QDX-545/2020
USA/CA-QDX-547/2020
USA/FL-QDX-574/2020
USA/GA-QDX-577/2020
USA/GA-QDX-580/2020
USA/GA-QDX-581/2020
USA/GA-QDX-585/2020
USA/GA-QDX-594/2020
USA/ID-QDX-604/2020
USA/ID-QDX-605/2020
USA/ID-QDX-606/2020
USA/ID-QDX-607/2020
USA/ID-QDX-609/2020
USA/ID-QDX-610/2020
USA/ID-QDX-631/2020
USA/ID-QDX-650/2020
USA/KS-QDX-523/2020
USA/MI-QDX-555/2020
USA/ME-QDX-649/2020
USA/MI-QDX-576/2020
USA/MI-QDX-587/2020
USA/MI-QDX-590/2020
USA/MI-QDX-592/2020
USA/MI-QDX-596/2020
USA/MI-QDX-598/2020
USA/MI-QDX-595/2020
USA/MI-QDX-611/2020
USA/MI-QDX-612/2020
USA/MI-QDX-613/2020
USA/MI-QDX-614/2020
USA/MI-QDX-615/2020
USA/MI-QDX-616/2020
USA/MI-QDX-619/2020
USA/MI-QDX-621/2020
USA/MI-QDX-624/2020
USA/MI-QDX-626/2020
USA/MI-QDX-630/2020
USA/MI-QDX-634/2020
USA/MI-QDX-635/2020
USA/MI-QDX-637/2020
USA/MI-QDX-638/2020
USA/MI-QDX-643/2020
USA/MI-QDX-642/2020
USA/MI-QDX-644/2020
USA/MI-QDX-645/2020
USA/MI-QDX-654/2020
USA/MO-QDX-524/2020
USA/MO-QDX-530/2020
USA/MO-QDX-531/2020
USA/MO-QDX-533/2020
USA/MO-QDX-534/2020
USA/MO-QDX-535/2020
USA/MO-QDX-536/2020
USA/NH-QDX-618/2020
USA/NV-QDX-538/2020
USA/NV-QDX-539/2020
USA/NV-QDX-541/2020
USA/NV-QDX-540/2020
USA/NV-QDX-542/2020
USA/WA-QDX-522/2020
USA/NV-QDX-543/2020
USA/NV-QDX-544/2020
USA/WA-QDX-526/2020
USA/WA-QDX-527/2020
USA/WA-QDX-528/2020
USA/WA-QDX-529/2020
USA/WA-QDX-563/2020
USA/WA-QDX-564/2020
USA/WA-QDX-570/2020
USA/WA-QDX-573/2020
USA/AR-QDX-679/2020
USA/AR-QDX-680/2020
USA/CO-QDX-670/2020
USA/CO-QDX-671/2020
USA/CO-QDX-682/2020
USA/CO-QDX-672/2020
USA/ID-QDX-688/2020
USA/ID-QDX-700/2020
USA/IL-QDX-685/2020
USA/IL-QDX-686/2020
USA/IL-QDX-687/2020
USA/MI-QDX-701/2020
USA/MO-QDX-674/2020
USA/MO-QDX-675/2020
USA/MO-QDX-676/2020
USA/MO-QDX-677/2020
USA/MO-QDX-678/2020
USA/TX-QDX-664/2020
USA/TX-QDX-665/2020
USA/TX-QDX-667/2020
USA/TX-QDX-666/2020
USA/TX-QDX-669/2020
USA/CT-QDX-760/2020
USA/TX-QDX-668/2020
USA/CT-QDX-761/2020
USA/CT-QDX-762/2020
USA/CT-QDX-764/2020
USA/CT-QDX-763/2020
USA/CT-QDX-766/2020
USA/CT-QDX-767/2020
USA/CT-QDX-765/2020
USA/CT-QDX-768/2020
USA/CT-QDX-769/2020
USA/LA-QDX-740/2020
USA/HI-QDX-759/2020
USA/MN-QDX-744/2020
USA/MI-QDX-751/2020
USA/OK-QDX-770/2020
USA/OK-QDX-771/2020
USA/OK-QDX-772/2020
USA/OK-QDX-773/2020
USA/MI-QDX-885/2020
USA/WI-QDX-782/2020
USA/MI-QDX-887/2020
USA/MI-QDX-886/2020
USA/MI-QDX-888/2020
USA/MI-QDX-889/2020
USA/MI-QDX-893/2020
USA/MI-QDX-890/2020
USA/TX-QDX-884/2020
USA/CA-QDX-1057/2020
USA/CA-QDX-1039/2020
USA/CB-QDX-1061/2020
USA/GA-QDX-1073/2020
USA/IL-QDX-1100/2020
USA/IL-QDX-1101/2020
USA/WI-QDX-1075/2020
USA/WI-QDX-1076/2020
USA/TX-QDX-1062/2020
USA/WI-QDX-1077/2020
USA/CA-QDX-1395/2020
USA/CA-QDX-1396/2020
USA/CA-QDX-1400/2020
USA/CA-QDX-1408/2020
USA/CA-QDX-1409/2020
USA/CA-QDX-1410/2020
USA/CA-QDX-1411/2020
USA/CA-QDX-1412/2020
USA/CA-QDX-1417/2020
USA/CA-QDX-1418/2020
USA/CA-QDX-1419/2020
USA/CA-QDX-1420/2020
USA/CA-QDX-1422/2020
USA/CA-QDX-1423/2020
USA/CA-QDX-1424/2020
USA/CA-QDX-1425/2020
USA/CA-QDX-1427/2020
USA/CA-QDX-1426/2020
USA/CA-QDX-1428/2020
USA/CA-QDX-1421/2020
USA/CA-QDX-1430/2020
USA/CA-QDX-1431/2020
USA/CA-QDX-1432/2020
USA/CA-QDX-1429/2020
USA/CA-QDX-1433/2020
USA/CA-QDX-1434/2020
USA/CA-QDX-1436/2020
USA/CA-QDX-1437/2020
USA/CA-QDX-1441/2020
USA/CA-QDX-1438/2020
USA/CA-QDX-1443/2020
USA/CA-QDX-1445/2020
USA/CA-QDX-1442/2020
HongKong/Case0176/2020
USA/AZ-QDX-1556/2020
USA/CA-QDX-1525/2020
USA/CA-QDX-1526/2020
USA/CA-QDX-1527/2020
USA/CA-QDX-1534/2020
USA/CA-QDX-1537/2020
USA/CA-QDX-1538/2020
USA/CA-QDX-1539/2020
USA/CA-QDX-1540/2020
USA/CA-QDX-1542/2020
USA/CA-QDX-1541/2020
USA/CA-QDX-1543/2020
USA/CA-QDX-1544/2020
USA/CA-QDX-1548/2020
USA/CA-QDX-1547/2020
USA/CA-QDX-1550/2020
USA/CA-QDX-1551/2020
USA/CA-QDX-1552/2020
USA/CA-QDX-1553/2020
USA/CA-QDX-1554/2020
USA/CA-QDX-1555/2020
USA/CA-QDX-1557/2020
USA/CA-QDX-1558/2020
USA/AZ-QDX-1585/2020
USA/AZ-QDX-1645/2020
USA/AZ-QDX-1660/2020
USA/AZ-QDX-1667/2020
USA/AZ-QDX-1678/2020
USA/AZ-QDX-1692/2020
USA/AZ-QDX-1699/2020
USA/CA-QDX-1559/2020
USA/CA-QDX-1560/2020
USA/CA-QDX-1566/2020
USA/CA-QDX-1571/2020
USA/CA-QDX-1576/2020
USA/CA-QDX-1572/2020
USA/CA-QDX-1577/2020
USA/CA-QDX-1583/2020
USA/CA-QDX-1579/2020
USA/CA-QDX-1589/2020
USA/CA-QDX-1605/2020
USA/CA-QDX-1609/2020
USA/CA-QDX-1629/2020
USA/CA-QDX-1624/2020
USA/CA-QDX-1633/2020
USA/CA-QDX-1640/2020
USA/CA-QDX-1641/2020
USA/CA-QDX-1668/2020
USA/CA-QDX-1669/2020
USA/CA-QDX-1679/2020
USA/CA-QDX-1680/2020
USA/CA-QDX-1675/2020
USA/CA-QDX-1700/2020
USA/CA-QDX-1655/2020
USA/FL-QDX-1606/2020
USA/FL-QDX-1616/2020
USA/FL-QDX-1638/2020
USA/MI-QDX-1570/2020
USA/FL-QDX-1658/2020
USA/MI-QDX-1573/2020
USA/MI-QDX-1592/2020
USA/MI-QDX-1594/2020
USA/MI-QDX-1596/2020
USA/MI-QDX-1635/2020
USA/MI-QDX-1613/2020
USA/MI-QDX-1639/2020
USA/MI-QDX-1687/2020
USA/MI-QDX-1636/2020
USA/OR-QDX-1634/2020
USA/WA-QDX-1648/2020
USA/ID-QDX-1756/2020
USA/ID-QDX-1725/2020
USA/ID-QDX-1776/2020
USA/MI-QDX-1703/2020
USA/MI-QDX-1704/2020
USA/MI-QDX-1712/2020
USA/MI-QDX-1723/2020
USA/MI-QDX-1726/2020
USA/MI-QDX-1736/2020
USA/MI-QDX-1738/2020
USA/MI-QDX-1748/2020
USA/MI-QDX-1752/2020
USA/MI-QDX-1757/2020
USA/MI-QDX-1780/2020
USA/CA-QDX-1792/2020
USA/CA-QDX-1982/2020
USA/CA-QDX-1986/2020
USA/CA-QDX-1994/2020
USA/CA-QDX-1995/2020
USA/CA-QDX-2007/2020
USA/CA-QDX-2003/2020
USA/CA-QDX-2029/2020
USA/CA-QDX-2033/2020
USA/CA-QDX-2035/2020
USA/CA-QDX-2037/2020
USA/CA-QDX-2038/2020
USA/ID-QDX-2017/2020
USA/CA-QDX-2039/2020
USA/ID-QDX-2061/2020
USA/NY-QDX-1985/2020
USA/NY-QDX-1993/2020
USA/NY-QDX-2034/2020
USA/NY-QDX-2044/2020
USA/NY-QDX-2051/2020
USA/NY-QDX-2060/2020
USA/NY-QDX-2067/2020
USA/OH-QDX-2050/2020
USA/PA-QDX-2001/2020
USA/PA-QDX-2014/2020
USA/AZ-QDX-2118/2020
USA/AZ-QDX-2135/2020
USA/AZ-QDX-2165/2020
USA/AZ-QDX-2154/2020
USA/CA-QDX-2085/2020
USA/CA-QDX-2091/2020
USA/CA-QDX-2096/2020
USA/CA-QDX-2097/2020
USA/CA-QDX-2098/2020
USA/CA-QDX-2105/2020
USA/CA-QDX-2101/2020
USA/CA-QDX-2109/2020
USA/CA-QDX-2113/2020
USA/CA-QDX-2127/2020
USA/CA-QDX-2130/2020
USA/CA-QDX-2142/2020
USA/CA-QDX-2134/2020
USA/CA-QDX-2143/2020
USA/CA-QDX-2144/2020
USA/CA-QDX-2155/2020
USA/CA-QDX-2160/2020
USA/CA-QDX-2166/2020
USA/CA-QDX-2169/2020
USA/CA-QDX-2179/2020
USA/CA-QDX-2174/2020
USA/CA-QDX-2185/2020
USA/LA-QDX-2131/2020
USA/MI-QDX-2086/2020
USA/MI-QDX-2110/2020
USA/MI-QDX-2119/2020
USA/MI-QDX-2161/2020
USA/MI-QDX-2186/2020
USA/CO-QDX-2368/2020
USA/MI-QDX-2187/2020
USA/TX-DSHS-1209/2020
USA/TX-DSHS-1210/2020
USA/TX-DSHS-1208/2020
USA/TX-DSHS-1229/2020
RUS/1054/2020
USA/NY-QDX-2748/2020
CHL/Santiago-PUC_MVL_0020/2020
RUS/879/2020
CHL/Santiago-PUC_MVL_0022/2020
CHL/Santiago-PUC_MVL_0021/2020
CHL/Santiago-PUC_MVL_0011/2020
CHL/Santiago-PUC_MVL_0010/2020
CHL/Santiago-PUC_MVL_0014/2020
CHL/Santiago-PUC_MVL_0009/2020
PAK/SARS-CoV-2_130/2020
ITA/Padova_1/2020
CHL/Santiago-PUC_MVL_0012/2020
USA/CA-CZB-9716/2020
MLI/UCRC68/2020
USA/ND-NDDH-0025/2020
USA/ND-NDDH-0043/2020
USA/ND-NDDH-0044/2020
USA/ND-NDDH-0045/2020
USA/FHCRC-1443/2020
USA/FHCRC-1391/2020
USA/FHCRC-1458/2020
USA/FHCRC-1425/2020
USA/FHCRC-1412/2020
USA/FHCRC-1440/2020
USA/FHCRC-1433/2020
USA/FHCRC-1481/2020
USA/FHCRC-1494/2020
USA/FHCRC-1426/2020
USA/FHCRC-1427/2020
USA/FHCRC-1327/2020
USA/FHCRC-1477/2020
USA/FHCRC-1452/2020
USA/FHCRC-1446/2020
USA/FHCRC-1483/2020
USA/FHCRC-1338/2020
NZL/20VR0759/2020
NZL/20VR0760/2020
NZL/20VR0761/2020
NZL/20VR0765/2020
NZL/20VR0769/2020
NZL/20VR0770/2020
USA/CA-CZB-9821/2020
USA/TX_GCID_192000003/2020
USA/TG268360/2020
USA/TG268417/2020
USA/TG268629/2020
England/NORT-284293/2020
England/NORT-28166D/2020
England/NORT-2842A2/2020
England/NORT-28172E/2020
England/NORT-2816C7/2020
England/NORT-281630/2020
England/NORT-28164F/2020
England/NORT-281797/2020
England/NORT-28173D/2020
Scotland/GCVR-16FA2E/2020
England/NORT-28168B/2020
Scotland/GCVR-16FA3D/2020
England/LOND-1260018/2020
Scotland/GCVR-16F9F4/2020
England/LOND-1260090/2020
England/LOND-12600EB/2020
England/LOND-12600AF/2020
England/LOND-126078C/2020
England/LOND-1260BBD/2020
England/LOND-1260C41/2020
England/LEED-2A8581/2020
Switzerland/GE-ETHZ-100334/2020
USA/TN-VUMC-000092/2020
USA/TN-VUMC-000063/2020
NZL/20CV0266/2020
NZL/20VR0988/2020
MEX/CAM-426/2020
MYS/NC337/2020
USA/MI-MDHHS-SC20426/2020
USA/MI-MDHHS-SC20427/2020
USA/MI-MDHHS-SC20429/2020
USA/MI-MDHHS-SC20931/2020
Iceland/262/2020
Iceland/286/2020
Iceland/287/2020
Iceland/289/2020
Iceland/291/2020
Iceland/290/2020
Iceland/294/2020
Iceland/296/2020
Iceland/292/2020
Iceland/297/2020
Iceland/293/2020
Iceland/300/2020
Iceland/295/2020
Iceland/299/2020
Iceland/302/2020
Iceland/301/2020
Iceland/298/2020
Iceland/305/2020
Iceland/303/2020
Iceland/308/2020
Iceland/306/2020
Iceland/307/2020
Iceland/310/2020
Iceland/311/2020
Iceland/309/2020
Iceland/314/2020
Iceland/313/2020
Iceland/312/2020
Iceland/318/2020
Iceland/317/2020
Iceland/315/2020
Iceland/316/2020
Iceland/321/2020
Iceland/319/2020
Iceland/320/2020
Iceland/322/2020
Iceland/324/2020
Iceland/323/2020
Iceland/325/2020
Iceland/353/2020
Iceland/379/2020
Switzerland/VD-CHUV-GEN2534/2020
Switzerland/VD-CHUV-GEN2538/2020
England/EKHU-260EF54/2020
Switzerland/VD-CHUV-GEN2976/2020
Switzerland/ZH-UZH-1000486784/2020
England/BRIS-121E59/2020
England/BRIS-121E4A/2020
England/BRIS-121EC2/2020
England/BRIS-121E86/2020
England/BRIS-121F1A/2020
England/BRIS-121F47/2020
England/BRIS-121F29/2020
England/BRIS-121F56/2020
England/BRIS-121FCF/2020
England/BRIS-121B61/2020
England/BRIS-121BE9/2020
England/BRIS-121B16/2020
England/BRIS-121D2F/2020
England/BRIS-121D10/2020
England/BRIS-121EB3/2020
England/BRIS-121EA4/2020
England/CAMB-73E0E/2020
England/BRIS-121D01/2020
England/CAMB-73E3B/2020
England/CAMB-73EB3/2020
England/CAMB-740CB/2020
England/CAMB-73F92/2020
England/CAMB-74034/2020
England/CAMB-740F8/2020
England/CAMB-740E9/2020
England/CAMB-73FFC/2020
England/CAMB-7418C/2020
England/CAMB-751D6/2020
England/CAMB-7422F/2020
England/CAMB-75121/2020
Japan/P4-8/2020
Netherlands/NA_135/2020
Netherlands/ZuidHolland_45/2020
Netherlands/ZuidHolland_44/2020
Netherlands/ZuidHolland_42/2020
Netherlands/ZuidHolland_43/2020
Netherlands/ZuidHolland_47/2020
Netherlands/NA_138/2020
Netherlands/NA_136/2020
Netherlands/NA_137/2020
Netherlands/ZuidHolland_52/2020
Netherlands/NA_150/2020
Netherlands/NA_145/2020
Netherlands/NoordBrabant_99/2020
Netherlands/Limburg_8/2020
Netherlands/ZuidHolland_48/2020
Netherlands/NoordBrabant_98/2020
Netherlands/Gelderland_20/2020
Netherlands/NoordBrabant_97/2020
Netherlands/NA_408/2020
Netherlands/NA_523/2020
Netherlands/NA_543/2020
Netherlands/NA_542/2020
Netherlands/NA_553/2020
USA/WA-UW-1567/2020
USA/WA-UW-1593/2020
USA/WA-UW-1583/2020
USA/WA-UW-1603/2020
USA/WA-UW-1581/2020
USA/WA-UW-1611/2020
USA/WA-UW-1448/2020
USA/WA-UW-1561/2020
USA/WA-UW-1588/2020
USA/WA-UW-1586/2020
USA/WA-UW-1587/2020
USA/WA-UW-1552/2020
USA/WA-UW-1578/2020
USA/WA-UW-1591/2020
USA/WA-UW-1576/2020
USA/WA-UW-1574/2020
USA/WA-UW-1570/2020
USA/WA-UW-1562/2020
USA/WA-UW-1569/2020
DEU/HH-1/2020
USA/UT-00028/2020
USA/UT-00031/2020
USA/UT-00032/2020
USA/UT-00033/2020
USA/UT-00287/2020
USA/WA-CDC-3082637-001/2020
USA/WA-CDC-3082630-001/2020
USA/WA-CDC-3082639-001/2020
USA/WA-CDC-3082633-001/2020
USA/WA-CDC-3082636-001/2020
USA/WA-CDC-3082662-001/2020
USA/WA-CDC-3082638-001/2020
USA/WA-CDC-3082650-001/2020
USA/WA-CDC-3082651-001/2020
USA/WA-CDC-3082664-001/2020
USA/WA-CDC-3082655-001/2020
USA/WA-CDC-3082644-001/2020
USA/WA-CDC-3082656-001/2020
USA/WA-CDC-3082648-001/2020
USA/WA-CDC-3082657-001/2020
USA/WA-CDC-3082667-001/2020
USA/NY-PV08420/2020
USA/NY-PV08428/2020
USA/NY-PV08427/2020
USA/NY-PV08429/2020
USA/NY-PV09121/2020
USA/NY-PV09119/2020
USA/NY-PV09182/2020
USA/NY-PV09120/2020
USA/NY-PV09128/2020
USA/NY-PV09122/2020
USA/NY-PV09176/2020
USA/NY-PV09118/2020
USA/NY-PV09129/2020
USA/NY-PV09132/2020
USA/NY-PV09179/2020
USA/NY-PV09116/2020
USA/NY-PV09180/2020
USA/NY-PV09134/2020
USA/NY-PV09123/2020
USA/NY-PV09170/2020
USA/NY-PV09098/2020
USA/NY-PV09125/2020
USA/NY-PV09181/2020
USA/NY-PV09088/2020
USA/NY-PV09171/2020
USA/NY-PV09183/2020
USA/NY-PV09177/2020
USA/NY-PV09130/2020
USA/NY-PV09172/2020
USA/NY-PV09169/2020
USA/NY-PV09126/2020
USA/NY-PV09090/2020
USA/NY-PV09115/2020
USA/NY-PV09127/2020
USA/NY-PV09178/2020
USA/NY-PV09189/2020
LKA/COV91/2020
CZE/CzechiaMotol_2122/2020
CZE/CzechiaMotol_2174/2020
USA/MI-MDHHS-SC20034/2020
USA/MI-MDHHS-SC20037/2020
USA/MI-MDHHS-SC20038/2020
USA/MI-MDHHS-SC20039/2020
USA/MI-MDHHS-SC20041/2020
USA/MI-MDHHS-SC20040/2020
USA/MI-MDHHS-SC20043/2020
USA/MI-MDHHS-SC20042/2020
USA/MI-MDHHS-SC20045/2020
USA/MI-MDHHS-SC20050/2020
USA/NY-CDC-3082610-001/2020
USA/NY-CDC-3082623-001/2020
USA/NY-CDC-3082611-001/2020
USA/MI-MDHHS-SC20171/2020
USA/MI-MDHHS-SC20159/2020
USA/MI-MDHHS-SC20156/2020
THA/SI206587-NT/2020
AUS/VIC116/2020
USA/NY-CDC-3082613-001/2020
AUS/VIC107/2020
AUS/VIC117/2020
AUS/VIC120/2020
AUS/VIC121/2020
AUS/VIC181/2020
AUS/VIC179/2020
AUS/VIC182/2020
AUS/VIC183/2020
AUS/VIC184/2020
AUS/VIC185/2020
AUS/VIC186/2020
AUS/VIC187/2020
AUS/VIC188/2020
AUS/VIC189/2020
AUS/VIC190/2020
AUS/VIC191/2020
AUS/VIC192/2020
AUS/VIC193/2020
AUS/VIC194/2020
AUS/VIC196/2020
AUS/VIC195/2020
AUS/VIC198/2020
AUS/VIC199/2020
AUS/VIC197/2020
AUS/VIC201/2020
AUS/VIC202/2020
AUS/VIC204/2020
AUS/VIC203/2020
AUS/VIC206/2020
AUS/VIC205/2020
AUS/VIC207/2020
AUS/VIC334/2020
GRC/226_35576/2020
GRC/146_35473/2020
GRC/155_35480/2020
USA/CA-CZB-1222/2020
USA/CA-CZB-1223/2020
USA/AK013/2020
USA/CA-CZB-1226/2020
USA/MI-MDHHS-SC20274/2020
USA/MI-MDHHS-SC20195/2020
USA/MI-MDHHS-SC20251/2020
USA/MI-MDHHS-SC20199/2020
USA/MI-MDHHS-SC20228/2020
USA/MI-MDHHS-SC20245/2020
USA/MI-MDHHS-SC20208/2020
USA/MI-MDHHS-SC20202/2020
USA/MI-MDHHS-SC20207/2020
USA/MD-HP00036/2020
USA/MD-HP00041/2020
USA/MI-MDHHS-SC20330/2020
USA/MI-MDHHS-SC20332/2020
USA/MI-MDHHS-SC20333/2020
USA/MI-MDHHS-SC20334/2020
USA/MA_MGH_00541/2020
USA/MA_MGH_00542/2020
USA/MA_MGH_00538/2020
USA/MA_MGH_00531/2020
USA/MA_MGH_00539/2020
USA/MA_MGH_00537/2020
DEU/NRW-44/2020
USA/CA-CZB-1270/2020
USA/CA-CZB-1271/2020
DEU/NRW-43/2020
USA/AZ-ASU2949/2020
USA/CA-CZB-1488/2020
USA/CA-CZB-1417/2020
USA/WA-S172/2020
USA/WA-S196/2020
USA/WA-S173/2020
USA/WA-S193/2020
USA/WA-S224/2020
USA/WA-S171/2020
USA/WA-S185/2020
USA/WA-S210/2020
USA/WA-S212/2020
USA/WA-S174/2020
USA/WA-S177/2020
USA/WA-S230/2020
USA/WA-S229/2020
USA/WA-S176/2020
USA/WA-S183/2020
USA/WA-S175/2020
USA/WA-S221/2020
USA/WA-S184/2020
USA/WA-S181/2020
USA/CT-Yale-012/2020
USA/CT-Yale-013/2020
USA/CT-Yale-014/2020
USA/CT-Yale-016/2020
USA/CT-Yale-017/2020
USA/CT-Yale-018/2020
USA/CT-Yale-019/2020
USA/CT-Yale-020/2020
USA/CT-Yale-021/2020
USA/CT-Yale-027/2020
USA/CT-Yale-042/2020
USA/CT-Yale-043/2020
USA/NY-Yale-025/2020
USA/NY-Yale-026/2020
AUS/NT06/2020
USA/MD-HP00050/2020
USA/MD-HP00058/2020
USA/MD-HP00051/2020
USA/MD-HP00120/2020
USA/MD-HP00123/2020
BEN/843/2020
USA/MD-HP00018/2020
CHL/2020-28875/2020
USA/CA-CZB-1757/2020
USA/CA-CZB-1758/2020
DEU/SCoV2_3ZK/2020
USA/WI-UW-43/2020
USA/WI-UW-47/2020
USA/WI-UW-57/2020
USA/WI-UW-60/2020
USA/WI-UW-69/2020
USA/WI-UW-70/2020
USA/WI-UW-77/2020
USA/WI-UW-168/2020
USA/WI-UW-169/2020
USA/WI-UW-170/2020
USA/WI-UW-171/2020
USA/WI-UW-172/2020
PAK/AKUs3/2020
PAK/AKUs2/2020
PAK/AKUs11/2020
USA/WI-UW-404/2020
USA/WI-UW-406/2020
USA/FL-BPHL-0482/2020
USA/FL-BPHL-0433/2020
LBN/LB-R8/2020
USA/SEARCH-1673-SAN/2020
USA/SEARCH-0431-SAN/2020
USA/SEARCH-0177-SAN/2020
USA/SEARCH-0095-SAN/2020
USA/SEARCH-0258-SAN/2020
JOR/SEARCH-0049-JOR/2020
JOR/SEARCH-0053-JOR/2020
USA/FL-BPHL-0572/2020
USA/FL-BPHL-0573/2020
USA/FL-BPHL-0600/2020
USA/FL-BPHL-0574/2020
USA/FL-USAFSAM-S009/2020
USA/MS-USAFSAM-S021/2020
Guatemala/UN-CDC-3536658-001/2020
GBR/USAFSAM-S027/2020
CUB/USAFSAM-S030/2020
USA/ME-HETL-J0049/2020
USA/ME-HETL-J0050/2020
USA/ME-HETL-J0051/2020
USA/ME-HETL-J0065/2020
USA/ME-HETL-J0066/2020
USA/ME-HETL-J0073/2020
USA/ME-HETL-J0074/2020
USA/ME-HETL-J0075/2020
USA/ME-HETL-J0078/2020
USA/ME-HETL-J0079/2020
USA/ME-HETL-J0087/2020
USA/ME-HETL-J0080/2020
USA/ME-HETL-J0096/2020
DEU/SCoV2_3O/2020
USA/MN-MDH-1467/2020
USA/MN-MDH-1502/2020
USA/MN-MDH-1501/2020
AUS/TAS57/2020
PER/covper079/2020
PER/covper081/2020
PER/covper086/2020
USA/WRCEVA_000501/2020
USA/WRCEVA_000502/2020
USA/AZ-QDX-275/2020
USA/IL-QDX-279/2020
USA/FL-QDX-278/2020
USA/IL-QDX-283/2020
USA/IL-QDX-280/2020
USA/IL-QDX-284/2020
USA/MI-QDX-333/2020
USA/OK-QDX-430/2020
USA/TX-QDX-415/2020
USA/NV-QDX-432/2020
USA/WI-QDX-438/2020
USA/CA-QDX-549/2020
USA/CA-QDX-546/2020
USA/CA-QDX-550/2020
USA/CA-QDX-551/2020
USA/CA-QDX-552/2020
USA/CA-QDX-553/2020
USA/CA-QDX-556/2020
USA/CA-QDX-557/2020
USA/CA-QDX-554/2020
USA/CA-QDX-572/2020
USA/CA-QDX-583/2020
USA/LA-QDX-584/2020
USA/MI-QDX-567/2020
USA/MI-QDX-571/2020
USA/MI-QDX-588/2020
USA/MI-QDX-593/2020
USA/MI-QDX-600/2020
USA/MI-QDX-601/2020
USA/MI-QDX-602/2020
USA/MI-QDX-603/2020
USA/MI-QDX-608/2020
USA/MI-QDX-625/2020
USA/MI-QDX-628/2020
USA/MI-QDX-647/2020
USA/MI-QDX-648/2020
USA/MI-QDX-652/2020
USA/MI-QDX-651/2020
USA/MI-QDX-656/2020
USA/CA-QDX-705/2020
USA/CA-QDX-681/2020
USA/ID-QDX-707/2020
USA/MI-QDX-691/2020
USA/MI-QDX-726/2020
USA/FL-QDX-752/2020
USA/HI-QDX-758/2020
USA/MI-QDX-754/2020
USA/MI-QDX-755/2020
USA/MN-QDX-753/2020
USA/TX-QDX-745/2020
USA/TX-QDX-746/2020
USA/TX-QDX-747/2020
USA/TX-QDX-748/2020
USA/WI-QDX-780/2020
USA/WI-QDX-778/2020
USA/WI-QDX-784/2020
USA/WI-QDX-793/2020
USA/MI-QDX-891/2020
USA/MI-QDX-892/2020
USA/MI-QDX-894/2020
USA/MI-QDX-895/2020
USA/MI-QDX-896/2020
USA/MI-QDX-897/2020
USA/MI-QDX-898/2020
USA/MI-QDX-899/2020
USA/MI-QDX-900/2020
USA/MI-QDX-901/2020
USA/MI-QDX-902/2020
USA/MI-QDX-903/2020
USA/MI-QDX-904/2020
USA/CA-QDX-1065/2020
USA/CA-QDX-1067/2020
USA/CA-QDX-1069/2020
USA/ID-QDX-1081/2020
USA/ID-QDX-1082/2020
USA/ID-QDX-1083/2020
USA/ID-QDX-1087/2020
USA/ID-QDX-1088/2020
USA/ID-QDX-1086/2020
USA/ID-QDX-1090/2020
USA/ID-QDX-1091/2020
USA/ID-QDX-1092/2020
USA/ID-QDX-1093/2020
USA/ID-QDX-1094/2020
USA/ID-QDX-1106/2020
USA/ID-QDX-1109/2020
USA/ID-QDX-1105/2020
USA/ID-QDX-1110/2020
USA/ID-QDX-1111/2020
USA/IL-QDX-1098/2020
USA/ID-QDX-1112/2020
USA/IL-QDX-1103/2020
USA/IL-QDX-1108/2020
USA/IL-QDX-1113/2020
USA/MI-QDX-1142/2020
USA/LA-QDX-1070/2020
USA/TN-QDX-1063/2020
USA/WA-QDX-1084/2020
USA/WA-QDX-1085/2020
USA/WA-QDX-1080/2020
USA/WI-QDX-1072/2020
USA/WA-QDX-1104/2020
USA/WI-QDX-1078/2020
USA/TX-DSHS-0205/2020
AUS/VIC13728/2020
USA/AZ-QDX-1610/2020
USA/AZ-QDX-1626/2020
USA/CA-QDX-1562/2020
USA/CA-QDX-1567/2020
USA/CA-QDX-1578/2020
USA/CA-QDX-1586/2020
USA/CA-QDX-1587/2020
USA/CA-QDX-1599/2020
USA/CA-QDX-1607/2020
USA/CA-QDX-1622/2020
USA/CA-QDX-1623/2020
USA/CA-QDX-1625/2020
USA/CA-QDX-1644/2020
USA/CA-QDX-1651/2020
USA/CA-QDX-1656/2020
USA/CA-QDX-1657/2020
USA/CA-QDX-1661/2020
USA/CA-QDX-1662/2020
USA/CA-QDX-1670/2020
USA/CA-QDX-1671/2020
USA/CA-QDX-1674/2020
USA/CA-QDX-1676/2020
USA/CA-QDX-1677/2020
USA/CA-QDX-1682/2020
USA/CA-QDX-1684/2020
USA/CA-QDX-1685/2020
USA/CA-QDX-1689/2020
USA/CA-QDX-1693/2020
USA/FL-QDX-1590/2020
USA/TX-QDX-1764/2020
USA/CA-QDX-2010/2020
USA/CA-QDX-2022/2020
USA/CA-QDX-2027/2020
USA/CA-QDX-2047/2020
USA/AZ-QDX-2156/2020
USA/CA-QDX-2077/2020
USA/CA-QDX-2080/2020
USA/CA-QDX-2083/2020
USA/CA-QDX-2084/2020
USA/CA-QDX-2092/2020
USA/CA-QDX-2099/2020
USA/CA-QDX-2102/2020
USA/CA-QDX-2114/2020
USA/CA-QDX-2148/2020
USA/CA-QDX-2170/2020
USA/CA-QDX-2171/2020
USA/CA-QDX-2181/2020
USA/TX-DSHS-1214/2020
USA/CA-QDX-2175/2020
USA/TX-DSHS-1212/2020
USA/TX-DSHS-1213/2020
USA/TX-DSHS-1017/2020
CHL/Santiago-PUC_MVL_0023/2020
CHL/Santiago-PUC_MVL_0015/2020
CHL/Santiago-PUC_MVL_0013/2020
CHL/Santiago-PUC_MVL_0016/2020
USA/FHCRC-1591/2020
USA/FHCRC-1501/2020
USA/FHCRC-1580/2020
USA/FHCRC-1544/2020
USA/FHCRC-1555/2020
USA/FHCRC-1588/2020
USA/FHCRC-1560/2020
USA/FHCRC-1593/2020
USA/FHCRC-1638/2020
USA/FHCRC-1553/2020
USA/FHCRC-1689/2020
USA/FHCRC-1609/2020
USA/FHCRC-1785/2020
USA/FHCRC-1505/2020
NZL/20VR1004/2020
NZL/20VR0933/2020
NZL/20VR1110/2020
NZL/20VR1286/2020
NZL/20VR3084/2020
NZL/20VR3135/2020
NZL/20VR3136/2020
USA/TG268770/2020
USA/DC-DFS-PHL-0020/2020
USA/TG269440/2020
USA/TG270095/2020
USA/TG271856/2020
England/NORT-2843BE/2020
England/NORT-2843DC/2020
England/NORT-281700/2020
England/NORT-2816E5/2020
England/NORT-28171F/2020
England/NORT-2843AF/2020
England/NORT-2843EB/2020
England/NORT-284390/2020
England/NORT-2817D3/2020
England/NORT-284354/2020
Scotland/GCVR-16F930/2020
Scotland/GCVR-16FB76/2020
England/LOND-125FFC4/2020
England/LOND-12600DC/2020
Switzerland/BS-ETHZ-100354/2020
Switzerland/GE-ETHZ-100375/2020
England/NORT-2817F1/2020
NZL/20CV0267/2020
MYS/NC383/2020
MYS/NC387/2020
USA/MI-MDHHS-SC20430/2020
USA/MI-MDHHS-SC20428/2020
USA/MI-MDHHS-SC20431/2020
USA/MI-MDHHS-SC20451/2020
USA/MI-MDHHS-SC20452/2020
USA/MI-MDHHS-SC20936/2020
USA/MI-MDHHS-SC20944/2020
USA/MI-MDHHS-SC20951/2020
Iceland/357/2020
Iceland/355/2020
Iceland/356/2020
Iceland/358/2020
Iceland/361/2020
Iceland/360/2020
Iceland/365/2020
Iceland/359/2020
Iceland/366/2020
Iceland/367/2020
Iceland/368/2020
Iceland/363/2020
Iceland/371/2020
Iceland/369/2020
Iceland/372/2020
Iceland/377/2020
Iceland/370/2020
Iceland/380/2020
Iceland/375/2020
Iceland/374/2020
Iceland/382/2020
Iceland/376/2020
Iceland/381/2020
Iceland/378/2020
Iceland/373/2020
Iceland/388/2020
Iceland/387/2020
Iceland/385/2020
Iceland/383/2020
Iceland/386/2020
Iceland/391/2020
Iceland/390/2020
Iceland/395/2020
Iceland/398/2020
Iceland/392/2020
Iceland/389/2020
Iceland/396/2020
Iceland/393/2020
Iceland/394/2020
Iceland/397/2020
Iceland/399/2020
Iceland/402/2020
Iceland/403/2020
Iceland/400/2020
Iceland/401/2020
Iceland/407/2020
Iceland/404/2020
Iceland/406/2020
Iceland/408/2020
Iceland/405/2020
Iceland/410/2020
Iceland/411/2020
Iceland/409/2020
Iceland/412/2020
Iceland/415/2020
Iceland/416/2020
Iceland/414/2020
Iceland/417/2020
Iceland/413/2020
Iceland/418/2020
Iceland/419/2020
Iceland/421/2020
Iceland/422/2020
Iceland/423/2020
Iceland/420/2020
Iceland/452/2020
England/BRIS-121D3E/2020
Switzerland/VD-CHUV-GEN2988/2020
England/BRIS-121D5C/2020
England/BRIS-121D89/2020
England/BRIS-121DF2/2020
England/BRIS-121DC5/2020
England/BRIS-121E0E/2020
England/BRIS-121F92/2020
England/BRIS-122007/2020
England/BRIS-122025/2020
England/BRIS-121FFC/2020
England/CAMB-72C7E/2020
England/CAMB-72E2D/2020
England/CAMB-735CD/2020
England/CAMB-72DF3/2020
England/CAMB-73563/2020
England/CAMB-734B1/2020
England/CAMB-73439/2020
England/CAMB-73554/2020
England/CAMB-73642/2020
England/BRIS-121CF5/2020
England/BRIS-121E77/2020
England/BRIS-121D7A/2020
England/BRIS-121FB0/2020
England/BRIS-121DA7/2020
England/CAMB-735AF/2020
England/CAMB-73572/2020
England/CAMB-734C0/2020
England/CAMB-735DC/2020
England/CAMB-73581/2020
England/CAMB-735FA/2020
England/CAMB-7367F/2020
England/CAMB-73EA4/2020
England/CAMB-73F65/2020
England/CAMB-73E59/2020
England/CAMB-73F29/2020
England/CAMB-74140/2020
England/CAMB-74122/2020
England/CAMB-74104/2020
England/CAMB-7417D/2020
England/NORT-288D61/2020
England/NORT-288D34/2020
England/CAMB-741AA/2020
Japan/P4-6/2020
Japan/P3-2/2020
Japan/P4-7/2020
Netherlands/NA_158/2020
England/CAMB-73703/2020
Netherlands/NA_153/2020
Netherlands/NA_157/2020
Netherlands/NoordBrabant_101/2020
Netherlands/Gelderland_10/2020
Netherlands/Limburg_9/2020
Netherlands/NoordBrabant_100/2020
Netherlands/Gelderland_12/2020
Netherlands/Limburg_10/2020
Netherlands/NA_360/2020
Netherlands/NoordBrabant_113/2020
Netherlands/NA_617/2020
Netherlands/NA_618/2020
Netherlands/NA_495/2020
Netherlands/NA_499/2020
Netherlands/NA_516/2020
Netherlands/Limburg_43/2020
USA/WA-UW340/2020
USA/WA-UW364/2020
USA/UT-00034/2020
USA/ID-UW-2195/2020
USA/WA-CDC-3082680-001/2020
USA/WA-CDC-3082681-001/2020
USA/NY-PV09143/2020
USA/NY-PV09188/2020
USA/NY-PV09145/2020
USA/NY-PV09195/2020
USA/NY-PV09079/2020
USA/NJ-PV09072/2020
USA/NY-PV09060/2020
USA/NY-PV09141/2020
USA/NY-PV09142/2020
USA/NY-PV09071/2020
USA/NY-PV09077/2020
USA/NY-PV09144/2020
USA/NY-PV09075/2020
USA/NY-PV09193/2020
USA/NY-PV09041/2020
USA/NY-PV09140/2020
USA/NY-PV09064/2020
USA/NY-PV09192/2020
USA/NY-PV09061/2020
USA/NY-PV09138/2020
USA/NY-PV09063/2020
USA/NY-PV09069/2020
USA/NY-PV09067/2020
USA/NY-PV09147/2020
USA/NY-PV09190/2020
USA/NY-PV09197/2020
USA/NY-PV09135/2020
USA/NY-PV09194/2020
USA/NY-PV09006/2020
USA/NY-PV09076/2020
USA/NY-PV09139/2020
USA/NY-PV09068/2020
USA/NY-PV09080/2020
USA/NY-PV09187/2020
USA/NY-PV09186/2020
USA/NY-PV09073/2020
USA/NY-PV09020/2020
USA/NY-PV09137/2020
USA/NY-PV09198/2020
USA/NY-PV09050/2020
MYS/189332/2020
USA/MI-MDHHS-SC20047/2020
USA/MI-MDHHS-SC20048/2020
USA/MI-MDHHS-SC20046/2020
USA/MI-MDHHS-SC20049/2020
USA/MI-MDHHS-SC20052/2020
USA/MI-MDHHS-SC20063/2020
USA/MI-MDHHS-SC20064/2020
USA/MI-MDHHS-SC20053/2020
USA/CA-UCSF-UC36/2020
IND/GMCTC469/2020
KAZ/NCB-1/2020
KAZ/NCB-2/2020
KAZ/NCB-3/2020
KAZ/NCB-5/2020
USA/MI-MDHHS-SC20112/2020
USA/MI-MDHHS-SC20137/2020
THA/SI206917-NT/2020
AUS/VIC114/2020
AUS/VIC119/2020
AUS/VIC123/2020
AUS/VIC126/2020
AUS/VIC127/2020
AUS/VIC128/2020
AUS/VIC208/2020
AUS/VIC209/2020
AUS/VIC210/2020
AUS/VIC211/2020
AUS/VIC212/2020
AUS/VIC213/2020
AUS/VIC214/2020
AUS/VIC216/2020
AUS/VIC215/2020
AUS/VIC218/2020
AUS/VIC217/2020
AUS/VIC219/2020
AUS/VIC220/2020
AUS/VIC222/2020
AUS/VIC223/2020
AUS/VIC224/2020
AUS/VIC226/2020
AUS/VIC225/2020
AUS/VIC228/2020
AUS/VIC335/2020
AUS/VIC336/2020
AUS/VIC338/2020
AUS/VIC337/2020
AUS/VIC340/2020
AUS/VIC339/2020
AUS/VIC341/2020
AUS/VIC342/2020
AUS/VIC343/2020
AUS/VIC344/2020
AUS/VIC345/2020
AUS/VIC346/2020
AUS/VIC347/2020
AUS/VIC348/2020
AUS/VIC349/2020
AUS/VIC350/2020
AUS/VIC351/2020
AUS/VIC767/2020
AUS/VIC768/2020
AUS/VIC769/2020
AUS/VIC772/2020
AUS/VIC773/2020
GRC/43_35679/2020
GRC/37_35684/2020
GRC/154_35632/2020
GUM/GU-NHG-03/2020
TWN/CGMH-CGU-24/2020
TWN/CGMH-CGU-25/2020
USA/CA-CZB-1221/2020
USA/CA-CZB-1224/2020
USA/MI-MDHHS-SC20294/2020
USA/MI-MDHHS-SC20297/2020
USA/MI-MDHHS-SC20306/2020
USA/MI-MDHHS-SC20210/2020
USA/MD-HP00024/2020
USA/MD-HP00030/2020
USA/DC-HP00074/2020
USA/DC-HP00080/2020
USA/MI-MDHHS-SC20335/2020
RUS/SCPM-O-cDNA-01/2020
USA/MA_MGH_00544/2020
USA/MA_MGH_00551/2020
USA/MA_MGH_00546/2020
USA/MA_MGH_00576/2020
USA/MA_MGH_00553/2020
USA/MA_MGH_00684/2020
USA/MA_MGH_00552/2020
DEU/NRW-55/2020
DEU/NRW-54/2020
DEU/NRW-45/2020
USA/WA-S601/2020
USA/CA-CZB-1421/2020
USA/CA-CZB-1423/2020
USA/CA-CZB-1424/2020
USA/CA-CZB-1425/2020
USA/WA-S180/2020
USA/WA-S191/2020
USA/WA-S197/2020
USA/WA-S205/2020
USA/WA-S231/2020
USA/WA-S223/2020
USA/WA-S179/2020
USA/WA-S214/2020
USA/WA-S198/2020
USA/WA-S188/2020
USA/WA-S186/2020
USA/WA-S228/2020
USA/WA-S194/2020
USA/WA-S202/2020
USA/WA-S220/2020
USA/WA-S189/2020
USA/WA-S225/2020
USA/WA-S195/2020
USA/WA-S199/2020
USA/WA-S203/2020
USA/WA-S215/2020
USA/WA-S217/2020
USA/WA-S206/2020
USA/WA-S213/2020
USA/WA-S227/2020
USA/WA-S192/2020
USA/WA-S187/2020
USA/WA-S216/2020
USA/WA-S201/2020
USA/WA-S211/2020
USA/WA-S200/2020
USA/WA-S178/2020
USA/WA-S182/2020
USA/WA-S207/2020
USA/WA-S219/2020
RUS/SCPM-O-cDNA-03/2020
RUS/SCPM-O-cDNA-04/2020
AUS/NT08/2020
USA/DC-HP00091/2020
USA/MD-HP00055/2020
USA/MD-HP00017/2020
AUS/VIC221/2020
USA/CA-CZB-1756/2020
DEU/SCoV2_2ZK/2020
USA/WI-UW-54/2020
USA/WI-UW-74/2020
USA/WI-UW-51/2020
USA/WI-UW-173/2020
USA/WI-UW-174/2020
USA/WI-UW-175/2020
USA/WI-UW-176/2020
USA/WI-UW-177/2020
USA/WI-UW-178/2020
PAK/AKUs10/2020
USA/FL-BPHL-0484/2020
BRA/HIAE-SP04/2020
USA/FL-BPHL-0486/2020
USA/FL-BPHL-0434/2020
USA/FL-BPHL-0449/2020
USA/COVID20-0031/2020
USA/COVID20-0032/2020
LBN/LB-R10/2020
LBN/LB-R12/2020
USA/SEARCH-1660-SAN/2020
USA/SEARCH-1669-SAN/2020
USA/SEARCH-1460-SAN/2020
USA/SEARCH-1674-SAN/2020
USA/SEARCH-1462-SAN/2020
USA/SEARCH-0178-SAN/2020
USA/SEARCH-1463-SAN/2020
USA/SEARCH-0257-SAN/2020
USA/SEARCH-0108-SAN/2020
USA/FL-BPHL-0576/2020
SAU/KAIMRC09/2020
USA/FL-BPHL-0579/2020
USA/FL-BPHL-0584/2020
USA/FL-BPHL-0580/2020
USA/FL-BPHL-0602/2020
Guatemala/UN-CDC-3536659-001/2020
Belize/UN-CDC-3595760-001/2020
USA/FL-BPHL-0683/2020
USA/ME-HETL-J0060/2020
USA/ME-HETL-J0061/2020
USA/ME-HETL-J0072/2020
USA/ME-HETL-J0067/2020
USA/ME-HETL-J0083/2020
USA/ME-HETL-J0084/2020
USA/ME-HETL-J0082/2020
USA/ME-HETL-J0086/2020
USA/ME-HETL-J0090/2020
USA/ME-HETL-J0097/2020
DEU/SCoV2_2O/2020
USA/MN-MDH-1497/2020
AUS/TAS218/2020
AUS/TAS117/2020
AUS/TAS75/2020
AUS/TAS104/2020
AUS/TAS121/2020
AUS/TAS116/2020
PER/covper080/2020
PER/covper089/2020
PER/covper090/2020
PER/covper088/2020
USA/CA-QDX-285/2020
USA/CA-QDX-289/2020
USA/CA-QDX-291/2020
USA/CA-QDX-292/2020
USA/CA-QDX-293/2020
USA/MI-QDX-295/2020
USA/MI-QDX-328/2020
USA/MI-QDX-385/2020
USA/WA-QDX-288/2020
USA/WA-QDX-290/2020
USA/CA-QDX-434/2020
USA/CA-QDX-435/2020
USA/WI-QDX-440/2020
USA/CA-QDX-548/2020
USA/MI-QDX-655/2020
USA/MI-QDX-657/2020
USA/CA-QDX-692/2020
USA/CA-QDX-694/2020
USA/CA-QDX-693/2020
USA/CA-QDX-695/2020
USA/CA-QDX-696/2020
USA/CA-QDX-698/2020
USA/CA-QDX-697/2020
USA/CA-QDX-699/2020
USA/CA-QDX-702/2020
USA/CA-QDX-703/2020
USA/CA-QDX-706/2020
USA/CA-QDX-704/2020
USA/MI-QDX-708/2020
USA/MI-QDX-709/2020
USA/MI-QDX-710/2020
USA/MI-QDX-711/2020
USA/MI-QDX-713/2020
USA/MI-QDX-714/2020
USA/MI-QDX-717/2020
USA/MI-QDX-718/2020
USA/MI-QDX-720/2020
USA/MI-QDX-723/2020
USA/MI-QDX-724/2020
USA/MI-QDX-736/2020
USA/MI-QDX-734/2020
USA/CA-QDX-776/2020
USA/FL-QDX-790/2020
USA/CA-QDX-774/2020
USA/MI-QDX-812/2020
USA/MI-QDX-819/2020
USA/MI-QDX-821/2020
USA/NV-QDX-757/2020
USA/WA-QDX-818/2020
USA/WI-QDX-789/2020
USA/MI-QDX-907/2020
USA/MI-QDX-908/2020
USA/MI-QDX-933/2020
USA/OH-QDX-906/2020
USA/AZ-QDX-1079/2020
USA/CA-QDX-1064/2020
USA/CA-QDX-1095/2020
USA/CA-QDX-1068/2020
USA/CA-QDX-1116/2020
USA/CA-QDX-1102/2020
USA/CA-QDX-1119/2020
USA/FL-QDX-1114/2020
USA/CA-QDX-1117/2020
USA/ID-QDX-1089/2020
USA/MI-QDX-1099/2020
USA/MI-QDX-1121/2020
USA/MI-QDX-1126/2020
USA/MI-QDX-1127/2020
USA/MI-QDX-1128/2020
USA/MI-QDX-1131/2020
USA/MI-QDX-1132/2020
USA/MI-QDX-1133/2020
USA/MI-QDX-1136/2020
USA/PR-QDX-1074/2020
USA/MS-QDX-1071/2020
USA/TX-QDX-1096/2020
USA/TX-QDX-1097/2020
USA/TX-QDX-1107/2020
USA/WA-QDX-1118/2020
USA/WY-QDX-1066/2020
USA/CO-QDX-1312/2020
USA/MI-QDX-1313/2020
USA/CA-CZB-3639/2020
USA/TX-DSHS-0206/2020
ITA/Siena_07/2020
ITA/Siena_8/2020
HongKong/Case0248/2020
USA/CA-QDX-1813/2020
USA/CA-QDX-2138/2020
USA/TX-QDX-2122/2020
USA/TX-DSHS-1018/2020
RUS/3709/2020
CHL/Santiago-op9d3/2020
CHL/Temuco-PUC_MVL_0046/2020
CHL/Santiago-PUC_MVL_0017/2020
CHL/Santiago-PUC_MVL_0019/2020
CHL/Santiago-PUC_MVL_0018/2020
CHL/Santiago-op19d4/2020
USA/CA-CZB-9714/2020
USA/OH-UHTL-15/2020
USA/FHCRC-1640/2020
USA/FHCRC-1646/2020
USA/FHCRC-1652/2020
USA/FHCRC-1643/2020
USA/FHCRC-1968/2020
USA/FHCRC-1683/2020
USA/FHCRC-1682/2020
USA/FHCRC-1651/2020
USA/FHCRC-1677/2020
USA/FHCRC-1718/2020
USA/FHCRC-1849/2020
USA/FHCRC-1688/2020
GMB/GC19-023/2020
HongKong/HKPU-00031/2020
HongKong/HKPU-00032/2020
HongKong/HKPU-00068/2020
HongKong/HKPU-00070/2020
NZL/20VR0901/2020
NZL/20VR0914/2020
NZL/20VR1016/2020
NZL/20VR1018/2020
NZL/20VR1019/2020
NZL/20VR1020/2020
HongKong/HKPU-00069/2020
NZL/20VR1113/2020
NZL/20VR1022/2020
NZL/20VR1115/2020
NZL/20VR1133/2020
NZL/20VR1114/2020
NZL/20VR1275/2020
NZL/20VR1276/2020
NZL/20VR1278/2020
NZL/20VR1277/2020
NZL/20VR1280/2020
NZL/20VR1281/2020
NZL/20VR1282/2020
NZL/20VR1297/2020
NZL/20VR1298/2020
NZL/20VR1283/2020
NZL/20VR1793/2020
NZL/20VR3137/2020
NZL/20VR2477/2020
NZL/20VR3139/2020
NZL/20VR3138/2020
NZL/20VR3140/2020
USA/TX_GCID_192000021/2020
KAZ/KZ_Almaty/2020
USA/DC-DFS-PHL-0022/2020
USA/DC-DFS-PHL-0026/2020
USA/DC-DFS-PHL-0028/2020
USA/DC-DFS-PHL-0021/2020
USA/DC-DFS-PHL-0027/2020
USA/DC-DFS-PHL-0024/2020
USA/DC-DFS-PHL-0025/2020
USA/TG269027/2020
USA/TG269238/2020
USA/TG269290/2020
USA/TG269358/2020
USA/TG269439/2020
USA/TG271878/2020
USA/TG271882/2020
England/NORT-28183A/2020
England/NORT-281876/2020
England/NORT-281858/2020
England/NORT-2818A3/2020
England/NORT-2818EF/2020
England/NORT-284451/2020
England/NORT-284460/2020
England/NORT-28448E/2020
England/NORT-281849/2020
England/NORT-284891/2020
England/NORT-281885/2020
England/NORT-2817A6/2020
Scotland/GCVR-16F912/2020
Scotland/GCVR-16FAD3/2020
Scotland/GCVR-16FAA6/2020
Scotland/GCVR-16FB49/2020
Scotland/GCVR-16FB67/2020
Scotland/GCVR-16FC82/2020
England/LOND-124C4CB/2020
Scotland/GCVR-16FB58/2020
England/LEED-2A8396/2020
England/LOND-124C5E6/2020
England/LEED-2A8633/2020
USA/TG959866/2020
USA/TG959850/2020
JPN/JP_Hiro66017c/2020
USA/MI-MDHHS-SC20950/2020
USA/MI-MDHHS-SC20728/2020
USA/MI-MDHHS-SC20953/2020
Iceland/428/2020
Iceland/424/2020
Iceland/425/2020
Iceland/426/2020
Iceland/427/2020
Iceland/429/2020
Iceland/435/2020
Iceland/436/2020
Iceland/432/2020
Iceland/434/2020
Iceland/430/2020
Iceland/433/2020
Iceland/431/2020
Iceland/437/2020
Iceland/438/2020
Iceland/439/2020
Iceland/443/2020
Iceland/444/2020
Iceland/440/2020
Iceland/441/2020
Iceland/448/2020
Iceland/447/2020
Iceland/442/2020
Iceland/446/2020
Iceland/445/2020
Iceland/450/2020
Iceland/451/2020
Iceland/449/2020
Iceland/454/2020
Iceland/455/2020
Iceland/456/2020
Iceland/459/2020
Iceland/457/2020
Iceland/460/2020
Iceland/464/2020
Iceland/463/2020
Iceland/462/2020
Iceland/465/2020
Iceland/466/2020
Iceland/461/2020
Iceland/468/2020
Iceland/467/2020
Iceland/472/2020
Iceland/471/2020
Iceland/476/2020
Iceland/475/2020
Iceland/474/2020
Iceland/473/2020
Iceland/477/2020
Iceland/482/2020
Iceland/480/2020
Iceland/479/2020
Iceland/484/2020
Iceland/483/2020
Iceland/487/2020
Iceland/485/2020
Iceland/490/2020
Iceland/488/2020
Iceland/491/2020
Iceland/486/2020
Iceland/489/2020
Iceland/493/2020
Iceland/492/2020
Iceland/494/2020
Iceland/507/2020
Iceland/508/2020
Iceland/509/2020
Iceland/511/2020
Iceland/510/2020
Iceland/987/2020
Iceland/984/2020
Switzerland/BS-UHB-42199846/2020
Switzerland/VD-CHUV-GEN2961/2020
Japan/Donner195/2020
England/CAMB-72476/2020
England/BRIS-121D4D/2020
England/BRIS-121DE3/2020
England/BRIS-121D98/2020
England/CAMB-724FE/2020
England/BRIS-12208F/2020
England/BRIS-1220E9/2020
England/BRIS-122043/2020
England/BRIS-122131/2020
England/BRIS-12216E/2020
England/BRIS-122052/2020
England/BRIS-122122/2020
England/BRIS-12217D/2020
England/BRIS-122377/2020
England/BRIS-122386/2020
England/BRIS-12234A/2020
England/CAMB-724D0/2020
England/CAMB-72519/2020
England/CAMB-72564/2020
England/CAMB-72D4E/2020
England/CAMB-72E87/2020
England/CAMB-72E0F/2020
England/CAMB-72E69/2020
England/CAMB-7334B/2020
England/CAMB-72EB4/2020
England/CAMB-73633/2020
England/CAMB-73536/2020
England/CAMB-734EE/2020
England/CAMB-73457/2020
England/CAMB-73545/2020
England/CAMB-7335A/2020
England/CAMB-73660/2020
England/BRIS-12227A/2020
England/BRIS-122034/2020
England/CAMB-72DC6/2020
England/BRIS-1220CB/2020
England/CAMB-73044/2020
England/CAMB-73062/2020
England/CAMB-72FDF/2020
England/CAMB-72E4B/2020
England/CAMB-73026/2020
England/CAMB-72FFD/2020
England/CAMB-72FEE/2020
England/CAMB-73017/2020
England/CAMB-73053/2020
England/CAMB-73071/2020
England/CAMB-7317E/2020
England/CAMB-731D8/2020
England/CAMB-73150/2020
England/CAMB-730F9/2020
England/CAMB-731AB/2020
England/CAMB-7316F/2020
England/CAMB-73141/2020
England/CAMB-731F6/2020
England/CAMB-73202/2020
England/CAMB-730BD/2020
England/CAMB-732E4/2020
England/CAMB-732D5/2020
England/CAMB-7333C/2020
England/CAMB-7332D/2020
England/CAMB-7330F/2020
England/CAMB-73211/2020
England/CAMB-7328A/2020
England/CAMB-732F3/2020
England/CAMB-7326C/2020
England/CAMB-73299/2020
England/CAMB-733B4/2020
England/CAMB-734DF/2020
England/CAMB-73518/2020
England/CAMB-734FD/2020
England/CAMB-7342A/2020
England/CAMB-735BE/2020
England/CAMB-73615/2020
England/CAMB-736AC/2020
England/CAMB-74131/2020
England/NORT-288D52/2020
Scotland/GCVR-16FF10/2020
Scotland/GCVR-17035C/2020
Scotland/GCVR-17037A/2020
Scotland/GCVR-170398/2020
Netherlands/NA_161/2020
Netherlands/NA_152/2020
Netherlands/NA_160/2020
Netherlands/NA_159/2020
Netherlands/NA_154/2020
Netherlands/NA_156/2020
Netherlands/NA_164/2020
Netherlands/NA_162/2020
Netherlands/NA_155/2020
Netherlands/NA_163/2020
Netherlands/NA_166/2020
Netherlands/NA_167/2020
Netherlands/NA_165/2020
Netherlands/NoordBrabant_102/2020
Netherlands/Gelderland_11/2020
Netherlands/NA_412/2020
Netherlands/NoordBrabant_114/2020
Netherlands/NA_410/2020
Netherlands/NA_507/2020
Netherlands/NA_411/2020
Netherlands/Limburg_41/2020
Netherlands/NA_409/2020
Netherlands/Limburg_42/2020
Netherlands/Zeeland_1/2020
USA/ID-UW-2127/2020
USA/NY-PV09019/2020
USA/NY-PV09103/2020
USA/NY-PV09301/2020
USA/NY-PV09164/2020
USA/NY-PV09152/2020
USA/NY-PV09039/2020
USA/NY-PV09156/2020
USA/NY-PV09163/2020
USA/NY-PV09032/2020
USA/NY-PV09056/2020
USA/NY-PV09303/2020
USA/NY-PV09199/2020
USA/NY-PV09044/2020
USA/NY-PV09023/2020
USA/NY-PV09037/2020
USA/NY-PV09043/2020
USA/NY-PV09028/2020
USA/NY-PV09083/2020
USA/NY-PV09057/2020
USA/NY-PV09045/2020
USA/NY-PV09102/2020
USA/NY-PV09030/2020
USA/NY-PV09046/2020
USA/NY-PV09029/2020
USA/NY-PV09047/2020
USA/NY-PV09021/2020
USA/NY-PV09304/2020
USA/NY-PV09025/2020
CZE/CzechiaMotol_2448/2020
USA/MI-MDHHS-SC20055/2020
USA/MI-MDHHS-SC20054/2020
USA/MI-MDHHS-SC20056/2020
USA/MI-MDHHS-SC20057/2020
USA/MI-MDHHS-SC20058/2020
USA/MI-MDHHS-SC20059/2020
USA/MI-MDHHS-SC20060/2020
USA/MI-MDHHS-SC20071/2020
USA/MI-MDHHS-SC20153/2020
AUS/VIC130/2020
AUS/VIC131/2020
AUS/VIC231/2020
AUS/VIC229/2020
AUS/VIC232/2020
AUS/VIC233/2020
AUS/VIC234/2020
AUS/VIC236/2020
AUS/VIC237/2020
AUS/VIC238/2020
AUS/VIC240/2020
AUS/VIC239/2020
AUS/VIC241/2020
AUS/VIC243/2020
AUS/VIC244/2020
AUS/VIC245/2020
AUS/VIC247/2020
AUS/VIC246/2020
AUS/VIC249/2020
AUS/VIC248/2020
AUS/VIC251/2020
AUS/VIC252/2020
AUS/VIC250/2020
AUS/VIC253/2020
AUS/VIC254/2020
AUS/VIC257/2020
AUS/VIC256/2020
AUS/VIC259/2020
AUS/VIC260/2020
AUS/VIC261/2020
AUS/VIC263/2020
AUS/VIC353/2020
AUS/VIC354/2020
AUS/VIC355/2020
AUS/VIC356/2020
AUS/VIC357/2020
AUS/VIC701/2020
USA/AK037/2020
TWN/CGMH-CGU-23/2020
USA/CA-CZB-1208/2020
USA/MI-MDHHS-SC20192/2020
USA/MI-MDHHS-SC20227/2020
USA/MI-MDHHS-SC20193/2020
USA/MI-MDHHS-SC20246/2020
USA/MI-MDHHS-SC20211/2020
USA/MI-MDHHS-SC20200/2020
USA/MI-MDHHS-SC20191/2020
USA/MI-MDHHS-SC20225/2020
USA/MI-MDHHS-SC20250/2020
USA/MI-MDHHS-SC20247/2020
USA/MI-MDHHS-SC20194/2020
USA/MD-HP00016/2020
USA/MD-HP00032/2020
USA/MD-HP00069/2020
USA/MA_MGH_00683/2020
USA/MA_MGH_00676/2020
USA/MA_MGH_00556/2020
TUN/Tunisia_MHT_1/2020
DEU/NRW-46/2020
USA/WA-S283/2020
USA/CA-CZB-1427/2020
USA/CA-CZB-1581/2020
USA/SEARCH-0007-SAN/2020
USA/CA-CZB-1582/2020
USA/CA-CZB-1583/2020
USA/WA-S226/2020
USA/DC-HP00139/2020
USA/MD-HP00107/2020
RUS/SCPM-O-cDNA-05/2020
USA/DC-HP00137/2020
CHL/2020-29192/2020
DEU/SCoV2_4ZK/2020
NZL/20CHL869065O/2020
USA/WI-UW-179/2020
USA/WI-UW-196/2020
USA/WI-UW-06/2020
USA/WI-UW-180/2020
USA/WI-UW-07/2020
USA/WI-UW-08/2020
USA/WI-UW-09/2020
USA/FL-BPHL-0485/2020
USA/FL-BPHL-0424/2020
USA/FL-BPHL-0426/2020
USA/FL-BPHL-0425/2020
USA/FL-BPHL-0427/2020
USA/FL-BPHL-0440/2020
USA/FL-BPHL-0441/2020
USA/FL-BPHL-0437/2020
USA/FL-BPHL-0443/2020
USA/SEARCH-0445-SAN/2020
USA/SEARCH-0205-SAN/2020
USA/SEARCH-0248-SAN/2020
USA/SEARCH-0198-SAN/2020
USA/SEARCH-0438-SAN/2020
USA/SEARCH-0310-SAN/2020
USA/FL-BPHL-0575/2020
USA/FL-BPHL-0577/2020
USA/FL-BPHL-0578/2020
USA/FL-BPHL-0541/2020
USA/FL-BPHL-0540/2020
USA/FL-BPHL-0582/2020
USA/FL-BPHL-0581/2020
USA/FL-BPHL-0586/2020
USA/FL-BPHL-0587/2020
USA/FL-BPHL-0589/2020
USA/FL-BPHL-0599/2020
USA/ME-HETL-J0068/2020
USA/ME-HETL-J0069/2020
Guatemala/UN-CDC-3536660-001/2020
USA/ME-HETL-J0085/2020
USA/ME-HETL-J0091/2020
USA/ME-HETL-J0092/2020
USA/ME-HETL-J0093/2020
USA/ME-HETL-J0094/2020
USA/ME-HETL-J0095/2020
USA/ME-HETL-J0098/2020
USA/CT-Yale-139/2020
USA/CT-Yale-140/2020
USA/CT-Yale-141/2020
USA/CT-Yale-142/2020
USA/CT-Yale-143/2020
USA/CT-Yale-144/2020
USA/CT-Yale-145/2020
USA/FL-BPHL-0795/2020
USA/MN-MDH-1482/2020
USA/FL-BPHL-0796/2020
USA/FL-BPHL-0797/2020
USA/MN-MDH-1484/2020
USA/MN-MDH-1492/2020
USA/MN-MDH-1493/2020
USA/MN-MDH-1496/2020
USA/MN-MDH-1498/2020
AUS/VIC1844/2020
AUS/TAS49/2020
AUS/TAS73/2020
AUS/TAS87/2020
AUS/TAS102/2020
PER/covper087/2020
USA/FL-BPHL-1585/2020
USA/CA-QDX-286/2020
USA/CA-QDX-287/2020
USA/MI-QDX-294/2020
USA/MI-QDX-296/2020
USA/MI-QDX-297/2020
USA/MI-QDX-299/2020
USA/MI-QDX-298/2020
USA/MI-QDX-300/2020
USA/MI-QDX-301/2020
USA/MI-QDX-302/2020
USA/MI-QDX-303/2020
USA/MI-QDX-307/2020
USA/MI-QDX-309/2020
USA/MI-QDX-318/2020
USA/MI-QDX-311/2020
USA/MI-QDX-319/2020
USA/MI-QDX-320/2020
USA/MI-QDX-322/2020
USA/MI-QDX-324/2020
USA/CA-QDX-433/2020
USA/CA-QDX-437/2020
USA/CA-QDX-441/2020
USA/CA-QDX-445/2020
USA/CA-QDX-448/2020
USA/CA-QDX-443/2020
USA/CA-QDX-449/2020
USA/CA-QDX-450/2020
USA/CA-QDX-451/2020
USA/MI-QDX-454/2020
USA/MI-QDX-455/2020
USA/MI-QDX-456/2020
USA/MI-QDX-458/2020
USA/MI-QDX-473/2020
USA/MI-QDX-712/2020
USA/MI-QDX-715/2020
USA/MI-QDX-722/2020
USA/MI-QDX-725/2020
USA/MI-QDX-719/2020
USA/MI-QDX-727/2020
USA/MI-QDX-728/2020
USA/MI-QDX-729/2020
USA/MI-QDX-730/2020
USA/MI-QDX-731/2020
USA/MI-QDX-732/2020
USA/MI-QDX-735/2020
USA/MI-QDX-737/2020
USA/CA-QDX-775/2020
USA/MI-QDX-739/2020
USA/CA-QDX-781/2020
USA/CA-QDX-794/2020
USA/CA-QDX-795/2020
USA/CA-QDX-802/2020
USA/CA-QDX-803/2020
USA/FL-QDX-786/2020
USA/FL-QDX-785/2020
USA/FL-QDX-787/2020
USA/FL-QDX-788/2020
USA/FL-QDX-791/2020
USA/FL-QDX-792/2020
USA/FL-QDX-909/2020
USA/WA-QDX-813/2020
USA/FL-QDX-910/2020
USA/FL-QDX-911/2020
USA/MI-QDX-919/2020
USA/WA-QDX-917/2020
USA/CA-QDX-1115/2020
USA/MI-QDX-1122/2020
USA/MI-QDX-1120/2020
USA/MI-QDX-1123/2020
USA/MI-QDX-1124/2020
USA/MI-QDX-1129/2020
USA/MI-QDX-1130/2020
USA/MI-QDX-1134/2020
USA/MI-QDX-1135/2020
USA/MI-QDX-1137/2020
USA/MI-QDX-1138/2020
USA/MI-QDX-1139/2020
ITA/Siena_10/2020
ITA/Siena_11/2020
ITA/Siena_6/2020
USA/CA-QDX-2052/2020
USA/CA-QDX-2078/2020
USA/CA-QDX-2088/2020
USA/CA-QDX-2136/2020
ITA/Siena_9/2020
USA/CA-QDX-2137/2020
USA/WA-QDX-2176/2020
USA/WI-QDX-2121/2020
KHM/Kunming_kms-2/2020
CHL/Santiago-PUC_MVL_0045/2020
USA/FL-BPHL-2000/2020
USA/FHCRC-1746/2020
USA/FHCRC-1726/2020
USA/ND-NDDH-0046/2020
USA/FHCRC-1772/2020
USA/FHCRC-1722/2020
USA/FHCRC-1750/2020
USA/FHCRC-1732/2020
USA/FHCRC-1762/2020
USA/FHCRC-1761/2020
USA/FHCRC-1739/2020
USA/FHCRC-1760/2020
USA/FHCRC-1758/2020
USA/FHCRC-1784/2020
KEN/C26/2020
GMB/GC19-026/2020
HongKong/HKPU-00071/2020
NZL/20VR1192/2020
NZL/20VR1272/2020
NZL/20VR1273/2020
NZL/20VR1274/2020
NZL/20VR1279/2020
NZL/20VR1289/2020
NZL/20VR1290/2020
NZL/20VR1291/2020
NZL/20VR1292/2020
NZL/20VR1452/2020
NZL/20VR3141/2020
NZL/20VR3142/2020
NZL/20VR3143/2020
NZL/20VR3145/2020
NZL/20VR3144/2020
NZL/20VR3147/2020
NZL/20VR3146/2020
USA/TX_GCID_192000072/2020
USA/MI-iSPEC-2020-COVID-0002/2020
USA/MI-iSPEC-2020-COVID-0004/2020
USA/MI-iSPEC-2020-COVID-0008/2020
USA/MI-iSPEC-2020-COVID-0006/2020
USA/MI-iSPEC-2020-COVID-0010/2020
USA/MI-iSPEC-2020-COVID-0012/2020
USA/MI-iSPEC-2020-COVID-0014/2020
USA/MI-iSPEC-2020-COVID-0016/2020
USA/MI-iSPEC-2020-COVID-0018/2020
USA/MI-iSPEC-2020-COVID-0024/2020
USA/MI-iSPEC-2020-COVID-0020/2020
USA/MI-iSPEC-2020-COVID-0026/2020
USA/MI-iSPEC-2020-COVID-0032/2020
USA/MI-iSPEC-2020-COVID-0034/2020
USA/MI-iSPEC-2020-COVID-0036/2020
USA/MI-iSPEC-2020-COVID-0038/2020
USA/MI-iSPEC-2020-COVID-0040/2020
USA/DC-DFS-PHL-0033/2020
USA/DC-DFS-PHL-0029/2020
USA/DC-DFS-PHL-0030/2020
USA/DC-DFS-PHL-0031/2020
USA/DC-DFS-PHL-0032/2020
USA/DC-DFS-PHL-0034/2020
USA/DC-DFS-PHL-0035/2020
England/NORT-2844AC/2020
England/NORT-28190A/2020
England/NORT-281937/2020
England/NORT-281919/2020
England/NORT-281955/2020
England/NORT-2819BF/2020
England/NORT-2844BB/2020
England/NORT-28454F/2020
England/NORT-2844CA/2020
England/NORT-281946/2020
England/NORT-281894/2020
England/NORT-2818D0/2020
England/NORT-281973/2020
England/NORT-2819DD/2020
England/NORT-281A9E/2020
England/NORT-281ACB/2020
Scotland/GCVR-16FA5B/2020
Scotland/GCVR-16FC73/2020
Scotland/GCVR-16FC55/2020
Scotland/GCVR-16FC37/2020
Scotland/GCVR-16FBEF/2020
Scotland/GCVR-16FC64/2020
Scotland/GCVR-16FC0A/2020
England/BRIS-130C6C/2020
England/BRIS-130EA2/2020
England/BRIS-130E75/2020
England/BRIS-130E93/2020
England/BRIS-131023/2020
England/LOND-124C689/2020
England/LEED-2A83F0/2020
NZL/20CV0269/2020
NZL/20CV0270/2020
USA/MI-MDHHS-SC20390/2020
USA/MI-MDHHS-SC20933/2020
USA/MI-MDHHS-SC20935/2020
USA/MI-MDHHS-SC20952/2020
USA/MI-MDHHS-SC20956/2020
Iceland/470/2020
Iceland/469/2020
Iceland/495/2020
Iceland/497/2020
Iceland/496/2020
Iceland/499/2020
Iceland/500/2020
Iceland/498/2020
Iceland/501/2020
Iceland/502/2020
Iceland/504/2020
Iceland/506/2020
Iceland/505/2020
Iceland/503/2020
Iceland/514/2020
Iceland/513/2020
Iceland/1010/2020
Iceland/1017/2020
Iceland/1014/2020
Iceland/1020/2020
Iceland/1024/2020
Iceland/1022/2020
Iceland/1028/2020
Iceland/1033/2020
Iceland/1031/2020
Iceland/1036/2020
Iceland/1042/2020
Iceland/1039/2020
England/BRIS-124894/2020
England/CAMB-7285C/2020
England/CAMB-7294A/2020
England/CAMB-729FF/2020
England/CAMB-72B17/2020
England/BRIS-122070/2020
England/BRIS-122140/2020
England/BRIS-1220AD/2020
England/BRIS-12209E/2020
England/BRIS-122061/2020
England/BRIS-12219B/2020
England/BRIS-1221B9/2020
England/BRIS-1221AA/2020
England/BRIS-12222F/2020
England/BRIS-122201/2020
England/BRIS-1221C8/2020
England/BRIS-12215F/2020
England/BRIS-12223E/2020
England/CAMB-7250A/2020
England/CAMB-7282F/2020
England/CAMB-728A7/2020
England/CAMB-72625/2020
England/CAMB-7287A/2020
England/CAMB-7292C/2020
England/CAMB-72ACF/2020
England/CAMB-72AB0/2020
England/CAMB-72B44/2020
England/CAMB-72B53/2020
England/CAMB-72BBD/2020
England/CAMB-72ADE/2020
England/CAMB-72C50/2020
England/CAMB-72C9C/2020
England/CAMB-72C6F/2020
England/CAMB-72C8D/2020
England/CAMB-72C41/2020
England/CAMB-72C23/2020
England/CAMB-72D3F/2020
England/CAMB-72C32/2020
England/CAMB-72D11/2020
England/CAMB-72CBA/2020
England/CAMB-72D7B/2020
England/CAMB-72DE4/2020
England/CAMB-72ED2/2020
England/CAMB-733D2/2020
England/CAMB-73448/2020
England/CAMB-736BB/2020
England/BRIS-122298/2020
England/BRIS-1222B6/2020
England/CAMB-72CAB/2020
England/CAMB-72DB7/2020
England/CAMB-72CF6/2020
England/CAMB-72D20/2020
England/BRIS-1221D7/2020
England/BRIS-1221F5/2020
England/BRIS-1222A7/2020
England/BRIS-122113/2020
England/CAMB-72FC0/2020
England/CAMB-72F57/2020
England/CAMB-72F75/2020
England/CAMB-72FB1/2020
England/CAMB-72F48/2020
England/CAMB-72FA2/2020
England/CAMB-731E7/2020
England/CAMB-73105/2020
England/CAMB-7318D/2020
England/CAMB-731BA/2020
England/CAMB-73123/2020
England/CAMB-73132/2020
England/CAMB-733A5/2020
England/CAMB-7319C/2020
England/CAMB-7324E/2020
England/CAMB-7323F/2020
England/CAMB-73369/2020
England/CAMB-73378/2020
England/CAMB-7327B/2020
England/CAMB-734A2/2020
England/CAMB-73220/2020
England/CAMB-73484/2020
England/CAMB-73606/2020
England/CAMB-73493/2020
England/CAMB-73624/2020
England/CAMB-7368E/2020
England/CAMB-7369D/2020
England/CAMB-73721/2020
England/NORT-288DBC/2021
England/CAMB-73712/2020
England/NORT-288DCB/2020
Scotland/GCVR-170310/2020
England/NORT-288DAD/2020
Scotland/GCVR-16FE13/2020
Scotland/GCVR-170574/2020
Netherlands/NA_176/2020
Netherlands/NA_174/2020
Netherlands/NA_171/2020
Netherlands/NA_173/2020
Netherlands/NA_177/2020
Netherlands/NA_172/2020
Netherlands/NA_178/2020
Netherlands/NA_175/2020
Netherlands/NA_181/2020
Netherlands/NA_184/2020
Netherlands/ZuidHolland_66/2020
Netherlands/NA_186/2020
Netherlands/NA_182/2020
Netherlands/Overijssel_30/2020
Netherlands/NoordBrabant_115/2020
Netherlands/NoordBrabant_118/2020
Netherlands/Zeeland_39/2020
Netherlands/Zeeland_46/2020
Netherlands/NA_524/2020
Netherlands/Zeeland_7/2020
Netherlands/NA_527/2020
Netherlands/NA_522/2020
Netherlands/Zeeland_9/2020
GEO/MM2020537/2020
GEO/MM2020712/2020
GEO/MM2020662/2020
USA/WA-UW382/2020
USA/NY-PV09154/2020
USA/NY-PV09305/2020
USA/NY-PV09149/2020
USA/NY-PV09153/2020
USA/NY-PV09307/2020
USA/NY-PV09200/2020
USA/NY-PV09165/2020
USA/NY-PV09157/2020
USA/NY-PV09161/2020
USA/NY-PV09309/2020
USA/NY-PV09151/2020
USA/NY-PV09308/2020
USA/NY-PV09158/2020
CZE/2256/2020
USA/NY-PV09168/2020
USA/MI-MDHHS-SC20061/2020
USA/MI-MDHHS-SC20067/2020
USA/MI-MDHHS-SC20068/2020
USA/MI-MDHHS-SC20062/2020
USA/MI-MDHHS-SC20118/2020
USA/MI-MDHHS-SC20187/2020
USA/MI-MDHHS-SC20107/2020
USA/MI-MDHHS-SC20160/2020
USA/MI-MDHHS-SC20132/2020
AUS/VIC134/2020
AUS/VIC135/2020
AUS/VIC136/2020
AUS/VIC137/2020
AUS/VIC264/2020
AUS/VIC265/2020
AUS/VIC266/2020
AUS/VIC267/2020
AUS/VIC268/2020
AUS/VIC270/2020
AUS/VIC271/2020
AUS/VIC269/2020
AUS/VIC272/2020
AUS/VIC273/2020
AUS/VIC274/2020
AUS/VIC275/2020
AUS/VIC276/2020
AUS/VIC277/2020
AUS/VIC279/2020
AUS/VIC280/2020
AUS/VIC278/2020
AUS/VIC283/2020
AUS/VIC285/2020
AUS/VIC284/2020
AUS/VIC286/2020
AUS/VIC287/2020
AUS/VIC288/2020
AUS/VIC289/2020
AUS/VIC359/2020
AUS/VIC360/2020
AUS/VIC361/2020
AUS/VIC363/2020
AUS/VIC362/2020
AUS/VIC365/2020
AUS/VIC364/2020
AUS/VIC367/2020
AUS/VIC366/2020
AUS/VIC372/2020
AUS/VIC373/2020
AUS/VIC376/2020
GRC/48_35910/2020
USA/MI-MDHHS-SC20238/2020
GRC/227_35969/2020
USA/MI-MDHHS-SC20229/2020
USA/MI-MDHHS-SC20196/2020
USA/MI-MDHHS-SC20231/2020
USA/MI-MDHHS-SC20223/2020
USA/MI-MDHHS-SC20255/2020
USA/MI-MDHHS-SC20203/2020
USA/MI-MDHHS-SC20237/2020
USA/MI-MDHHS-SC20252/2020
USA/DC-HP00043/2020
USA/DC-HP00022/2020
RUS/SCPM-O-cDNA-07/2020
USA/MA_MGH_00568/2020
USA/MA_MGH_00678/2020
USA/MA_MGH_00562/2020
USA/MA_MGH_00569/2020
USA/MA_MGH_00567/2020
USA/MA_MGH_00570/2020
USA/MA_MGH_00563/2020
USA/MA_MGH_00680/2020
USA/MA_MGH_00555/2020
USA/MA_MGH_00566/2020
USA/MA_MGH_00681/2020
USA/MA_MGH_00134/2020
USA/MA_MGH_00557/2020
USA/MA_MGH_00679/2020
USA/CA-CZB-1326/2020
USA/CA-CZB-1584/2020
USA/CA-CZB-1585/2020
USA/WA-S204/2020
RUS/SCPM-O-cDNA-02/2020
USA/MA_MGH_00565/2020
RUS/SCPM-O-cDNA-08/2020
AUS/VIC290/2020
AUS/VIC369/2020
AUS/VIC378/2020
AUS/VIC403/2020
AUS/VIC505/2020
AUS/VIC509/2020
USA/MD-HP00140/2020
AUS/VIC502/2020
USA/DC-HP00049/2020
USA/MD-HP00155/2020
DEU/SCoV2_5ZK/2020
DEU/SCoV2_6ZK/2020
DEU/SCoV2_7ZK/2020
USA/WI-UW-37/2020
USA/WI-UW-39/2020
USA/WI-UW-45/2020
USA/WI-UW-46/2020
USA/WI-UW-65/2020
USA/WI-UW-76/2020
USA/WI-UW-181/2020
USA/WI-UW-182/2020
USA/WI-UW-183/2020
USA/WI-UW-184/2020
USA/WI-UW-185/2020
PAK/AKUs5/2020
USA/FL-BPHL-0431/2020
USA/SEARCH-0201-SAN/2020
USA/SEARCH-0182-SAN/2020
USA/SEARCH-0250-SAN/2020
USA/SEARCH-0312-SAN/2020
USA/FL-BPHL-0588/2020
JOR/SEARCH-0032-JOR/2020
USA/ME-HETL-J0088/2020
USA/ME-HETL-J0089/2020
USA/OH-USAFSAM-S041/2020
USA/MN-MDH-1489/2020
USA/MN-MDH-1490/2020
AUS/VIC1845/2020
USA/MN-MDH-1491/2020
AUS/TAS56/2020
PER/covper092/2020
NGA/NG57839/2020
USA/MI-QDX-304/2020
USA/MI-QDX-305/2020
USA/MI-QDX-308/2020
USA/MI-QDX-306/2020
USA/MI-QDX-310/2020
USA/MI-QDX-312/2020
USA/MI-QDX-313/2020
USA/MI-QDX-314/2020
USA/MI-QDX-315/2020
USA/MI-QDX-317/2020
USA/MI-QDX-316/2020
USA/MI-QDX-321/2020
USA/MI-QDX-323/2020
USA/MI-QDX-325/2020
USA/MI-QDX-327/2020
USA/MI-QDX-329/2020
USA/MI-QDX-331/2020
USA/MI-QDX-330/2020
USA/MI-QDX-332/2020
USA/MI-QDX-338/2020
USA/MI-QDX-340/2020
USA/MI-QDX-341/2020
USA/MI-QDX-343/2020
USA/MI-QDX-344/2020
USA/MI-QDX-349/2020
USA/MI-QDX-356/2020
USA/MI-QDX-359/2020
USA/MI-QDX-363/2020
USA/MI-QDX-379/2020
USA/MI-QDX-393/2020
USA/AL-QDX-470/2020
USA/CA-QDX-436/2020
USA/CA-QDX-442/2020
USA/CA-QDX-444/2020
USA/CA-QDX-446/2020
USA/CA-QDX-447/2020
USA/CA-QDX-452/2020
USA/MI-QDX-457/2020
USA/MI-QDX-459/2020
USA/MI-QDX-460/2020
USA/MI-QDX-462/2020
USA/MI-QDX-463/2020
USA/MI-QDX-464/2020
USA/MI-QDX-465/2020
USA/MI-QDX-466/2020
USA/MI-QDX-469/2020
USA/MI-QDX-499/2020
USA/MI-QDX-504/2020
USA/MI-QDX-505/2020
USA/MI-QDX-508/2020
USA/MI-QDX-509/2020
USA/MI-QDX-510/2020
USA/CA-QDX-658/2020
USA/MI-QDX-721/2020
USA/MI-QDX-716/2020
USA/MI-QDX-733/2020
USA/MI-QDX-738/2020
USA/CA-QDX-797/2020
USA/CA-QDX-659/2020
USA/CA-QDX-801/2020
USA/CA-QDX-799/2020
USA/CA-QDX-805/2020
USA/MI-QDX-822/2020
USA/MI-QDX-823/2020
USA/MI-QDX-824/2020
USA/MI-QDX-826/2020
USA/NY-QDX-798/2020
USA/MI-QDX-825/2020
USA/CA-QDX-920/2020
USA/FL-QDX-912/2020
USA/FL-QDX-913/2020
USA/FL-QDX-943/2020
USA/ID-QDX-937/2020
USA/MI-QDX-918/2020
USA/MI-QDX-926/2020
USA/MI-QDX-925/2020
USA/MI-QDX-927/2020
USA/MI-QDX-928/2020
USA/MI-QDX-931/2020
USA/MI-QDX-930/2020
USA/MI-QDX-934/2020
USA/MI-QDX-932/2020
USA/MI-QDX-935/2020
USA/MI-QDX-1125/2020
USA/MI-QDX-1144/2020
USA/MI-QDX-1151/2020
HongKong/Case0291/2020
AUS/VIC2072/2020
USA/CA-QDX-2093/2020
USA/CA-QDX-2124/2020
USA/CA-QDX-2089/2020
USA/CA-QDX-2133/2020
USA/CA-QDX-2157/2020
USA/CA-QDX-2162/2020
USA/TX-DSHS-1008/2020
USA/MN-MDH-2049/2020
CHL/Santiago-PUC_MVL_0049/2020
CHL/Santiago-PUC_MVL_0051/2020
CHL/Santiago-PUC_MVL_0048/2020
CHL/Santiago-PUC_MVL_0050/2020
CHL/Santiago-PUC_MVL_0047/2020
PAK/SARS-CoV-2_129/2020
PAK/SARS-CoV-2_132/2020
PAK/SARS-CoV-2_133/2020
USA/ND-NDDH-0047/2020
USA/ND-NDDH-0048/2020
USA/FHCRC-1828/2020
USA/FHCRC-1826/2020
USA/FHCRC-1797/2020
USA/FHCRC-1770/2020
USA/FHCRC-1794/2020
USA/FHCRC-1821/2020
USA/FHCRC-1824/2020
USA/FHCRC-1778/2020
NZL/20VR1076/2020
GMB/GC19-027/2020
NZL/20VR1078/2020
NZL/20VR1380/2020
NZL/20VR1454/2020
NZL/20VR1449/2020
NZL/20VR1499/2020
NZL/20VR1794/2020
NZL/20VR1792/2020
NZL/20VR1798/2020
NZL/20VR1795/2020
NZL/20VR1799/2020
NZL/20VR2478/2020
NZL/20VR3036/2020
NZL/20VR2479/2020
NZL/20VR3149/2020
NZL/20VR3150/2020
NZL/20VR3151/2020
NZL/20VR3155/2020
USA/DC-DFS-PHL-0036/2020
USA/DC-DFS-PHL-0037/2020
England/NORT-284688/2020
England/NORT-281A8F/2020
England/NORT-281991/2020
England/NORT-2819A0/2020
England/NORT-2844F7/2020
Scotland/GCVR-16FD16/2020
England/NORT-2819FB/2020
Scotland/GCVR-16FD07/2020
Scotland/GCVR-16FB94/2020
Scotland/GCVR-16FCEC/2020
Scotland/GCVR-16FBA3/2020
Scotland/GCVR-16FD25/2020
Scotland/GCVR-16FDF8/2020
Scotland/GCVR-16FF2F/2020
Scotland/GCVR-16FE8C/2020
Scotland/GCVR-16FE22/2020
Scotland/GCVR-16FF01/2020
Scotland/GCVR-16FE04/2020
Scotland/GCVR-16FE7D/2020
Scotland/GCVR-16FEB9/2020
Scotland/GCVR-16FDCB/2020
Scotland/GCVR-16FEAA/2020
England/BRIS-130CA8/2020
England/BRIS-130C7B/2020
England/BRIS-130C8A/2020
England/BRIS-130C5D/2020
England/LOND-124C5B9/2020
England/BRIS-130EEE/2020
England/LEED-2A9E0D/2020
England/BRIS-130EDF/2020
England/LEED-2AA0F7/2020
NZL/20CV0274/2020
England/LEED-2A86CA/2020
USA/MI-MDHHS-SC20947/2020
Iceland/1049/2020
Iceland/1045/2020
Iceland/1069/2020
Iceland/1053/2020
Iceland/1072/2020
Iceland/1071/2020
Iceland/1096/2020
Iceland/1110/2020
Iceland/1094/2020
Iceland/1122/2020
Iceland/1098/2020
Iceland/1123/2020
Iceland/1125/2020
Iceland/1127/2020
Iceland/1141/2020
Iceland/1149/2020
Iceland/1150/2020
Iceland/1148/2020
Iceland/1160/2020
Iceland/1159/2020
Iceland/1161/2020
Iceland/988/2020
Iceland/991/2020
Iceland/989/2020
Iceland/993/2020
Switzerland/BS-UHB-42202144/2020
England/BRIS-124B7D/2020
England/CAMB-7284D/2020
England/CAMB-726AD/2020
England/CAMB-728D4/2020
England/CAMB-72546/2020
England/CAMB-72616/2020
England/CAMB-72801/2020
England/CAMB-727E6/2020
England/CAMB-7278C/2020
England/CAMB-727C8/2020
England/CAMB-7279B/2020
England/CAMB-72959/2020
England/CAMB-728F2/2020
England/CAMB-72AFC/2020
England/CAMB-72A1A/2020
England/CAMB-72986/2020
England/BRIS-12218C/2020
England/BRIS-12232C/2020
England/BRIS-12231D/2020
England/BRIS-1222F2/2020
England/BRIS-12224D/2020
England/BRIS-12230E/2020
England/BRIS-12225C/2020
England/BRIS-1222D4/2020
England/CAMB-723A6/2020
England/CAMB-72388/2020
England/CAMB-7236A/2020
England/CAMB-72537/2020
England/CAMB-724A3/2020
England/CAMB-72582/2020
England/CAMB-725A0/2020
England/CAMB-7268F/2020
England/CAMB-725BF/2020
England/CAMB-725EC/2020
England/CAMB-72573/2020
England/CAMB-726DA/2020
England/CAMB-726BC/2020
England/CAMB-726E9/2020
England/CAMB-72704/2020
England/CAMB-72740/2020
England/CAMB-7269E/2020
England/CAMB-72731/2020
England/CAMB-7275F/2020
England/CAMB-72810/2020
England/CAMB-727F5/2020
England/CAMB-72722/2020
England/CAMB-7283E/2020
England/CAMB-7286B/2020
England/CAMB-72A56/2020
England/CAMB-72968/2020
England/CAMB-728E3/2020
England/CAMB-72977/2020
England/CAMB-729D1/2020
England/CAMB-72A47/2020
England/CAMB-72A0B/2020
England/CAMB-72995/2020
England/CAMB-72A83/2020
England/CAMB-72B35/2020
England/CAMB-72B80/2020
England/CAMB-72B71/2020
England/CAMB-72BAE/2020
England/CAMB-72C14/2020
England/CAMB-72C05/2020
England/CAMB-72D5D/2020
England/CAMB-72D99/2020
England/CAMB-72E96/2020
England/CAMB-72E5A/2020
England/CAMB-72DD5/2020
England/CAMB-72EA5/2020
England/CAMB-72D8A/2020
England/CAMB-72DA8/2020
England/CAMB-72F1B/2020
England/CAMB-72EE1/2020
England/CAMB-72F0C/2020
England/CAMB-72B62/2020
England/CAMB-72EF0/2020
England/BRIS-12233B/2020
England/CAMB-72B9F/2020
England/CAMB-72D6C/2020
England/BRIS-1222C5/2020
England/CAMB-72BCC/2020
England/CAMB-72F39/2020
England/CAMB-72F2A/2020
England/CAMB-72E3C/2020
England/CAMB-73008/2020
England/CAMB-73080/2020
England/CAMB-730AE/2020
England/CAMB-730CC/2020
England/CAMB-732A8/2020
England/CAMB-73466/2020
England/CAMB-7331E/2020
England/CAMB-73475/2020
England/CAMB-733F0/2020
England/NORT-288E40/2020
England/NORT-288E5F/2020
England/NORT-288E22/2020
England/NORT-288E04/2020
Scotland/GCVR-16FE31/2020
Scotland/GCVR-1700BF/2020
Scotland/GCVR-1701BC/2020
Scotland/GCVR-170091/2020
Scotland/GCVR-17033E/2020
Scotland/GCVR-1703C5/2020
Scotland/GCVR-170486/2020
Scotland/GCVR-170C51/2020
Scotland/GCVR-16FE5F/2020
Scotland/GCVR-16FFD4/2020
Scotland/GCVR-1700DD/2020
Scotland/GCVR-17044A/2020
Scotland/GCVR-1700FB/2020
Scotland/GCVR-1700CE/2020
Scotland/GCVR-170125/2020
Scotland/GCVR-170107/2020
Scotland/GCVR-170152/2020
Scotland/GCVR-1701CB/2020
Scotland/GCVR-170116/2020
Scotland/GCVR-1702E6/2020
Scotland/GCVR-1702D7/2020
Scotland/GCVR-170301/2020
Scotland/GCVR-17036B/2020
Scotland/GCVR-17034D/2020
Scotland/GCVR-1703E3/2020
Scotland/GCVR-170459/2020
Scotland/GCVR-17042C/2020
Scotland/GCVR-170468/2020
Scotland/GCVR-1704E0/2020
Scotland/GCVR-170495/2020
Scotland/GCVR-1704C2/2020
Scotland/GCVR-170529/2020
Scotland/GCVR-1704B3/2020
Scotland/GCVR-1704FF/2020
Scotland/GCVR-170538/2020
Scotland/GCVR-170556/2020
Scotland/GCVR-17050B/2020
Scotland/GCVR-1706BD/2020
Scotland/GCVR-170547/2020
Japan/Hu_Kng_19-865/2020
Netherlands/NA_180/2020
Netherlands/ZuidHolland_53/2020
Netherlands/NA_179/2020
Netherlands/ZuidHolland_56/2020
Netherlands/ZuidHolland_55/2020
Netherlands/ZuidHolland_58/2020
Netherlands/NA_183/2020
Netherlands/ZuidHolland_60/2020
Netherlands/NA_185/2020
Netherlands/ZuidHolland_59/2020
Netherlands/ZuidHolland_54/2020
Netherlands/ZuidHolland_57/2020
Netherlands/ZuidHolland_64/2020
Netherlands/ZuidHolland_61/2020
Netherlands/NA_188/2020
Netherlands/ZuidHolland_62/2020
Netherlands/NA_187/2020
Netherlands/ZuidHolland_65/2020
Netherlands/NA_189/2020
Netherlands/NA_191/2020
Netherlands/ZuidHolland_67/2020
Netherlands/NA_190/2020
Netherlands/ZuidHolland_63/2020
Netherlands/NoordBrabant_117/2020
Netherlands/NoordBrabant_116/2020
Netherlands/NA_504/2020
USA/WA-UW298/2020
USA/WA-UW299/2020
USA/WA-UW301/2020
USA/WA-UW302/2020
USA/WA-UW320/2020
USA/WA-UW322/2020
USA/WA-UW343/2020
USA/WA-UW383/2020
USA/WA-UW-2169/2020
USA/WA-UW-2078/2020
USA/ID-UW-2160/2020
USA/ID-UW-2159/2020
USA/WA-UW-2228/2020
USA/WA-UW-2225/2020
USA/WA-UW-2236/2020
USA/WA-UW-2220/2020
USA/ID-UW-2174/2020
USA/ID-UW-2173/2020
USA/ID-UW-2255/2020
USA/WA-UW-2258/2020
USA/CA-CZB0703/2020
USA/CA-CZB0709/2020
USA/CA-CZB0713/2020
USA/CA-CZB0705/2020
USA/CA-CZB0701/2020
USA/CA-CZB0707/2020
USA/CA-CZB0710/2020
USA/CA-CZB0714/2020
USA/CA-CZB0700/2020
USA/MI-MDHHS-SC20065/2020
USA/MI-MDHHS-SC20066/2020
USA/MI-MDHHS-SC20069/2020
USA/PR-CDC-S1/2020
USA/PR-CDC-S2/2020
USA/PR-CDC-S3/2020
USA/PR-CDC-S5/2020
USA/PR-CDC-S8/2020
USA/MI-MDHHS-SC20117/2020
USA/PR-CDC-S9/2020
USA/MI-MDHHS-SC20149/2020
USA/MI-MDHHS-SC20145/2020
USA/MI-MDHHS-SC20106/2020
USA/MI-MDHHS-SC20108/2020
USA/MI-MDHHS-SC20183/2020
USA/MI-MDHHS-SC20126/2020
USA/MI-MDHHS-SC20152/2020
USA/MI-MDHHS-SC20186/2020
AUS/VIC138/2020
AUS/VIC292/2020
AUS/VIC293/2020
AUS/VIC294/2020
AUS/VIC295/2020
AUS/VIC296/2020
AUS/VIC299/2020
AUS/VIC298/2020
AUS/VIC300/2020
AUS/VIC301/2020
AUS/VIC302/2020
AUS/VIC303/2020
AUS/VIC304/2020
AUS/VIC305/2020
AUS/VIC308/2020
AUS/VIC309/2020
AUS/VIC310/2020
AUS/VIC311/2020
AUS/VIC312/2020
AUS/VIC380/2020
AUS/VIC381/2020
AUS/VIC383/2020
AUS/VIC384/2020
AUS/VIC390/2020
AUS/VIC495/2020
AUS/VIC496/2020
AUS/VIC504/2020
AUS/VIC530/2020
AUS/VIC532/2020
AUS/VIC544/2020
AUS/VIC593/2020
AUS/VIC806/2020
AUS/VIC1189/2020
GRC/55_36015/2020
GRC/38_36178/2020
GRC/50_36277/2020
GRC/44_36073/2020
GRC/46_36230/2020
GRC/47_36060/2020
GRC/40_36244/2020
GRC/42_36236/2020
USA/AK041/2020
USA/AK034/2020
USA/CA-CZB-1212/2020
USA/CA-CZB-1213/2020
USA/CA-CZB-1214/2020
USA/CA-CZB-1215/2020
USA/CA-CZB-1216/2020
USA/CA-CZB-1218/2020
USA/MI-MDHHS-SC20374/2020
USA/CA-CZB-1217/2020
USA/MI-MDHHS-SC20379/2020
USA/MI-MDHHS-SC20242/2020
USA/MI-MDHHS-SC20197/2020
USA/MD-HP00078/2020
ITA/INMI11-N/2020
ITA/INMI11-B/2020
USA/MI-MDHHS-SC20338/2020
USA/MA_MGH_00013/2020
USA/MA_MGH_00059/2020
USA/MA_MGH_00049/2020
USA/MA_MGH_00014/2020
USA/MA_MGH_00048/2020
USA/MA_MGH_00571/2020
USA/MA_MGH_00024/2020
USA/MA_MGH_00083/2020
USA/MA_MGH_00071/2020
ITA/INMI6/2020
USA/MA_MGH_00084/2020
ITA/INMI7/2020
ITA/INMI9/2020
DEU/NRW-48/2020
USA/WA-S602/2020
USA/CA-CZB-1428/2020
USA/CA-CZB-1430/2020
USA/CA-CZB-1586/2020
USA/CA-CZB-1432/2020
USA/WA-S218/2020
USA/WA-S208/2020
USA/WA-S209/2020
USA/WA-S190/2020
USA/WA-S294/2020
USA/WA-S290/2020
USA/WA-S289/2020
USA/WA-S539/2020
USA/WA-S542/2020
USA/WA-S546/2020
USA/CT-Yale-044/2020
USA/CT-Yale-045/2020
USA/CT-Yale-047/2020
USA/CT-Yale-048/2020
AUS/VIC497/2020
AUS/VIC503/2020
AUS/VIC494/2020
AUS/VIC506/2020
AUS/VIC510/2020
AUS/VIC511/2020
AUS/VIC512/2020
AUS/VIC516/2020
AUS/VIC522/2020
USA/MD-HP00149/2020
USA/MD-HP00159/2020
AUS/VIC908/2020
USA/CA-CZB-1755/2020
USA/CA-CZB-1770/2020
USA/COVID19-AK141/2020
USA/COVID19-AK142/2020
USA/NYU-VC-010/2020
USA/WI-UW-25/2020
NLD/Leiden-0008/2020
USA/WI-UW-55/2020
USA/WI-UW-58/2020
USA/WI-UW-33/2020
USA/WI-UW-79/2020
USA/WI-UW-61/2020
USA/WI-UW-187/2020
USA/WI-UW-186/2020
USA/WI-UW-188/2020
USA/WI-UW-189/2020
USA/WI-UW-190/2020
USA/WI-UW-191/2020
USA/WI-UW-192/2020
USA/WI-UW-193/2020
BRA/RJ01/2020
USA/WI-UW-407/2020
USA/WI-UW-207/2020
USA/FL-BPHL-0487/2020
USA/FL-BPHL-0488/2020
USA/FL-BPHL-0490/2020
USA/FL-BPHL-0436/2020
USA/FL-BPHL-0444/2020
USA/FL-BPHL-0438/2020
USA/FL-BPHL-0439/2020
USA/FL-BPHL-0445/2020
USA/FL-BPHL-0446/2020
USA/FL-BPHL-0447/2020
USA/SEARCH-1649-SAN/2020
USA/FL-BPHL-0454/2020
USA/SEARCH-0184-SAN/2020
USA/SEARCH-1461-SAN/2020
USA/SEARCH-0193-SAN/2020
USA/SEARCH-0347-SAN/2020
JOR/SEARCH-0036-JOR/2020
JOR/SEARCH-0048-JOR/2020
USA/SEARCH-0058-NBG/2020
USA/SEARCH-0059-NBG/2020
USA/SEARCH-0066-NBG/2020
SAU/KAIMRC08/2020
USA/WA-S1482/2020
BRA/RJ-DCVN1/2020
USA/FL-BPHL-0583/2020
USA/FL-BPHL-0585/2020
USA/FL-BPHL-0598/2020
USA/FL-BPHL-0596/2020
USA/FL-BPHL-0693/2020
USA/FL-BPHL-0692/2020
USA/KS-USAFSAM-S020/2020
USA/ME-HETL-J0062/2020
USA/ME-HETL-J0070/2020
USA/ME-HETL-J0071/2020
USA/ME-HETL-J0099/2020
USA/ME-HETL-J0100/2020
USA/ME-HETL-J0101/2020
GHA/1513_S1/2020
USA/MN-MDH-1422/2020
USA/MN-MDH-1423/2020
USA/MN-MDH-1442/2020
USA/FL-BPHL-0798/2020
USA/MN-MDH-1466/2020
USA/MN-MDH-1421/2020
USA/MN-MDH-1469/2020
USA/MN-MDH-1475/2020
USA/MN-MDH-1494/2020
USA/MN-MDH-1495/2020
AUS/TAS63/2020
AUS/TAS52/2020
AUS/TAS66/2020
AUS/TAS92/2020
AUS/TAS94/2020
AUS/TAS113/2020
AUS/TAS114/2020
PER/covper061/2020
USA/FL-BPHL-1583/2020
USA/AL-QDX-394/2020
USA/AL-QDX-396/2020
USA/AR-QDX-377/2020
USA/MI-QDX-326/2020
USA/MI-QDX-335/2020
USA/MI-QDX-336/2020
USA/MI-QDX-337/2020
USA/MI-QDX-339/2020
USA/MI-QDX-342/2020
USA/MI-QDX-345/2020
USA/MI-QDX-347/2020
USA/MI-QDX-346/2020
USA/MI-QDX-348/2020
USA/MI-QDX-350/2020
USA/MI-QDX-351/2020
USA/MI-QDX-352/2020
USA/MI-QDX-353/2020
USA/MI-QDX-354/2020
USA/MI-QDX-357/2020
USA/MI-QDX-360/2020
USA/MI-QDX-358/2020
USA/MI-QDX-361/2020
USA/MI-QDX-362/2020
USA/MI-QDX-364/2020
USA/MI-QDX-366/2020
USA/MI-QDX-365/2020
USA/MI-QDX-367/2020
USA/MI-QDX-368/2020
USA/MI-QDX-369/2020
USA/MI-QDX-370/2020
USA/MI-QDX-371/2020
USA/MI-QDX-372/2020
USA/MI-QDX-374/2020
USA/MI-QDX-373/2020
USA/MI-QDX-375/2020
USA/MI-QDX-378/2020
USA/MI-QDX-386/2020
USA/MI-QDX-384/2020
USA/MI-QDX-389/2020
USA/MI-QDX-388/2020
USA/MI-QDX-405/2020
USA/MI-QDX-392/2020
USA/MI-QDX-406/2020
USA/TX-QDX-355/2020
USA/MI-QDX-461/2020
USA/CA-QDX-453/2020
USA/MI-QDX-467/2020
USA/MI-QDX-471/2020
USA/MI-QDX-468/2020
USA/MI-QDX-472/2020
USA/MI-QDX-474/2020
USA/MI-QDX-475/2020
USA/MI-QDX-476/2020
USA/MI-QDX-477/2020
USA/MI-QDX-478/2020
USA/MI-QDX-482/2020
USA/MI-QDX-483/2020
USA/MI-QDX-484/2020
USA/MI-QDX-485/2020
USA/MI-QDX-486/2020
USA/MI-QDX-487/2020
USA/MI-QDX-488/2020
USA/MI-QDX-489/2020
USA/MI-QDX-490/2020
USA/MI-QDX-491/2020
USA/MI-QDX-492/2020
USA/MI-QDX-493/2020
USA/MI-QDX-494/2020
USA/MI-QDX-495/2020
USA/MI-QDX-496/2020
USA/MI-QDX-506/2020
USA/HI-QDX-660/2020
USA/CA-QDX-796/2020
USA/CA-QDX-800/2020
USA/CA-QDX-804/2020
USA/CA-QDX-806/2020
USA/CA-QDX-807/2020
USA/CA-QDX-808/2020
USA/CA-QDX-809/2020
USA/CA-QDX-810/2020
USA/CA-QDX-811/2020
USA/CA-QDX-815/2020
USA/CA-QDX-816/2020
USA/CA-QDX-814/2020
USA/CA-QDX-817/2020
USA/MI-QDX-820/2020
USA/MI-QDX-827/2020
USA/AL-QDX-949/2020
USA/CA-QDX-915/2020
USA/CA-QDX-916/2020
USA/CA-QDX-921/2020
USA/CA-QDX-922/2020
USA/CA-QDX-923/2020
USA/CA-QDX-924/2020
USA/CA-QDX-929/2020
USA/CA-QDX-940/2020
USA/CA-QDX-939/2020
USA/CA-QDX-942/2020
USA/CA-QDX-941/2020
USA/MI-QDX-947/2020
USA/OH-QDX-914/2020
USA/MI-QDX-1140/2020
USA/MI-QDX-1141/2020
USA/MI-QDX-1143/2020
USA/MI-QDX-1145/2020
USA/MI-QDX-1146/2020
USA/MI-QDX-1147/2020
USA/MI-QDX-1149/2020
USA/MI-QDX-1148/2020
USA/MI-QDX-1150/2020
USA/CA-CZB-3640/2020
USA/CA-CZB-3641/2020
USA/MI-QDX-1152/2020
ITA/Siena_4/2020
USA/TX-DSHS-0207/2020
ITA/Siena_3/2020
USA/CA-QDX-1758/2020
AUS/VIC-CBA1/2020
USA/TX-DSHS-1217/2020
USA/CA-QDX-2019/2020
USA/TX-DSHS-1020/2020
USA/TX-DSHS-1019/2020
USA/MN-MDH-2050/2020
CHL/Santiago-PUC_MVL_0053/2020
CHL/Santiago-PUC_MVL_0024/2020
CHL/Santiago-PUC_MVL_0052/2020
USA/ND-NDDH-0031/2020
USA/ND-NDDH-0032/2020
USA/ND-NDDH-0033/2020
USA/FHCRC-1896/2020
USA/FHCRC-2229/2020
USA/FHCRC-2220/2020
USA/FHCRC-2022/2020
USA/FHCRC-2228/2020
USA/FHCRC-1866/2020
USA/FHCRC-2168/2020
USA/FHCRC-1841/2020
USA/FHCRC-2255/2020
USA/FHCRC-1839/2020
USA/FHCRC-3597/2020
USA/FHCRC-1874/2020
USA/FHCRC-1850/2020
USA/FHCRC-2257/2020
USA/FHCRC-1840/2020
USA/FHCRC-1870/2020
USA/FHCRC-1853/2020
USA/FHCRC-1913/2020
USA/FHCRC-2036/2020
USA/FHCRC-1947/2020
NZL/20VR1451/2020
NZL/20VR1617/2020
NZL/20VR1618/2020
NZL/20VR1619/2020
NZL/20VR1626/2020
NZL/20VR1627/2020
NZL/20VR1796/2020
NZL/20VR1791/2020
NZL/20VR1888/2020
NZL/20VR1797/2020
NZL/20VR2471/2020
NZL/20VR2472/2020
NZL/20VR2473/2020
NZL/20VR2476/2020
NZL/20VR2483/2020
NZL/20VR2474/2020
NZL/20VR2487/2020
NZL/20VR2486/2020
NZL/20VR2488/2020
NZL/20VR2489/2020
NZL/20VR2492/2020
NZL/20VR2493/2020
NZL/20VR2491/2020
NZL/20VR2494/2020
NZL/20VR2497/2020
NZL/20VR2558/2020
NZL/20VR2572/2020
NZL/20VR2571/2020
NZL/20VR2585/2020
NZL/20VR2573/2020
NZL/20VR2724/2020
NZL/20VR3008/2020
NZL/20VR3026/2020
NZL/20VR3025/2020
NZL/20VR3154/2020
NZL/20VR3152/2020
NZL/20VR3156/2020
NZL/20VR3157/2020
NZL/20VR3159/2020
NZL/20VR3160/2020
NZL/20VR3158/2020
NZL/20VR3162/2020
NZL/20VR3166/2020
NZL/20VR3161/2020
NZL/20VR3167/2020
NZL/20VR3178/2020
USA/TX_GCID_192000052/2020
USA/TX_GCID_192000088/2020
USA/TX_GCID_192000051B/2020
USA/DC-DFS-PHL-0038/2020
USA/DC-DFS-PHL-0040/2020
USA/DC-DFS-PHL-0039/2020
USA/CA-CZB-5948/2020
USA/CA-CZB-5939/2020
USA/CA-CZB-5932/2020
USA/CA-CZB-5933/2020
USA/TG269824/2020
USA/TG271866/2020
USA/TG720642/2020
USA/TG271868/2020
USA/TG720645/2020
Scotland/EDB5632/2020
England/NORT-281BE6/2020
England/NORT-284794/2020
Scotland/EDB5634/2020
England/NORT-281F35/2020
England/NORT-281C7A/2020
England/NORT-2847FE/2020
England/NORT-2849AD/2020
England/NORT-281C01/2020
England/NORT-281C98/2020
England/NORT-281B40/2020
Scotland/GCVR-16FD52/2020
Scotland/GCVR-16FDBC/2020
Scotland/GCVR-16FCDD/2020
Scotland/GCVR-16FDDA/2020
Scotland/GCVR-16FED7/2020
Scotland/GCVR-16FDAD/2020
Scotland/GCVR-16FDE9/2020
Scotland/GCVR-16FE40/2020
Scotland/GCVR-16FEF5/2020
England/BRIS-132839/2020
England/BRIS-130C3F/2020
England/BRIS-130C20/2020
England/BRIS-130CB7/2020
England/BRIS-130D2D/2020
England/BRIS-130D0F/2020
England/BRIS-130C4E/2020
England/BRIS-130CE4/2020
England/BRIS-130C02/2020
England/BRIS-130C11/2020
England/BRIS-130D1E/2020
England/BRIS-130D4B/2020
England/BRIS-130D69/2020
England/BRIS-130CD5/2020
England/BRIS-130D5A/2020
England/BRIS-130E48/2020
England/BRIS-130E0C/2020
England/BRIS-130DE1/2020
England/BRIS-130DC3/2020
England/BRIS-130DA5/2020
England/BRIS-130DD2/2020
England/BRIS-130DB4/2020
England/BRIS-130EFD/2020
England/EKHU-260EF72/2020
England/LOND-124C531/2020
England/EKHU-260EF63/2020
England/BRIS-130DF0/2020
England/LEED-2A9EA3/2020
England/LEED-2A8439/2020
England/LEED-2A8B8F/2020
England/LEED-2A8712/2020
England/LEED-2A8D6B/2020
USA/TN-VUMC-000075/2020
NZL/20CV0271/2020
NZL/20CV0273/2020
MYS/NC793/2020
USA/MI-MDHHS-SC20391/2020
USA/MI-MDHHS-SC20395/2020
USA/MI-MDHHS-SC20392/2020
USA/MI-MDHHS-SC20932/2020
USA/MI-MDHHS-SC20934/2020
USA/MI-MDHHS-SC20938/2020
USA/MI-MDHHS-SC20941/2020
USA/MI-MDHHS-SC20943/2020
USA/MI-MDHHS-SC20946/2020
USA/MI-MDHHS-SC20948/2020
USA/MI-MDHHS-SC20957/2020
USA/MI-MDHHS-SC20959/2020
USA/MI-MDHHS-SC20970/2020
Iceland/1002/2020
Iceland/1004/2020
Iceland/1000/2020
Iceland/1009/2020
Iceland/1007/2020
Iceland/1005/2020
Iceland/1016/2020
Iceland/1011/2020
Iceland/1013/2020
Iceland/1018/2020
Iceland/1027/2020
Iceland/1021/2020
Iceland/1025/2020
Iceland/1032/2020
Iceland/1035/2020
Iceland/1040/2020
Iceland/1030/2020
Iceland/1038/2020
Iceland/1043/2020
Iceland/1046/2020
Iceland/1048/2020
Iceland/1050/2020
Iceland/1058/2020
Iceland/1052/2020
Iceland/1055/2020
Iceland/1059/2020
Iceland/1063/2020
Iceland/1062/2020
Iceland/1065/2020
Iceland/1060/2020
Iceland/1067/2020
Iceland/1074/2020
Iceland/1076/2020
Iceland/1080/2020
Iceland/1078/2020
Iceland/1083/2020
Iceland/1087/2020
Iceland/1082/2020
Iceland/1085/2020
Iceland/1092/2020
Iceland/1089/2020
Iceland/1090/2020
Iceland/1103/2020
Iceland/1104/2020
Iceland/1100/2020
Iceland/1113/2020
Iceland/1111/2020
Iceland/1102/2020
Iceland/1112/2020
Iceland/1106/2020
Iceland/1114/2020
Iceland/1117/2020
Iceland/1108/2020
Iceland/1116/2020
Iceland/1119/2020
Iceland/1115/2020
Iceland/1120/2020
Iceland/1131/2020
Iceland/1129/2020
Iceland/1132/2020
Iceland/1136/2020
Iceland/1134/2020
Iceland/1139/2020
Iceland/1138/2020
Iceland/1145/2020
Iceland/1146/2020
Iceland/1143/2020
Iceland/1147/2020
Iceland/1152/2020
Iceland/1156/2020
Iceland/1154/2020
Iceland/1151/2020
Iceland/1155/2020
Iceland/1157/2020
Iceland/1158/2020
Iceland/1153/2020
Iceland/1162/2020
Iceland/1163/2020
Iceland/1164/2020
Iceland/1165/2020
Iceland/1166/2020
Iceland/1167/2020
Iceland/1168/2020
Iceland/1209/2020
Iceland/1208/2020
Iceland/1207/2020
Iceland/1210/2020
Iceland/1211/2020
Iceland/1224/2020
Iceland/1213/2020
Iceland/1245/2020
Iceland/1249/2020
Iceland/1254/2020
Iceland/1262/2020
Iceland/1251/2020
Iceland/1260/2020
Iceland/1261/2020
Iceland/997/2020
Iceland/999/2020
Iceland/995/2020
Switzerland/VD-CHUV-GEN2992/2020
England/BRIS-12481C/2020
England/BRIS-124849/2020
England/BRIS-124B31/2020
England/CAMB-723B5/2020
England/CAMB-72379/2020
England/CAMB-723E2/2020
England/CAMB-7240D/2020
England/CAMB-7243A/2020
England/CAMB-72670/2020
England/CAMB-724C1/2020
England/CAMB-72485/2020
England/CAMB-726CB/2020
England/CAMB-72458/2020
England/CAMB-7241C/2020
England/CAMB-72467/2020
England/CAMB-7242B/2020
England/CAMB-724B2/2020
England/CAMB-723C4/2020
England/CAMB-72607/2020
England/CAMB-72652/2020
England/CAMB-725FB/2020
England/CAMB-72634/2020
England/CAMB-725DD/2020
England/CAMB-72591/2020
England/CAMB-726F8/2020
England/CAMB-7277D/2020
England/CAMB-72898/2020
England/CAMB-72A65/2020
England/CAMB-72713/2020
England/CAMB-72A29/2020
England/NORT-288E9B/2020
England/NORT-288EAA/2020
England/NORT-288F3E/2020
England/NORT-288F4D/2020
England/NORT-288E7D/2020
England/NORT-288F10/2020
England/NORT-288F5C/2020
Scotland/GCVR-17018F/2020
Scotland/GCVR-170213/2020
Scotland/GCVR-170680/2020
Scotland/GCVR-170064/2020
Scotland/GCVR-16FFB6/2020
Scotland/GCVR-170AFD/2020
Scotland/GCVR-170B27/2020
Scotland/GCVR-170B63/2020
Scotland/GCVR-170C06/2020
Scotland/GCVR-16FFA7/2020
Scotland/GCVR-1710DC/2020
Scotland/GCVR-16FF5C/2020
Scotland/GCVR-16FF6B/2020
Scotland/GCVR-16FFE3/2020
Scotland/GCVR-16FF89/2020
Scotland/GCVR-16FFC5/2020
Scotland/GCVR-170028/2020
Scotland/GCVR-170046/2020
Scotland/GCVR-170019/2020
Scotland/GCVR-16FFF2/2020
Scotland/GCVR-170055/2020
Scotland/GCVR-170037/2020
Scotland/GCVR-170073/2020
Scotland/GCVR-170082/2020
Scotland/GCVR-170143/2020
Scotland/GCVR-1702AA/2020
Scotland/GCVR-170170/2020
Scotland/GCVR-17027D/2020
Scotland/GCVR-17028C/2020
Scotland/GCVR-1701E9/2020
Scotland/GCVR-1702C8/2020
Scotland/GCVR-1702F5/2020
Scotland/GCVR-17032F/2020
Scotland/GCVR-1700A0/2020
Scotland/GCVR-17043B/2020
Scotland/GCVR-1703D4/2020
Scotland/GCVR-17040E/2020
Scotland/GCVR-170592/2020
Scotland/GCVR-1705B0/2020
Scotland/GCVR-1705FC/2020
Scotland/GCVR-1705ED/2020
Scotland/GCVR-170617/2020
Scotland/GCVR-1705DE/2020
Scotland/GCVR-1705CF/2020
Scotland/GCVR-1706AE/2020
Scotland/GCVR-170662/2020
Scotland/GCVR-170671/2020
Scotland/GCVR-170644/2020
Scotland/GCVR-170653/2020
Scotland/GCVR-170626/2020
Scotland/GCVR-1708D5/2020
Scotland/GCVR-170969/2020
Scotland/GCVR-170AEE/2020
Scotland/GCVR-170ADF/2020
Scotland/GCVR-170B18/2020
Scotland/GCVR-170B54/2020
Scotland/GCVR-170B09/2020
Scotland/GCVR-170B36/2020
Scotland/GCVR-170CCA/2020
Scotland/GCVR-170BFA/2020
England/BRIS-124885/2020
Netherlands/NA_192/2020
Netherlands/NA_194/2020
Netherlands/ZuidHolland_68/2020
Netherlands/NA_193/2020
Netherlands/NA_195/2020
Netherlands/NA_196/2020
Netherlands/ZuidHolland_70/2020
Netherlands/ZuidHolland_69/2020
Netherlands/ZuidHolland_72/2020
Netherlands/ZuidHolland_71/2020
Netherlands/NA_198/2020
Netherlands/NA_212/2020
Netherlands/NA_486/2020
Netherlands/NA_201/2020
Netherlands/NA_488/2020
Netherlands/ZuidHolland_73/2020
Netherlands/NA_489/2020
Netherlands/NoordBrabant_120/2020
Netherlands/NA_413/2020
Netherlands/NoordBrabant_119/2020
Netherlands/NoordBrabant_147/2020
Netherlands/NA_414/2020
Netherlands/NA_682/2020
Netherlands/NA_619/2020
Netherlands/Zeeland_45/2020
Netherlands/NA_455/2020
Netherlands/Zeeland_44/2020
Netherlands/NA_501/2020
Netherlands/NA_629/2020
Netherlands/NA_513/2020
Netherlands/NA_511/2020
Netherlands/Zeeland_2/2020
Netherlands/NA_517/2020
Netherlands/Zeeland_17/2020
Netherlands/NA_600/2020
Netherlands/Zeeland_21/2020
Netherlands/Zeeland_10/2020
Netherlands/Zeeland_19/2020
USA/WA-UW300/2020
USA/WA-UW310/2020
USA/WA-UW307/2020
USA/WA-UW316/2020
USA/WA-UW319/2020
USA/WA-UW317/2020
USA/WA-UW324/2020
USA/WA-UW328/2020
USA/WA-UW337/2020
USA/WA-UW334/2020
USA/WA-UW341/2020
USA/WA-UW345/2020
USA/WA-UW350/2020
USA/WA-UW351/2020
USA/WA-UW344/2020
USA/WA-UW352/2020
USA/WA-UW355/2020
USA/WA-UW356/2020
USA/WA-UW354/2020
USA/WA-UW359/2020
USA/WA-UW360/2020
USA/WA-UW361/2020
USA/WA-UW362/2020
USA/WA-UW363/2020
USA/WA-UW365/2020
USA/WA-UW366/2020
USA/WA-UW369/2020
USA/WA-UW370/2020
USA/WA-UW375/2020
USA/WA-UW373/2020
USA/WA-UW380/2020
USA/WA-UW376/2020
USA/WA-UW-2072/2020
USA/WA-UW-2091/2020
USA/WA-UW-2108/2020
USA/WA-UW-2104/2020
USA/ID-UW-2134/2020
USA/WA-UW-2249/2020
USA/WA-UW-2137/2020
USA/WA-UW-2250/2020
USA/WA-UW-2247/2020
USA/WA-UW-2179/2020
USA/WA-UW-2180/2020
USA/WA-UW-2177/2020
USA/WA-UW-2253/2020
USA/WA-UW-2234/2020
USA/WA-UW-2238/2020
USA/WA-UW-2235/2020
USA/WA-UW-2193/2020
USA/CA-CZB-59X001/2020
CHN/OS1/2020
CHN/OS5/2020
CHN/OS6/2020
CHN/OS3/2020
CHN/OS2/2020
CHN/OS4/2020
USA/MI-MDHHS-SC20070/2020
USA/MI-MDHHS-SC20072/2020
USA/MI-MDHHS-SC20073/2020
USA/PR-CDC-S6/2020
USA/PR-CDC-S7/2020
USA/PR-CDC-S10/2020
USA/PR-CDC-S11/2020
USA/MI-MDHHS-SC20148/2020
USA/MI-MDHHS-SC20119/2020
USA/MI-MDHHS-SC20170/2020
USA/MI-MDHHS-SC20111/2020
USA/MI-MDHHS-SC20182/2020
USA/MI-MDHHS-SC20177/2020
USA/MI-MDHHS-SC20134/2020
USA/MI-MDHHS-SC20138/2020
USA/MI-MDHHS-SC20124/2020
USA/MI-MDHHS-SC20133/2020
USA/MI-MDHHS-SC20121/2020
USA/MI-MDHHS-SC20180/2020
USA/MI-MDHHS-SC20116/2020
USA/MI-MDHHS-SC20142/2020
USA/MI-MDHHS-SC20140/2020
USA/MI-MDHHS-SC20102/2020
AUS/VIC315/2020
AUS/VIC317/2020
AUS/VIC316/2020
AUS/VIC318/2020
AUS/VIC320/2020
AUS/VIC319/2020
AUS/VIC321/2020
AUS/VIC322/2020
AUS/VIC324/2020
AUS/VIC323/2020
AUS/VIC326/2020
AUS/VIC448/2020
AUS/VIC449/2020
AUS/VIC500/2020
AUS/VIC527/2020
AUS/VIC528/2020
AUS/VIC529/2020
AUS/VIC531/2020
AUS/VIC533/2020
AUS/VIC545/2020
AUS/VIC546/2020
AUS/VIC563/2020
AUS/VIC562/2020
AUS/VIC646/2020
AUS/VIC912/2020
IND/GMC-KP1125/2020
AUS/VIC807/2020
GUM/GU-NHG-02/2020
GRC/34_36284/2020
USA/AK040/2020
USA/AK118/2020
USA/AK122/2020
USA/CA-CZB-1204/2020
USA/CA-CZB-1205/2020
USA/CA-CZB-1206/2020
USA/CA-CZB-1211/2020
USA/MI-MDHHS-SC20375/2020
USA/MI-MDHHS-SC20378/2020
USA/MI-MDHHS-SC20382/2020
USA/MI-MDHHS-SC20380/2020
USA/MI-MDHHS-SC20384/2020
USA/MI-MDHHS-SC20239/2020
USA/MI-MDHHS-SC20385/2020
USA/MI-MDHHS-SC20243/2020
USA/MI-MDHHS-SC20253/2020
USA/MI-MDHHS-SC20232/2020
USA/MD-HP00037/2020
USA/MI-MDHHS-SC20241/2020
USA/MD-HP00083/2020
USA/MD-HP00044/2020
USA/MI-MDHHS-SC20336/2020
USA/MI-MDHHS-SC20337/2020
USA/MA_MGH_00086/2020
USA/MA_MGH_00023/2020
USA/MA_MGH_00063/2020
USA/MA_MGH_00037/2020
USA/MA_MGH_00085/2020
USA/MA_MGH_00097/2020
USA/MA_MGH_00094/2020
USA/MA_MGH_00039/2020
USA/MA_MGH_00051/2020
USA/CA-CZB-1272/2020
TUN/Tunisia_MHT_2/2020
USA/SEARCH-0016-SAN/2020
USA/SEARCH-0017-SAN/2020
USA/CA-CZB-1431/2020
USA/CA-CZB-1433/2020
USA/CA-CZB-1490/2020
USA/CA-CZB-1587/2020
USA/CA-CZB-1588/2020
USA/CA-CZB-1589/2020
HongKong/case533_VM20005127/2020
USA/WA-S550/2020
USA/WA-S517/2020
USA/WA-S543/2020
USA/WA-S560/2020
USA/WA-S551/2020
USA/WA-S540/2020
USA/WA-S529/2020
USA/WA-S502/2020
USA/WA-S536/2020
USA/WA-S511/2020
USA/WA-S562/2020
USA/WA-S530/2020
USA/WA-S564/2020
USA/WA-S541/2020
USA/WA-S531/2020
USA/WA-S547/2020
USA/WA-S570/2020
USA/WA-S583/2020
USA/WA-S579/2020
USA/WA-S584/2020
AUS/NT16/2020
AUS/NT17/2020
AUS/VIC396/2020
AUS/VIC400/2020
AUS/VIC537/2020
AUS/VIC913/2020
USA/MD-HP00114/2020
USA/MD-HP00153/2020
USA/DC-HP00059/2020
USA/MD-HP00127/2020
USA/MD-HP00128/2020
USA/MD-HP00097/2020
USA/MD-HP00148/2020
USA/NYU-VC-014/2020
USA/NYU-VC-018/2020
USA/WI-UW-26/2020
USA/WI-UW-29/2020
USA/WI-UW-32/2020
USA/WI-UW-35/2020
USA/WI-UW-40/2020
USA/WI-UW-59/2020
USA/WI-UW-63/2020
USA/WI-UW-64/2020
USA/WI-UW-66/2020
USA/WI-UW-68/2020
USA/WI-UW-71/2020
USA/WI-UW-73/2020
USA/WI-UW-80/2020
USA/WI-UW-78/2020
USA/WI-UW-84/2020
USA/WI-UW-252/2020
USA/WI-UW-194/2020
USA/WI-UW-195/2020
USA/WI-UW-197/2020
USA/WI-UW-198/2020
USA/WI-UW-199/2020
USA/WI-UW-200/2020
USA/WI-UW-210/2020
USA/WI-UW-333/2020
USA/WI-UW-334/2020
USA/WI-UW-335/2020
AUS/VIC1848/2020
AUS/VIC1849/2020
AUS/VIC1852/2020
AUS/VIC1851/2020
USA/FL-BPHL-0451/2020
AUS/VIC1854/2020
USA/FL-BPHL-0489/2020
USA/FL-BPHL-0453/2020
USA/FL-BPHL-0455/2020
USA/FL-BPHL-0456/2020
USA/FL-BPHL-0457/2020
USA/FL-BPHL-0459/2020
USA/FL-BPHL-0461/2020
USA/FL-BPHL-0463/2020
USA/SEARCH-1654-SAN/2020
USA/SEARCH-1667-SAN/2020
USA/SEARCH-1668-SAN/2020
USA/SEARCH-1672-SAN/2020
USA/SEARCH-1675-SAN/2020
USA/SEARCH-0426-SAN/2020
USA/SEARCH-0181-SAN/2020
USA/SEARCH-0197-SAN/2020
USA/SEARCH-0192-SAN/2020
USA/SEARCH-0240-SAN/2020
USA/SEARCH-0245-SAN/2020
USA/SEARCH-0111-SAN/2020
JOR/SEARCH-0057-JOR/2020
SAU/KAIMRC03/2020
SAU/KAIMRC10/2020
USA/WA-S1486/2020
USA/FL-BPHL-0590/2020
USA/FL-BPHL-0591/2020
USA/FL-BPHL-0592/2020
USA/FL-BPHL-0594/2020
USA/FL-BPHL-0593/2020
USA/FL-BPHL-0597/2020
USA/FL-BPHL-0595/2020
USA/FL-BPHL-0671/2020
USA/FL-BPHL-0672/2020
USA/FL-BPHL-0673/2020
USA/FL-BPHL-0674/2020
USA/FL-BPHL-0676/2020
USA/FL-USAFSAM-S010/2020
USA/FL-BPHL-0677/2020
CUB/USAFSAM-S031/2020
GHA/1565_S13/2020
USA/MS-USAFSAM-S022/2020
GHA/1622_S2/2020
USA/MN-MDH-1424/2020
USA/MN-MDH-1431/2020
USA/MN-MDH-1425/2020
USA/MN-MDH-1464/2020
USA/MN-MDH-1500/2020
ESP/HUD-70064673/2020
USA/MN-MDH-1477/2020
AUS/TAS120/2020
AUS/VIC1850/2020
AUS/TAS99/2020
AUS/TAS101/2020
AUS/TAS103/2020
AUS/TAS109/2020
AUS/TAS107/2020
USA/FL-BPHL-0898/2020
USA/FL-BPHL-1258/2020
USA/FL-BPHL-1259/2020
USA/FL-BPHL-1586/2020
USA/MI-QDX-376/2020
USA/MI-QDX-381/2020
USA/MI-QDX-382/2020
USA/MI-QDX-380/2020
USA/MI-QDX-383/2020
USA/MI-QDX-390/2020
USA/MI-QDX-391/2020
USA/MI-QDX-395/2020
USA/MI-QDX-397/2020
USA/MI-QDX-398/2020
USA/MI-QDX-399/2020
USA/MI-QDX-400/2020
USA/MI-QDX-401/2020
USA/MI-QDX-402/2020
USA/MI-QDX-404/2020
USA/MI-QDX-407/2020
USA/MI-QDX-403/2020
USA/MI-QDX-408/2020
USA/MI-QDX-409/2020
USA/MI-QDX-479/2020
USA/MI-QDX-480/2020
USA/MI-QDX-481/2020
USA/MI-QDX-497/2020
USA/MI-QDX-498/2020
USA/MI-QDX-500/2020
USA/MI-QDX-501/2020
USA/MI-QDX-502/2020
USA/MI-QDX-503/2020
USA/MI-QDX-507/2020
USA/MI-QDX-511/2020
USA/MI-QDX-512/2020
USA/CA-QDX-662/2020
USA/CA-QDX-661/2020
USA/CA-QDX-936/2020
USA/CA-QDX-938/2020
USA/CA-QDX-944/2020
USA/CA-QDX-945/2020
USA/CA-QDX-948/2020
USA/MI-QDX-1153/2020
USA/CA-QDX-946/2020
USA/MI-QDX-1154/2020
USA/MI-QDX-1155/2020
USA/MI-QDX-1157/2020
USA/MI-QDX-1158/2020
USA/MI-QDX-1156/2020
USA/MI-QDX-1161/2020
USA/MI-QDX-1159/2020
USA/MI-QDX-1160/2020
USA/MI-QDX-1163/2020
USA/MI-QDX-1162/2020
USA/MI-QDX-1164/2020
USA/MI-QDX-1165/2020
USA/MI-QDX-1167/2020
USA/MI-QDX-1166/2020
AUS/VIC13777/2020
AUS/VIC13846/2020
AUS/VIC13741/2020
AUS/VIC-CBA2/2020
USA/TX-DSHS-1022/2020
TWN/CGMH-CGU-35/2020
CHL/Santiago-PUC_MVL_0061/2020
CHL/Santiago-PUC_MVL_0059/2020
CHL/Santiago-PUC_MVL_0062/2020
CHL/Santiago-PUC_MVL_0055/2020
CHL/Santiago-PUC_MVL_0056/2020
CHL/Santiago-PUC_MVL_0057/2020
CHL/Santiago-p1d10/2020
USA/CA-CZB-9707/2020
USA/ND-NDDH-0028/2020
USA/ND-NDDH-0029/2020
USA/ND-NDDH-0030/2020
USA/ND-NDDH-0034/2020
USA/ND-NDDH-0035/2020
USA/ND-NDDH-0036/2020
USA/FHCRC-1944/2020
USA/FHCRC-1928/2020
USA/FHCRC-2108/2020
USA/FHCRC-1943/2020
USA/FHCRC-1980/2020
USA/FHCRC-2081/2020
USA/FHCRC-2176/2020
USA/FHCRC-2193/2020
USA/FHCRC-1890/2020
USA/FHCRC-1946/2020
USA/FHCRC-2091/2020
USA/FHCRC-1953/2020
USA/FHCRC-1952/2020
USA/FHCRC-2020/2020
USA/FHCRC-2056/2020
USA/FHCRC-2058/2020
USA/FHCRC-2089/2020
USA/FHCRC-2045/2020
USA/FHCRC-2006/2020
USA/FHCRC-1995/2020
USA/MI-QDX-387/2020
USA/FHCRC-5406/2020
USA/FHCRC-3558/2020
USA/FHCRC-3750/2020
USA/FHCRC-3570/2020
USA/FHCRC-2248/2020
USA/FHCRC-2009/2020
USA/FHCRC-3569/2020
USA/FHCRC-1989/2020
USA/FHCRC-1955/2020
USA/FHCRC-1921/2020
USA/FHCRC-1931/2020
USA/FHCRC-2053/2020
USA/FHCRC-1930/2020
USA/FHCRC-1956/2020
USA/FHCRC-1948/2020
USA/FHCRC-2027/2020
USA/FHCRC-2031/2020
USA/FHCRC-2046/2020
KEN/C58/2020
GMB/GC19-052/2020
NZL/20VR1108/2020
USA/FHCRC-1981/2020
NZL/20VR1450/2020
NZL/20VR1271/2020
NZL/20VR1561/2020
NZL/20VR1581/2020
NZL/20VR1615/2020
NZL/20VR1621/2020
NZL/20VR1616/2020
NZL/20VR1620/2020
NZL/20VR1622/2020
NZL/20VR1625/2020
NZL/20VR1623/2020
NZL/20VR1756/2020
NZL/20VR2498/2020
NZL/20VR2499/2020
NZL/20VR2500/2020
NZL/20VR2504/2020
NZL/20VR2503/2020
NZL/20VR2506/2020
NZL/20VR2505/2020
NZL/20VR2507/2020
NZL/20VR2516/2020
NZL/20VR2517/2020
NZL/20VR2518/2020
NZL/20VR2519/2020
NZL/20VR2520/2020
NZL/20VR2521/2020
NZL/20VR2524/2020
NZL/20VR2538/2020
NZL/20VR2555/2020
NZL/20VR2557/2020
NZL/20VR3163/2020
NZL/20VR2574/2020
NZL/20VR3024/2020
NZL/20VR3164/2020
NZL/20VR3165/2020
NZL/20VR3168/2020
NZL/20VR3169/2020
NZL/20VR3173/2020
USA/TX_GCID_192000119/2020
USA/TX_GCID_192000124/2020
USA/TG271870/2020
USA/TG271880/2020
USA/TG640911/2020
USA/TG271872/2020
USA/TG666134/2020
USA/TG670236/2020
USA/TG670254/2020
USA/TG670257/2020
USA/TG701092/2020
Scotland/EDB5629/2020
Scotland/EDB5630/2020
England/BRIS-12F9B4/2020
England/BRIS-12F9A5/2020
England/NORT-284934/2020
England/NORT-2849E9/2020
England/NORT-281E1A/2020
England/NORT-281D59/2020
England/NORT-28206E/2020
England/NORT-281DFF/2020
England/NORT-281F08/2020
England/NORT-28472B/2020
England/BRIS-130D3C/2020
England/NORT-284846/2020
England/NORT-2846F1/2020
England/BRIS-130CF3/2020
England/BRIS-130CC6/2020
England/LOND-124C416/2020
England/BRIS-130E1B/2020
England/BRIS-130D78/2020
England/BRIS-130E2A/2020
England/BRIS-130E57/2020
England/BRIS-130D96/2020
England/BRIS-130E66/2020
England/BRIS-130D87/2020
England/BRIS-130EC0/2020
England/BRIS-130F09/2020
England/BRIS-130FAF/2020
England/BRIS-130F45/2020
England/BRIS-130F81/2020
England/BRIS-130F54/2020
England/BRIS-130F27/2020
England/BRIS-130EB1/2020
England/BRIS-130F18/2020
England/BRIS-130FCD/2020
England/BRIS-130FBE/2020
England/BRIS-130FDC/2020
England/BRIS-130FFA/2020
England/BRIS-131041/2020
England/BRIS-131032/2020
England/EKHU-260F14E/2020
England/LEED-2A9DD3/2020
England/LEED-2A9DF1/2020
England/LEED-2A9DE2/2020
England/LEED-2A9EEF/2020
England/LEED-2A9E94/2020
England/LEED-2A9EC1/2020
England/LEED-2A9EB2/2020
England/LEED-2A84B1/2020
England/LEED-2A875E/2020
England/LEED-2A8703/2020
England/LEED-2A885B/2020
England/LEED-2A8BAD/2020
England/LEED-2A8C31/2020
England/LEED-2A892B/2020
England/LEED-2A8D7A/2020
NZL/20CV0277/2020
NZL/20CV0276/2020
NZL/20CV0278/2020
USA/MI-MDHHS-SC20393/2020
USA/MI-MDHHS-SC20394/2020
USA/MI-MDHHS-SC20397/2020
USA/MI-MDHHS-SC20398/2020
USA/MI-MDHHS-SC20400/2020
USA/MI-MDHHS-SC20399/2020
USA/MI-MDHHS-SC20554/2020
USA/MI-MDHHS-SC20550/2020
USA/MI-MDHHS-SC20940/2020
USA/MI-MDHHS-SC20942/2020
USA/MI-MDHHS-SC20958/2020
USA/MI-MDHHS-SC20955/2020
Iceland/1034/2020
Iceland/1029/2020
Iceland/1037/2020
Iceland/1041/2020
Iceland/1044/2020
Iceland/1084/2020
Iceland/1105/2020
Iceland/1101/2020
Iceland/1099/2020
Iceland/1109/2020
Iceland/1107/2020
Iceland/1121/2020
Iceland/1118/2020
Iceland/1126/2020
Iceland/1124/2020
Iceland/1128/2020
Iceland/1130/2020
Iceland/1135/2020
Iceland/1133/2020
Iceland/1137/2020
Iceland/1142/2020
Iceland/1140/2020
Iceland/1144/2020
Iceland/1214/2020
Iceland/1212/2020
Iceland/1218/2020
Iceland/1217/2020
Iceland/1215/2020
Iceland/1221/2020
Iceland/1216/2020
Iceland/1219/2020
Iceland/1220/2020
Iceland/1222/2020
Iceland/1223/2020
Iceland/1225/2020
Iceland/1229/2020
Iceland/1226/2020
Iceland/1227/2020
Iceland/1230/2020
Iceland/1231/2020
Iceland/1228/2020
Iceland/1232/2020
Iceland/1236/2020
Iceland/1233/2020
Iceland/1237/2020
Iceland/1234/2020
Iceland/1235/2020
Iceland/1238/2020
Iceland/1239/2020
Iceland/1242/2020
Iceland/1240/2020
Iceland/1243/2020
Iceland/1244/2020
Iceland/1241/2020
Iceland/1248/2020
Iceland/1246/2020
Iceland/1250/2020
Iceland/1252/2020
Iceland/1259/2020
Iceland/1256/2020
Iceland/1253/2020
Iceland/1258/2020
Iceland/1257/2020
Iceland/1255/2020
Iceland/1263/2020
Iceland/1264/2020
Iceland/1266/2020
Iceland/1268/2020
Iceland/1265/2020
Iceland/1267/2020
Iceland/1269/2020
Iceland/1271/2020
Iceland/1270/2020
Switzerland/BS-UHB-42205161/2020
Switzerland/BS-UHB-42204639/2020
Switzerland/BS-UHB-42205189/2020
Switzerland/BS-UHB-42205211/2020
Switzerland/BL-UHB-42205226/2020
Switzerland/BS-UHB-42204879/2020
Switzerland/BS-UHB-42204952/2020
Switzerland/BL-UHB-42205193/2020
Switzerland/BS-UHB-42204745/2020
Switzerland/BS-UHB-42204899/2020
Switzerland/BS-UHB-42204906/2020
Switzerland/BS-UHB-42205435/2020
Switzerland/BS-UHB-42205257/2020
Switzerland/BS-UHB-42204863/2020
England/BRIS-124B8C/2020
Switzerland/VD-CHUV-GEN2994/2020
Switzerland/VD-CHUV-GEN2993/2020
Japan/Donner26/2020
England/BRIS-12480D/2020
England/BRIS-12490A/2020
England/BRIS-1247B5/2020
England/BRIS-124A70/2020
England/BRIS-12482B/2020
England/BRIS-124928/2020
England/BRIS-124A43/2020
England/BRIS-124991/2020
England/BRIS-124946/2020
England/BRIS-1249FB/2020
England/BRIS-124A16/2020
England/BRIS-124867/2020
England/BRIS-124982/2020
England/BRIS-124B40/2020
England/BRIS-124B5F/2020
England/BRIS-1249CE/2020
England/BRIS-124BB9/2020
England/BRIS-124BF5/2020
England/BRIS-124C2F/2020
England/NORT-288F6B/2020
England/BRIS-12507D/2020
England/NORT-288F7A/2020
England/NORT-288FB6/2020
Scotland/GCVR-1705A1/2020
Scotland/GCVR-170C9D/2020
Scotland/GCVR-170BAF/2020
Scotland/GCVR-170996/2020
Scotland/GCVR-170A2A/2020
Scotland/GCVR-170C33/2020
Scotland/GCVR-17000A/2020
Scotland/GCVR-170608/2020
Scotland/GCVR-170899/2020
Scotland/GCVR-17088A/2020
Scotland/GCVR-17086C/2020
Scotland/GCVR-17095A/2020
Scotland/GCVR-1709A5/2020
Scotland/GCVR-1708F3/2020
Scotland/GCVR-1708B7/2020
Scotland/GCVR-170978/2020
Scotland/GCVR-17085D/2020
Scotland/GCVR-1709B4/2020
Scotland/GCVR-170A39/2020
Scotland/GCVR-1709C3/2020
Scotland/GCVR-1709D2/2020
Scotland/GCVR-170A66/2020
Scotland/GCVR-170A48/2020
Scotland/GCVR-170AB1/2020
Scotland/GCVR-170B45/2020
Scotland/GCVR-170C24/2020
Scotland/GCVR-170BBE/2020
Scotland/GCVR-170C42/2020
Scotland/GCVR-170CE8/2020
Scotland/GCVR-170B81/2020
Scotland/GCVR-170C15/2020
Scotland/GCVR-170BDC/2020
Scotland/GCVR-170C8E/2020
Scotland/GCVR-170CAC/2020
Scotland/GCVR-170B90/2020
Scotland/GCVR-170C60/2020
Scotland/GCVR-170D4F/2020
Scotland/GCVR-170D12/2020
Scotland/GCVR-170BEB/2020
Scotland/GCVR-170D30/2020
Scotland/GCVR-171397/2020
Scotland/GCVR-17135B/2020
Scotland/GCVR-170CF7/2020
Netherlands/NA_211/2020
Netherlands/NA_203/2020
Netherlands/NA_209/2020
Netherlands/NA_208/2020
Netherlands/NA_207/2020
Netherlands/NA_204/2020
Netherlands/NA_213/2020
Netherlands/NA_205/2020
Netherlands/NA_210/2020
Netherlands/NA_206/2020
Netherlands/NA_215/2020
Netherlands/NA_214/2020
Netherlands/Drente_1/2020
Netherlands/NA_202/2020
Netherlands/Flevoland_2/2020
Netherlands/NoordHolland_4/2020
Netherlands/NoordBrabant_123/2020
Netherlands/NA_200/2020
Netherlands/NoordBrabant_121/2020
Netherlands/NoordBrabant_122/2020
Netherlands/NA_199/2020
Netherlands/NA_197/2020
Netherlands/NA_415/2020
Netherlands/NA_416/2020
Netherlands/NA_628/2020
Netherlands/NA_528/2020
Netherlands/NA_627/2020
Netherlands/NA_603/2020
Netherlands/NA_604/2020
Netherlands/Zeeland_25/2020
Netherlands/Zeeland_23/2020
Netherlands/NA_602/2020
USA/UT-00342/2020
USA/WA-UW-2082/2020
USA/WA-UW-2131/2020
USA/WA-UW-2087/2020
USA/WA-UW-2074/2020
USA/WA-UW-2119/2020
USA/WA-UW-2132/2020
USA/WA-UW-2086/2020
USA/WA-UW-2094/2020
USA/WA-UW-2115/2020
USA/WA-UW-2109/2020
USA/WA-UW-2112/2020
USA/WA-UW-2129/2020
USA/WA-UW-2141/2020
USA/WA-UW-2164/2020
USA/WA-UW-2100/2020
USA/WA-UW-2140/2020
USA/WA-UW-2145/2020
USA/WA-UW-2144/2020
Netherlands/NA_601/2020
USA/WA-UW-2146/2020
USA/WA-UW-2149/2020
USA/WA-UW-2181/2020
USA/WA-UW-2203/2020
USA/WA-UW-2142/2020
USA/WA-UW-2232/2020
USA/WA-UW-2244/2020
USA/WA-UW-2230/2020
USA/WA-UW-2219/2020
USA/WA-UW-2192/2020
USA/WA-UW-2218/2020
USA/WA-UW-2214/2020
USA/WA-UW-2245/2020
USA/WA-UW-2215/2020
USA/WA-UW-2212/2020
USA/WA-UW-2213/2020
USA/WA-UW-2208/2020
USA/WA-UW-3828/2020
USA/WA-UW-3829/2020
USA/CT-UW-3845/2020
USA/WA-UW-3844/2020
USA/WA-UW-3881/2020
USA/ID-UW-3888/2020
USA/WA-UW-3868/2020
USA/WA-UW-4741/2020
USA/CA-CZB015/2020
USA/CA-CZB046/2020
USA/CA-CZB016/2020
USA/CA-CZB045/2020
USA/CA-CZB042/2020
USA/CA-CZB030/2020
USA/CA-CZB09/2020
USA/CA-CZB036/2020
USA/CA-CZB039/2020
USA/CA-CZB043/2020
USA/CA-CZB011/2020
USA/CA-CZB040/2020
USA/CA-CZB027/2020
USA/CA-CZB04/2020
USA/MI-MDHHS-SC20074/2020
USA/MI-MDHHS-SC20076/2020
USA/MI-MDHHS-SC20079/2020
USA/MI-MDHHS-SC20115/2020
USA/MI-MDHHS-SC20104/2020
USA/MI-MDHHS-SC20109/2020
USA/MI-MDHHS-SC20101/2020
USA/MI-MDHHS-SC20174/2020
USA/MI-MDHHS-SC20167/2020
USA/MI-MDHHS-SC20128/2020
USA/MI-MDHHS-SC20181/2020
AUS/VIC417/2020
AUS/VIC415/2020
AUS/VIC421/2020
AUS/VIC423/2020
AUS/VIC426/2020
AUS/VIC425/2020
AUS/VIC427/2020
AUS/VIC428/2020
AUS/VIC431/2020
AUS/VIC451/2020
AUS/VIC450/2020
AUS/VIC453/2020
AUS/VIC456/2020
AUS/VIC534/2020
AUS/VIC547/2020
AUS/VIC548/2020
AUS/VIC553/2020
AUS/VIC556/2020
AUS/VIC558/2020
AUS/VIC560/2020
AUS/VIC582/2020
AUS/VIC580/2020
AUS/VIC594/2020
AUS/VIC598/2020
AUS/VIC597/2020
AUS/VIC599/2020
AUS/VIC629/2020
AUS/VIC935/2020
AUS/VIC936/2020
AUS/VIC938/2020
USA/CA-CZB-1124/2020
IND/GMC-RR1191/2020
USA/AK115/2020
IND/OUMRK1090/2020
USA/CA-CZB-1137/2020
USA/CA-CZB-1200/2020
USA/CA-CZB-1201/2020
USA/CA-CZB-1202/2020
USA/CA-CZB-1203/2020
USA/CA-CZB-1210/2020
USA/CA-CZB-1227/2020
USA/MI-MDHHS-SC20377/2020
USA/MI-MDHHS-SC20383/2020
USA/MI-MDHHS-SC20381/2020
USA/MI-MDHHS-SC20320/2020
USA/MI-MDHHS-SC20386/2020
USA/MI-MDHHS-SC20280/2020
USA/MI-MDHHS-SC20271/2020
USA/MI-MDHHS-SC20339/2020
USA/MI-MDHHS-SC20340/2020
USA/MA_MGH_00018/2020
USA/MA_MGH_00016/2020
USA/MA_MGH_00042/2020
USA/MA_MGH_00031/2020
USA/MA_MGH_00067/2020
USA/MA_MGH_00069/2020
USA/MA_MGH_00080/2020
USA/MA_MGH_00100/2020
USA/MA_MGH_00065/2020
USA/MA_MGH_00054/2020
USA/MA_MGH_00089/2020
USA/MA_MGH_00055/2020
USA/MA_MGH_00135/2020
USA/MA_MGH_00076/2020
USA/MA_MGH_00044/2020
USA/MA_MGH_00032/2020
USA/MA_MGH_00052/2020
USA/MA_MGH_00017/2020
USA/MA_MGH_00062/2020
USA/MA_MGH_00064/2020
USA/MA_MGH_00019/2020
USA/MA_MGH_00056/2020
USA/MA_MGH_00015/2020
USA/MA_MGH_00136/2020
USA/MA_MGH_00225/2020
USA/MA_MGH_00040/2020
USA/MA_MGH_00036/2020
USA/MA_MGH_00075/2020
USA/MA_MGH_00028/2020
USA/MA_MGH_00132/2020
USA/MA_MGH_00090/2020
USA/CA-CZB-1434/2020
USA/CA-CZB-1435/2020
USA/CA-CZB-1436/2020
USA/CA-CZB-1590/2020
USA/WA-S300/2020
USA/WA-S500/2020
USA/WA-S510/2020
USA/MA_MGH_00147/2020
USA/WA-S533/2020
USA/WA-S521/2020
USA/WA-S534/2020
USA/WA-S359/2020
USA/WA-S353/2020
USA/WA-S569/2020
USA/WA-S354/2020
USA/WA-S567/2020
USA/WA-S503/2020
USA/WA-S418/2020
USA/WA-S358/2020
USA/WA-S422/2020
USA/WA-S352/2020
USA/WA-S351/2020
USA/WA-S396/2020
USA/WA-S357/2020
USA/WA-S360/2020
USA/WA-S565/2020
USA/WA-S355/2020
USA/WA-S356/2020
USA/WA-S405/2020
USA/WA-S429/2020
USA/WA-S397/2020
USA/WA-S430/2020
USA/WA-S414/2020
AUS/NT13/2020
AUS/NT12/2020
AUS/NT19/2020
AUS/VIC418/2020
AUS/VIC554/2020
AUS/VIC557/2020
AUS/VIC567/2020
AUS/VIC568/2020
AUS/VIC570/2020
AUS/VIC569/2020
AUS/VIC595/2020
AUS/VIC596/2020
AUS/VIC1275/2020
USA/DC-HP00135/2020
USA/MD-HP00110/2020
BEN/1022/2020
ESP/HUD-70065612/2020
ESP/HUD-70063452/2020
ESP/HUD-96195073/2020
CHL/2020-31600/2020
USA/CA-CZB-1751/2020
USA/NYU-VC-017/2020
USA/WI-UW-27/2020
USA/WI-UW-28/2020
USA/WI-UW-31/2020
USA/WI-UW-36/2020
USA/WI-UW-38/2020
USA/WI-UW-41/2020
USA/WI-UW-48/2020
USA/WI-UW-49/2020
USA/WI-UW-50/2020
USA/WI-UW-62/2020
USA/WI-UW-67/2020
USA/WI-UW-81/2020
USA/WI-UW-72/2020
USA/WI-UW-82/2020
USA/WI-UW-118/2020
USA/WI-UW-156/2020
USA/WI-UW-83/2020
USA/WI-UW-201/2020
USA/WI-UW-202/2020
USA/WI-UW-203/2020
USA/WI-UW-204/2020
USA/WI-UW-206/2020
USA/WI-UW-208/2020
USA/WI-UW-205/2020
USA/WI-UW-209/2020
USA/WI-UW-212/2020
USA/WI-UW-213/2020
USA/WI-UW-211/2020
USA/WI-UW-214/2020
USA/WI-UW-215/2020
USA/WI-UW-216/2020
USA/WI-UW-217/2020
USA/WI-UW-218/2020
USA/WI-UW-219/2020
USA/WI-UW-220/2020
USA/WI-UW-221/2020
USA/WI-UW-222/2020
USA/WI-UW-336/2020
AUS/VIC1858/2020
USA/COVID20-0046/2020
USA/COVID20-0048/2020
USA/FL-BPHL-0492/2020
USA/FL-BPHL-0493/2020
USA/FL-BPHL-0494/2020
USA/FL-BPHL-0495/2020
USA/FL-BPHL-0496/2020
USA/FL-BPHL-0498/2020
USA/FL-BPHL-0497/2020
USA/FL-BPHL-0462/2020
USA/FL-BPHL-0465/2020
USA/SEARCH-1651-SAN/2020
USA/SEARCH-1662-SAN/2020
USA/SEARCH-1682-SAN/2020
USA/SEARCH-1685-SAN/2020
USA/SEARCH-1687-SAN/2020
MEX/SEARCH-1712-TIJ/2020
USA/SEARCH-1451-SAN/2020
USA/SEARCH-1453-SAN/2020
USA/SEARCH-0179-SAN/2020
USA/SEARCH-0183-SAN/2020
USA/SEARCH-0259-SAN/2020
USA/SEARCH-0260-SAN/2020
USA/SEARCH-0413-SAN/2020
USA/SEARCH-0113-SAN/2020
USA/SEARCH-0115-SAN/2020
USA/SEARCH-0187-SAN/2020
USA/SEARCH-0060-NBG/2020
USA/SEARCH-0067-NBG/2020
USA/FL-BPHL-0679/2020
SAU/KAIMRC60/2020
USA/FL-BPHL-0681/2020
USA/SEARCH-0068-NBG/2020
USA/FL-BPHL-0680/2020
USA/FL-BPHL-0684/2020
USA/FL-BPHL-0710/2020
USA/MS-USAFSAM-S023/2020
USA/FL-USAFSAM-S033/2020
USA/FL-USAFSAM-S034/2020
USA/CT-Yale-146/2020
USA/CT-Yale-147/2020
USA/CT-Yale-148/2020
GHA/1659_S14/2020
GHA/1651_S3/2020
USA/MN-MDH-1426/2020
USA/MN-MDH-1427/2020
USA/MN-MDH-1428/2020
USA/MN-MDH-1439/2020
USA/MN-MDH-1440/2020
USA/MN-MDH-1441/2020
USA/MN-MDH-1443/2020
USA/MN-MDH-1470/2020
USA/MN-MDH-1478/2020
USA/MN-MDH-1479/2020
USA/MN-MDH-1503/2020
USA/MN-MDH-1505/2020
AUS/TAS67/2020
USA/MN-MDH-1504/2020
AUS/TAS84/2020
AUS/TAS85/2020
AUS/TAS86/2020
USA/FL-BPHL-1587/2020
USA/CA-CZB-3643/2020
USA/CA-CZB-3642/2020
USA/CA-CZB-3644/2020
USA/TX-DSHS-0208/2020
AUS/VIC13915/2020
USA/TX-DSHS-1223/2020
USA/TX-DSHS-1024/2020
USA/Kunming_kms-6/2020
USA/FL-BPHL-2027/2020
USA/TX-DSHS-1232/2020
CHL/Puerto_Montt-PUC_MVL_0067/2020
CHL/Santiago-PUC_MVL_0068/2020
CHL/Santiago-PUC_MVL_0064/2020
CHL/Puerto_Montt-PUC_MVL_0065/2020
CHL/Santiago-PUC_MVL_0066/2020
CHL/Santiago-PUC_MVL_0029/2020
CHL/Santiago-PUC_MVL_0027/2020
CHL/Santiago-PUC_MVL_0025/2020
USA/TX-DSHS-1023/2020
CHL/Santiago-PUC_MVL_0030/2020
CHL/Santiago-PUC_MVL_0026/2020
CHL/Santiago-PUC_MVL_0031/2020
CHL/Santiago-PUC_MVL_0028/2020
ESP/AST-232023718/2020
PAK/SARS-CoV-2_127/2020
PAK/SARS-CoV-2_128/2020
EGY/CPHL-NRC-18/2020
USA/CA-CZB-9675/2020
EGY/CPHL-NRC-17/2020
USA/ND-NDDH-0037/2020
USA/ND-NDDH-0040/2020
USA/ND-NDDH-0041/2020
USA/ND-NDDH-0039/2020
USA/ND-NDDH-0042/2020
USA/FHCRC-2210/2020
USA/FHCRC-2109/2020
USA/FHCRC-2156/2020
USA/FHCRC-2119/2020
USA/FHCRC-2219/2020
USA/FHCRC-2140/2020
USA/FHCRC-2186/2020
USA/FHCRC-2205/2020
USA/FHCRC-2141/2020
USA/FHCRC-2206/2020
USA/FHCRC-3283/2020
USA/FHCRC-3284/2020
USA/FHCRC-3611/2020
USA/FHCRC-3600/2020
USA/FHCRC-3700/2020
USA/FHCRC-3702/2020
USA/FHCRC-3567/2020
USA/FHCRC-3718/2020
USA/FHCRC-3566/2020
USA/FHCRC-3659/2020
USA/FHCRC-3844/2020
USA/FHCRC-3657/2020
USA/FHCRC-2218/2020
USA/FHCRC-3615/2020
USA/FHCRC-3658/2020
USA/FHCRC-3602/2020
USA/FHCRC-3660/2020
USA/FHCRC-3678/2020
USA/FHCRC-3881/2020
USA/FHCRC-2171/2020
USA/FHCRC-2115/2020
USA/FHCRC-2230/2020
USA/FHCRC-2192/2020
USA/FHCRC-2132/2020
USA/FHCRC-2131/2020
USA/FHCRC-2082/2020
USA/FHCRC-2086/2020
USA/FHCRC-5445/2020
KEN/C54/2020
USA/FHCRC-2245/2020
NZL/20VR1758/2020
NZL/20VR1764/2020
NZL/20VR1765/2020
NZL/20VR1775/2020
NZL/20VR1760/2020
NZL/20VR1984/2020
NZL/20VR1778/2020
NZL/20VR1987/2020
NZL/20VR1988/2020
NZL/20VR2525/2020
NZL/20VR1993/2020
NZL/20VR2526/2020
NZL/20VR2528/2020
NZL/20VR2527/2020
NZL/20VR2531/2020
NZL/20VR2529/2020
NZL/20VR2530/2020
NZL/20VR2532/2020
NZL/20VR2552/2020
NZL/20VR2559/2020
NZL/20VR2560/2020
NZL/20VR2561/2020
NZL/20VR2570/2020
NZL/20VR2576/2020
NZL/20VR2579/2020
NZL/20VR3170/2020
NZL/20VR3171/2020
NZL/20VR3175/2020
NZL/20VR3172/2020
NZL/20VR3176/2020
NZL/20VR3177/2020
NZL/20VR3181/2020
NZL/20VR3182/2020
NZL/20VR3183/2020
AUS/QLD935/2020
USA/TX_GCID_192000135/2020
USA/DC-DFS-PHL-0046/2020
USA/DC-DFS-PHL-0049/2020
USA/DC-DFS-PHL-0050/2020
USA/DC-DFS-PHL-0041/2020
USA/DC-DFS-PHL-0042/2020
USA/DC-DFS-PHL-0043/2020
USA/DC-DFS-PHL-0045/2020
USA/DC-DFS-PHL-0044/2020
USA/TG271591/2020
USA/TG273280/2020
USA/TG271884/2020
USA/TG273282/2020
USA/TG640914/2020
USA/TG666085/2020
USA/TG666138/2020
USA/TG666143/2020
USA/TG670237/2020
USA/TG670239/2020
USA/TG670243/2020
USA/TG670244/2020
USA/TG670255/2020
USA/TG670259/2020
USA/TG670267/2020
USA/TG670247/2020
USA/TG670260/2020
USA/TG670274/2020
Scotland/EDB5641/2020
Scotland/EDB5643/2020
England/BRIS-12F88A/2020
England/NORT-28224A/2020
England/NORT-282329/2020
England/NORT-281FCC/2020
England/NORT-282365/2020
England/NORT-282110/2020
England/NORT-284A6E/2020
England/NORT-28207D/2020
England/NORT-2822C2/2020
England/NORT-28213E/2020
England/NORT-284A13/2020
England/NORT-28498F/2020
England/NORT-284B89/2020
Scotland/GCVR-171AED/2020
Scotland/GCVR-171AB0/2020
Scotland/GCVR-1706F9/2020
Scotland/GCVR-170714/2020
Scotland/GCVR-1707BA/2020
Scotland/GCVR-17083F/2020
Scotland/GCVR-17079C/2020
Scotland/EDB6723/2020
England/BRIS-130F63/2020
England/BRIS-130F72/2020
England/BRIS-130F90/2020
England/BRIS-131014/2020
England/BRIS-130FEB/2020
Scotland/GCVR-1708E4/2020
England/LEED-2A9E85/2020
England/LEED-2A8518/2020
England/LEED-2A8730/2020
England/LEED-2A8590/2020
England/LEED-2A884C/2020
England/LEED-2A86E8/2020
England/LEED-2A891C/2020
England/LEED-2A8A64/2020
England/LEED-2A8C13/2020
England/LEED-2A8CE6/2020
USA/TN-VUMC-000094/2020
USA/TN-VUMC-000023/2020
USA/TN-VUMC-000084/2020
USA/TN-VUMC-000003/2020
NZL/20CV0284/2020
NZL/20VR1763/2020
NZL/20CV0280/2020
NZL/20CV0281/2020
NZL/20CV0285/2020
MEX/ROO-427/2020
Iceland/517/2020
Iceland/524/2020
Iceland/523/2020
Iceland/525/2020
Iceland/522/2020
Iceland/530/2020
Iceland/1003/2020
Iceland/1008/2020
Iceland/1001/2020
Iceland/1006/2020
Iceland/1019/2020
Iceland/1015/2020
Iceland/1012/2020
Iceland/1047/2020
Iceland/1023/2020
Iceland/1054/2020
Iceland/1057/2020
Iceland/1051/2020
Iceland/1064/2020
Iceland/1066/2020
Iceland/1061/2020
Iceland/1070/2020
Iceland/1068/2020
Iceland/1073/2020
Iceland/1075/2020
Iceland/1079/2020
Iceland/1077/2020
Iceland/1081/2020
Iceland/1086/2020
Iceland/1088/2020
Iceland/1091/2020
Iceland/1097/2020
Iceland/1093/2020
Iceland/1438/2020
Iceland/1440/2020
Iceland/1439/2020
Iceland/1095/2020
Iceland/1444/2020
Iceland/1442/2020
Iceland/1441/2020
Iceland/1445/2020
Iceland/1447/2020
Iceland/1446/2020
Iceland/1451/2020
Iceland/1448/2020
Iceland/1449/2020
Iceland/1452/2020
Iceland/1450/2020
Iceland/1455/2020
Iceland/1453/2020
Iceland/1456/2020
Iceland/1457/2020
Iceland/1472/2020
Iceland/1484/2020
Iceland/1518/2020
Iceland/1519/2020
Iceland/1520/2020
Iceland/1522/2020
Iceland/1521/2020
Iceland/1523/2020
Iceland/985/2020
Iceland/1524/2020
Iceland/982/2020
Iceland/986/2020
Iceland/983/2020
Iceland/992/2020
Iceland/990/2020
Iceland/994/2020
Iceland/998/2020
Switzerland/BS-UHB-42206307/2020
Switzerland/BS-UHB-42206450/2020
Switzerland/BL-UHB-42206306/2020
Switzerland/BS-UHB-42206107/2020
Switzerland/BS-UHB-42206374/2020
Switzerland/BS-UHB-42206243/2020
Switzerland/BS-UHB-42206244/2020
Switzerland/BS-UHB-42206747/2020
Switzerland/BS-UHB-42206315/2020
Switzerland/BS-UHB-42206629/2020
Switzerland/BL-UHB-42206147/2020
England/BRIS-124A34/2020
England/BRIS-125110/2020
Switzerland/BS-UHB-42206628/2020
England/BRIS-124955/2020
England/BRIS-1247A6/2020
England/BRIS-1247E2/2020
England/BRIS-124788/2020
England/BRIS-124876/2020
England/BRIS-1249A0/2020
England/BRIS-1251A7/2020
England/BRIS-124A61/2020
England/BRIS-1249EC/2020
England/BRIS-1248B2/2020
England/BRIS-1248EF/2020
England/BRIS-1248A3/2020
England/BRIS-124858/2020
England/BRIS-124B6E/2020
England/BRIS-1247D3/2020
England/BRIS-125198/2020
England/BRIS-124BAA/2020
England/BRIS-12508C/2020
England/BRIS-124A07/2020
England/BRIS-1248D0/2020
Japan/Donner345/2020
England/BRIS-124CE3/2020
England/BRIS-124D1D/2020
England/BRIS-124C98/2020
England/BRIS-124964/2020
England/BRIS-124ABC/2020
England/BRIS-124973/2020
England/BRIS-1249DD/2020
England/BRIS-124A8F/2020
England/BRIS-124A9E/2020
England/BRIS-124919/2020
England/BRIS-124AF8/2020
England/BRIS-124ACB/2020
England/BRIS-124B04/2020
England/BRIS-124CA7/2020
England/BRIS-124BC8/2020
England/BRIS-124CB6/2020
England/BRIS-124B22/2020
England/BRIS-124BE6/2020
England/BRIS-124D0E/2020
England/BRIS-124B13/2020
England/BRIS-124BD7/2020
England/BRIS-124CF2/2020
England/BRIS-124C5C/2020
England/BRIS-124D2C/2020
England/BRIS-124D4A/2020
England/BRIS-124EFC/2020
England/BRIS-124EB0/2020
England/BRIS-124DB3/2020
England/BRIS-124E1A/2020
England/BRIS-124E92/2020
England/BRIS-124EDE/2020
England/BRIS-124E38/2020
England/BRIS-124F53/2020
England/BRIS-124EA1/2020
England/BRIS-124ECF/2020
England/BRIS-124D86/2020
England/BRIS-124F26/2020
England/BRIS-124E83/2020
England/BRIS-124E74/2020
England/BRIS-124D77/2020
England/BRIS-124EED/2020
England/BRIS-124D68/2020
England/BRIS-124F71/2020
England/BRIS-124F80/2020
England/BRIS-12515C/2020
England/BRIS-12506E/2020
England/BRIS-125013/2020
England/BRIS-124F9F/2020
England/BRIS-1250E6/2020
England/BRIS-1250B9/2020
England/BRIS-12509B/2020
England/BRIS-12523B/2020
England/BRIS-12549F/2020
England/BRIS-12521D/2020
England/BRIS-125383/2020
England/BRIS-12524A/2020
England/BRIS-1252B3/2020
England/BRIS-125268/2020
England/BRIS-125189/2020
England/BRIS-125101/2020
England/BRIS-1253A1/2020
Northern_Ireland/NIRE-FA9B3/2020
Northern_Ireland/NIRE-FA91D/2020
Northern_Ireland/NIRE-FA977/2020
Northern_Ireland/NIRE-FAC6F/2020
Northern_Ireland/NIRE-FAC8D/2020
England/NORT-288FC5/2020
England/NORT-28902B/2020
England/NORT-288FF2/2020
England/NORT-288FE3/2020
England/NORT-288FD4/2020
England/NORT-28901C/2020
England/NORT-289067/2020
England/NORT-28903A/2020
England/NORT-289049/2020
England/NORT-289076/2020
England/NORT-289085/2020
England/NORT-2890B2/2020
England/NORT-2890D0/2020
England/NORT-2890EF/2020
Scotland/GCVR-170F76/2020
Scotland/GCVR-17131F/2020
Scotland/GCVR-1711CA/2020
Scotland/GCVR-1713A6/2020
Scotland/GCVR-17124F/2020
Scotland/GCVR-170705/2020
Scotland/GCVR-1712F4/2020
Scotland/GCVR-170741/2020
Scotland/GCVR-17093C/2020
Scotland/GCVR-1709F0/2020
Scotland/GCVR-17076F/2020
Scotland/GCVR-170AC0/2020
Scotland/GCVR-170A93/2020
Scotland/GCVR-170AA2/2020
Scotland/GCVR-170A75/2020
Scotland/GCVR-170F94/2020
Scotland/GCVR-1710AF/2020
Scotland/GCVR-170FB2/2020
Scotland/GCVR-1711AC/2020
Scotland/GCVR-171160/2020
Scotland/GCVR-171221/2020
Scotland/GCVR-1712D6/2020
Scotland/GCVR-17132E/2020
Scotland/GCVR-17129A/2020
Scotland/GCVR-17128B/2020
Scotland/GCVR-171300/2020
Scotland/GCVR-1712C7/2020
Scotland/GCVR-171212/2020
Scotland/GCVR-1712A9/2020
Scotland/GCVR-17125E/2020
Scotland/GCVR-17127C/2020
Scotland/GCVR-17136A/2020
Scotland/GCVR-17133D/2020
Scotland/GCVR-17134C/2020
Scotland/GCVR-1713F1/2020
Scotland/GCVR-17140D/2020
England/BRIS-124CC5/2020
Scotland/GCVR-171388/2020
Netherlands/ZuidHolland_75/2020
Netherlands/ZuidHolland_74/2020
Netherlands/NA_217/2020
Netherlands/NA_216/2020
Netherlands/NA_224/2020
Netherlands/ZuidHolland_77/2020
Netherlands/NA_219/2020
Netherlands/NA_220/2020
Netherlands/ZuidHolland_78/2020
Netherlands/ZuidHolland_76/2020
Netherlands/ZuidHolland_79/2020
Netherlands/NA_222/2020
Netherlands/NA_218/2020
Netherlands/NA_484/2020
Netherlands/NA_236/2020
Netherlands/NA_683/2020
Netherlands/NoordBrabant_124/2020
Netherlands/NA_621/2020
Netherlands/NA_417/2020
Netherlands/NA_620/2020
Netherlands/NA_690/2020
Netherlands/NA_454/2020
Netherlands/Zeeland_42/2020
Netherlands/NA_691/2020
Netherlands/NA_498/2020
Netherlands/NA_505/2020
Netherlands/NA_509/2020
Netherlands/Gelderland_48/2020
USA/UT-00303/2020
Netherlands/NA_530/2020
USA/UT-00346/2020
USA/UT-00344/2020
USA/WA-UW-2240/2020
USA/WA-UW-3809/2020
USA/WA-UW-3810/2020
USA/WA-UW-3812/2020
USA/WA-UW-3814/2020
USA/WA-UW-3816/2020
USA/WA-UW-3819/2020
USA/WA-UW-3826/2020
USA/WA-UW-3827/2020
USA/WA-UW-3832/2020
USA/WA-UW-3833/2020
USA/WA-UW-3834/2020
USA/WA-UW-3838/2020
USA/WA-UW-3839/2020
USA/WA-UW-3850/2020
USA/WA-UW-3855/2020
USA/WA-UW-3858/2020
USA/WA-UW-3862/2020
USA/WA-UW-3871/2020
USA/WA-UW-3880/2020
USA/WA-UW-4609/2020
USA/ID-UW-3892/2020
USA/WA-UW-4611/2020
USA/WA-UW-4612/2020
USA/MI-MDHHS-SC20075/2020
USA/MI-MDHHS-SC20077/2020
USA/MI-MDHHS-SC20078/2020
USA/MI-MDHHS-SC20080/2020
USA/MI-MDHHS-SC20082/2020
USA/MI-MDHHS-SC20081/2020
USA/MI-MDHHS-SC20083/2020
USA/MI-MDHHS-SC20087/2020
USA/MI-MDHHS-SC20091/2020
USA/WI-UW-261/2020
USA/MI-MDHHS-SC20172/2020
USA/MI-MDHHS-SC20164/2020
USA/MI-MDHHS-SC20135/2020
USA/MI-MDHHS-SC20157/2020
USA/MI-MDHHS-SC20114/2020
IRN/HGRC-2-2162/2020
USA/MI-MDHHS-SC20166/2020
AUS/VIC408/2020
AUS/VIC409/2020
AUS/VIC414/2020
AUS/VIC429/2020
AUS/VIC430/2020
AUS/VIC437/2020
AUS/VIC438/2020
AUS/VIC439/2020
AUS/VIC440/2020
AUS/VIC458/2020
AUS/VIC460/2020
AUS/VIC576/2020
AUS/VIC610/2020
AUS/VIC612/2020
AUS/VIC613/2020
AUS/VIC614/2020
AUS/VIC617/2020
AUS/VIC673/2020
AUS/VIC942/2020
AUS/VIC946/2020
AUS/VIC949/2020
AUS/VIC948/2020
AUS/VIC951/2020
AUS/VIC953/2020
GRC/51_36518/2020
AUS/VIC955/2020
IRN/KHGRC-3-2178/2020
GUM/GU-NHG-01/2020
USA/SC-NHRC-03/2020
USA/CA-CZB-1209/2020
USA/MI-MDHHS-SC20387/2020
USA/MI-MDHHS-SC20263/2020
USA/MI-MDHHS-SC20269/2020
USA/MI-MDHHS-SC20213/2020
USA/MI-MDHHS-SC20219/2020
USA/MD-HP00085/2020
USA/MI-MDHHS-SC20259/2020
USA/DC-HP00099/2020
USA/MD-HP00028/2020
USA/MI-MDHHS-SC20342/2020
CZE/IAB_8/2020
CZE/IAB_15/2020
CZE/IAB_16/2020
USA/MA_MGH_00157/2020
USA/MA_MGH_00143/2020
USA/MA_MGH_00182/2020
USA/MA_MGH_00021/2020
USA/MA_MGH_00174/2020
USA/MA_MGH_00145/2020
USA/MA_MGH_00161/2020
USA/MA_MGH_00195/2020
USA/MA_MGH_00162/2020
USA/MA_MGH_00187/2020
USA/MA_MGH_00168/2020
USA/MA_MGH_00177/2020
USA/MA_MGH_00151/2020
USA/MA_MGH_00156/2020
USA/MA_MGH_00190/2020
USA/MA_MGH_00209/2020
USA/MA_MGH_00166/2020
USA/MA_MGH_00159/2020
USA/MA_MGH_00192/2020
USA/MA_MGH_00148/2020
USA/MA_MGH_00155/2020
USA/MA_MGH_00091/2020
USA/MA_MGH_00153/2020
USA/MA_MGH_00140/2020
USA/MA_MGH_00167/2020
USA/MA_MGH_00194/2020
USA/MA_MGH_00189/2020
USA/MA_MGH_00160/2020
USA/MA_MGH_00149/2020
USA/MA_MGH_00164/2020
USA/MA_MGH_00152/2020
USA/MA_MGH_00179/2020
USA/MA_MGH_00150/2020
USA/MA_MGH_00165/2020
USA/MA_MGH_00178/2020
USA/MA_MGH_00181/2020
USA/WA-S284/2020
AUS/VIC1359/2020
USA/WA-S599/2020
USA/CA-CZB-1437/2020
USA/CA-CZB-1591/2020
USA/CA-CZB-1592/2020
USA/WA-S364/2020
USA/WA-S363/2020
USA/WA-S362/2020
USA/WA-S523/2020
USA/WA-S361/2020
USA/WA-S406/2020
USA/WA-S375/2020
USA/WA-S386/2020
USA/WA-S404/2020
USA/WA-S372/2020
USA/WA-S368/2020
USA/WA-S573/2020
USA/WA-S374/2020
USA/WA-S572/2020
USA/WA-S492/2020
USA/WA-S369/2020
USA/WA-S442/2020
USA/WA-S377/2020
USA/WA-S413/2020
USA/WA-S403/2020
USA/WA-S391/2020
USA/WA-S585/2020
USA/CT-Yale-052/2020
AUS/NT10/2020
USA/CT-Yale-051/2020
AUS/NT14/2020
AUS/VIC410/2020
AUS/VIC471/2020
AUS/VIC575/2020
AUS/VIC603/2020
IRN/Iran/2020
AUS/VIC916/2020
USA/DC-HP00116/2020
USA/MD-HP00098/2020
USA/DC-HP00145/2020
USA/NYU-VC-015/2020
USA/WI-UW-30/2020
USA/WI-UW-34/2020
USA/WI-UW-253/2020
USA/WI-UW-75/2020
USA/WI-UW-223/2020
USA/WI-UW-224/2020
USA/WI-UW-225/2020
USA/WI-UW-226/2020
USA/WI-UW-227/2020
USA/WI-UW-228/2020
USA/WI-UW-229/2020
USA/WI-UW-230/2020
USA/WI-UW-231/2020
USA/WI-UW-234/2020
USA/WI-UW-338/2020
USA/WI-UW-337/2020
USA/COVID20-0050/2020
USA/SEARCH-0432-SAN/2020
USA/FL-BPHL-0491/2020
USA/SEARCH-0466-IPL/2020
USA/SEARCH-0425-SAN/2020
MEX/SEARCH-1710-TIJ/2020
MEX/SEARCH-1711-TIJ/2020
USA/SEARCH-1448-SAN/2020
USA/SEARCH-0180-SAN/2020
USA/SEARCH-0256-SAN/2020
USA/SEARCH-0189-SAN/2020
USA/SEARCH-0252-SAN/2020
USA/SEARCH-0119-SAN/2020
USA/SEARCH-0120-SAN/2020
USA/SEARCH-0122-SAN/2020
USA/SEARCH-0070-NBG/2020
USA/SEARCH-0697-SAN/2020
USA/SEARCH-0071-NBG/2020
USA/SEARCH-0072-NBG/2020
USA/FL-BPHL-0682/2020
USA/FL-BPHL-0685/2020
USA/FL-BPHL-0686/2020
USA/FL-BPHL-0687/2020
USA/FL-BPHL-0688/2020
USA/FL-BPHL-0689/2020
USA/FL-BPHL-0690/2020
USA/FL-BPHL-0691/2020
USA/WY-USAFSAM-S015/2020
USA/FL-USAFSAM-S017/2020
USA/CT-Yale-050/2020
USA/OH-USAFSAM-S042/2020
USA/CT-Yale-070/2020
USA/CT-Yale-149/2020
USA/MN-MDH-1429/2020
USA/MN-MDH-1430/2020
USA/MN-MDH-1444/2020
USA/MN-MDH-1445/2020
USA/MN-MDH-1447/2020
USA/MN-MDH-1449/2020
USA/MN-MDH-1448/2020
USA/MN-MDH-1450/2020
USA/MN-MDH-1451/2020
USA/MN-MDH-1452/2020
USA/MN-MDH-1460/2020
USA/MN-MDH-1453/2020
USA/MN-MDH-1471/2020
USA/MN-MDH-1468/2020
AUS/VIC1990/2020
AUS/VIC1991/2020
AUS/VIC1993/2020
AUS/VIC1992/2020
AUS/VIC1994/2020
AUS/VIC1995/2020
AUS/VIC1996/2020
AUS/TAS220/2020
AUS/TAS221/2020
AUS/TAS145/2020
AUS/TAS170/2020
AUS/TAS188/2020
USA/FL-BPHL-1260/2020
USA/CA-QDX-514/2020
USA/MI-QDX-515/2020
HongKong/Case0440/2020
HongKong/Case0442/2020
HongKong/Case0422/2020
TUR/KOC-IST-B288/2020
USA/TX-DSHS-1010/2020
USA/TX-DSHS-1269/2020
USA/FL-BPHL-2002/2020
USA/FL-BPHL-2003/2020
USA/FL-BPHL-2030/2020
USA/TX-DSHS-1231/2020
USA/FL-BPHL-2004/2020
USA/MN-MDH-2059/2020
USA/MN-MDH-2057/2020
USA/FL-BPHL-2001/2020
USA/MN-MDH-2056/2020
USA/MN-MDH-2051/2020
TWN/CGMH-CGU-34/2020
CHL/Santiago-PUC_MVL_0071/2020
CHL/Santiago-PUC_MVL_0070/2020
CHL/Santiago-PUC_MVL_0038/2020
CHL/Santiago-PUC_MVL_0037/2020
CHL/Santiago-PUC_MVL_0034/2020
CHL/Santiago-PUC_MVL_0032/2020
CHL/Santiago-PUC_MVL_0033/2020
USA/FHCRC-3354/2020
USA/FHCRC-3858/2020
USA/FHCRC-3321/2020
USA/FHCRC-3412/2020
USA/FHCRC-3032/2020
USA/FHCRC-2960/2020
USA/FHCRC-3539/2020
USA/FHCRC-3521/2020
USA/FHCRC-3323/2020
USA/FHCRC-3875/2020
USA/FHCRC-3303/2020
USA/FHCRC-3388/2020
USA/FHCRC-3319/2020
USA/FHCRC-3871/2020
USA/FHCRC-3408/2020
USA/FHCRC-3340/2020
USA/FHCRC-3819/2020
USA/FHCRC-3770/2020
USA/FHCRC-3529/2020
USA/FHCRC-3518/2020
USA/FHCRC-3629/2020
USA/FHCRC-5408/2020
USA/FHCRC-5436/2020
USA/FHCRC-5435/2020
USA/FHCRC-5431/2020
CAN/RIM-1/2020
USA/FHCRC-2966/2020
Finland/FIN-UH25M-Nasopharynx/2020
Finland/FIN-UH25M-Caco2-P1/2020
Finland/FIN-UH25M-Caco2-P3/2020
HongKong/HKPU-00033/2020
HongKong/HKPU-00034/2020
HongKong/HKPU-00035/2020
NZL/20VR1759/2020
NZL/20VR1771/2020
NZL/20VR1772/2020
NZL/20VR1773/2020
NZL/20VR1774/2020
NZL/20VR1776/2020
NZL/20VR1777/2020
NZL/20VR1779/2020
NZL/20VR1780/2020
NZL/20VR1781/2020
NZL/20VR1782/2020
NZL/20VR1783/2020
NZL/20VR1784/2020
NZL/20VR1819/2020
NZL/20VR1848/2020
NZL/20VR1850/2020
NZL/20VR2012/2020
NZL/20VR2013/2020
NZL/20VR2534/2020
NZL/20VR2535/2020
NZL/20VR2536/2020
NZL/20VR2537/2020
NZL/20VR2586/2020
NZL/20VR2733/2020
NZL/20VR2919/2020
NZL/20VR2936/2020
NZL/20VR3022/2020
NZL/20VR3179/2020
NZL/20VR3180/2020
NZL/20VR3185/2020
NZL/20VR3187/2020
NZL/20VR3188/2020
NZL/20VR3190/2020
NZL/20VR3191/2020
NZL/20VR3192/2020
NZL/20VR3194/2020
USA/DC-DFS-PHL-0054/2020
USA/DC-DFS-PHL-0056/2020
USA/DC-DFS-PHL-0055/2020
USA/DC-DFS-PHL-0057/2020
USA/DC-DFS-PHL-0060/2020
USA/DC-DFS-PHL-0051/2020
USA/DC-DFS-PHL-0047/2020
USA/DC-DFS-PHL-0053/2020
USA/DC-DFS-PHL-0052/2020
USA/DC-DFS-PHL-0048/2020
MEX/25/2020
USA/DC-DFS-PHL-0058/2020
USA/TG270200/2020
USA/CA-CZB-2043/2020
USA/TG271408/2020
USA/TG271886/2020
USA/TG271890/2020
USA/TG271892/2020
USA/TG271888/2020
USA/TG271894/2020
USA/TG271902/2020
USA/TG640880/2020
USA/TG271922/2020
USA/TG666107/2020
USA/TG666140/2020
USA/TG670242/2020
USA/TG670245/2020
USA/TG666122/2020
USA/TG670246/2020
USA/TG670250/2020
USA/TG670261/2020
USA/TG720690/2020
FIN/FIN-UH25M-C1P1/2020
Scotland/EDB2692/2020
Scotland/EDB2689/2020
Scotland/EDB5627/2020
Scotland/EDB5638/2020
Scotland/EDB5658/2020
England/BRIS-12F84E/2020
England/BRIS-12F87B/2020
England/BRIS-12F85D/2020
England/NORT-282277/2020
England/NORT-284CB3/2020
England/NORT-282954/2020
England/NORT-284CFF/2020
England/NORT-284E08/2020
England/NORT-284B2F/2020
England/NORT-2824BD/2020
England/NORT-2821B6/2020
England/NORT-282550/2020
England/NORT-282417/2020
England/NORT-28258D/2020
England/NORT-28257E/2020
England/NORT-2829EB/2020
England/NORT-284C77/2020
England/NORT-28256F/2020
England/NORT-284A40/2020
Scotland/EDB2691/2020
Scotland/EDB2687/2020
Scotland/GCVR-171AFC/2020
Scotland/EDB2697/2020
Scotland/EDB2694/2020
Scotland/GCVR-1706EA/2020
Scotland/GCVR-171ADE/2020
Scotland/GCVR-170732/2020
Scotland/GCVR-1706DB/2020
Scotland/GCVR-1707AB/2020
Scotland/GCVR-17077E/2020
Scotland/GCVR-170802/2020
Scotland/GCVR-170820/2020
Scotland/GCVR-1707F6/2020
Scotland/GCVR-170750/2020
Scotland/GCVR-1707C9/2020
Scotland/GCVR-170811/2020
Scotland/GCVR-1713C4/2020
Scotland/GCVR-1713D3/2020
Scotland/GCVR-1713B5/2020
England/LOND-124C3DD/2020
England/LOND-124C30A/2020
England/BRIS-13106F/2020
England/BRIS-13108D/2020
England/BRIS-13107E/2020
England/EKHU-260EF81/2020
Scotland/GCVR-1707E7/2020
Scotland/GCVR-1712E5/2020
England/LEED-2A9DA6/2020
England/LEED-2A9D88/2020
Scotland/EDB2695/2020
England/LEED-2A9D97/2020
England/LEED-2A9D79/2020
England/LEED-2A9E58/2020
England/LEED-2A9E67/2020
England/LEED-2A8457/2020
England/LEED-2A8660/2020
England/LEED-2A8642/2020
England/LEED-2A890D/2020
NZL/20CV0298/2020
NZL/20CV0295/2020
NZL/20CV0293/2020
NZL/20VR1785/2020
NZL/20CV0292/2020
NZL/20CV0290/2020
NZL/20CV0287/2020
NZL/20CV0296/2020
NZL/20CV0294/2020
NZL/20CV0289/2020
NZL/20CV0288/2020
NZL/20CV0283/2020
MEX/GUA-428/2020
USA/MI-MDHHS-SC20961/2020
USA/MI-MDHHS-SC20962/2020
USA/MI-MDHHS-SC20469/2020
USA/MI-MDHHS-SC20963/2020
USA/MI-MDHHS-SC20967/2020
USA/MI-MDHHS-SC20968/2020
USA/MI-MDHHS-SC20969/2020
USA/MI-MDHHS-SC20971/2020
USA/MI-MDHHS-SC20973/2020
USA/MI-MDHHS-SC20976/2020
Iceland/531/2020
Iceland/546/2020
Iceland/552/2020
Iceland/542/2020
Iceland/559/2020
Iceland/590/2020
Iceland/1459/2020
Iceland/1461/2020
Iceland/1460/2020
Iceland/1464/2020
Iceland/1462/2020
Iceland/1465/2020
Iceland/1467/2020
Iceland/1466/2020
Iceland/1468/2020
Iceland/1469/2020
Iceland/1471/2020
Iceland/1470/2020
Iceland/1474/2020
Iceland/1473/2020
Iceland/1475/2020
Iceland/1476/2020
Iceland/1477/2020
Iceland/1481/2020
Iceland/1482/2020
Iceland/1483/2020
Iceland/1486/2020
Iceland/1485/2020
Iceland/1480/2020
Iceland/1478/2020
Iceland/1479/2020
Iceland/1487/2020
Iceland/1489/2020
Iceland/1491/2020
Iceland/1490/2020
Iceland/1488/2020
Iceland/1493/2020
Iceland/1492/2020
Iceland/1495/2020
Iceland/1494/2020
Iceland/1496/2020
Iceland/1497/2020
Iceland/1498/2020
Iceland/1499/2020
Iceland/1500/2020
Iceland/1502/2020
Iceland/1501/2020
Iceland/1503/2020
Iceland/1504/2020
Iceland/1505/2020
Iceland/1508/2020
Iceland/1506/2020
Iceland/1507/2020
Iceland/1510/2020
Iceland/1509/2020
Iceland/1512/2020
Iceland/1511/2020
Iceland/1513/2020
Iceland/1515/2020
Iceland/1516/2020
Iceland/1514/2020
Iceland/1525/2020
Iceland/1517/2020
Iceland/1527/2020
Iceland/1526/2020
Iceland/1529/2020
Iceland/1528/2020
Iceland/1560/2020
Iceland/1561/2020
Iceland/1565/2020
Iceland/1562/2020
Iceland/1564/2020
Iceland/1563/2020
Iceland/1568/2020
Iceland/1567/2020
Iceland/1566/2020
Iceland/1570/2020
Iceland/1569/2020
Iceland/1576/2020
Iceland/657/2020
Switzerland/BS-UHB-42207789/2020
Switzerland/BS-UHB-42207989/2020
Switzerland/BS-UHB-42207953/2020
Switzerland/BS-UHB-42207833/2020
Switzerland/BL-UHB-42207942/2020
Switzerland/BS-UHB-42208224/2020
Switzerland/BL-UHB-42207903/2020
Switzerland/BS-UHB-42208691/2020
Switzerland/BS-UHB-42207729/2020
Switzerland/BL-UHB-42208687/2020
Switzerland/BS-UHB-42207917/2020
Switzerland/BS-UHB-42208299/2020
Switzerland/BS-UHB-42208210/2020
Switzerland/BS-UHB-42208220/2020
Switzerland/BL-UHB-42208281/2020
Switzerland/BS-UHB-42208062/2020
Switzerland/BS-UHB-42208235/2020
Switzerland/BS-UHB-42208738/2020
Switzerland/BS-UHB-42208621/2020
Switzerland/BS-UHB-42208204/2020
Switzerland/BS-UHB-42208232/2020
Switzerland/BL-UHB-42208262/2020
Switzerland/BS-UHB-42208013/2020
Switzerland/BS-UHB-42208550/2020
Switzerland/BS-UHB-42208050/2020
Switzerland/BS-UHB-42208163/2020
Switzerland/BL-UHB-42208623/2020
England/BRIS-124F08/2020
England/BRIS-124DA4/2020
England/BRIS-125040/2020
England/BRIS-124F35/2020
England/BRIS-124F62/2020
England/BRIS-124C89/2020
England/BRIS-125031/2020
England/BRIS-124C7A/2020
England/BRIS-124D3B/2020
England/BRIS-1251C5/2020
England/BRIS-124E0B/2020
England/BRIS-124F17/2020
England/BRIS-124D59/2020
England/BRIS-124ADA/2020
England/BRIS-124F44/2020
England/BRIS-124C6B/2020
England/BRIS-124FEA/2020
England/BRIS-124AE9/2020
England/BRIS-124DE0/2020
England/BRIS-1249BF/2020
England/BRIS-124DFF/2020
England/BRIS-125C97/2020
England/BRIS-124E47/2020
Japan/Donner28/2020
England/BRIS-1254EA/2020
England/BRIS-1253FC/2020
England/BRIS-125374/2020
England/BRIS-125A42/2020
England/BRIS-124E56/2020
England/BRIS-125480/2020
England/BRIS-12520E/2020
England/BRIS-124FF9/2020
England/BRIS-1251D4/2020
England/BRIS-124FAE/2020
England/BRIS-1251E3/2020
England/BRIS-12505F/2020
England/BRIS-1250D7/2020
England/BRIS-1251F2/2020
England/BRIS-1251B6/2020
England/BRIS-1250AA/2020
England/BRIS-125277/2020
England/BRIS-1252FF/2020
England/BRIS-125259/2020
England/BRIS-1252E0/2020
England/BRIS-125408/2020
England/BRIS-125471/2020
England/BRIS-125392/2020
England/BRIS-12565D/2020
England/BRIS-1253DE/2020
England/BRIS-125426/2020
England/BRIS-12531A/2020
England/BRIS-125532/2020
England/BRIS-125444/2020
England/BRIS-1254DB/2020
England/BRIS-1255BA/2020
England/BRIS-125A33/2020
Northern_Ireland/NIRE-FAA56/2020
Northern_Ireland/NIRE-FAA1A/2020
Northern_Ireland/NIRE-FAA38/2020
Northern_Ireland/NIRE-FA9D1/2020
Northern_Ireland/NIRE-FAACF/2020
Northern_Ireland/NIRE-FAB08/2020
England/CAMB-76287/2020
England/CAMB-76964/2020
England/CAMB-72018/2020
England/CAMB-7229A/2020
England/CAMB-71FD0/2020
England/CAMB-72300/2020
England/NORT-289137/2020
England/NORT-2891DD/2020
England/NORT-28910A/2020
England/NORT-289119/2020
England/NORT-2891EC/2020
England/NORT-289164/2020
England/NORT-2891CE/2020
England/NORT-2891BF/2020
England/NORT-289155/2020
Scotland/GCVR-171018/2020
Scotland/GCVR-1710BE/2020
Scotland/GCVR-1711F7/2020
Scotland/GCVR-171106/2020
Scotland/GCVR-1710FA/2020
Scotland/GCVR-171115/2020
Scotland/GCVR-171203/2020
Scotland/GCVR-170FC1/2020
Scotland/GCVR-170FA3/2020
Scotland/GCVR-171009/2020
Scotland/GCVR-170F58/2020
Scotland/GCVR-170F85/2020
Scotland/GCVR-170F67/2020
Scotland/GCVR-170FD0/2020
Scotland/GCVR-171054/2020
Scotland/GCVR-171090/2020
Scotland/GCVR-171124/2020
Scotland/GCVR-1711BB/2020
Scotland/GCVR-1710CD/2020
Scotland/GCVR-17117F/2020
Scotland/GCVR-171036/2020
Scotland/GCVR-1710EB/2020
Scotland/GCVR-171072/2020
Scotland/GCVR-171027/2020
Scotland/GCVR-171063/2020
Scotland/GCVR-1712B8/2020
Scotland/GCVR-17126D/2020
Netherlands/NA_238/2020
Netherlands/ZuidHolland_84/2020
Netherlands/NA_223/2020
Netherlands/ZuidHolland_80/2020
Netherlands/ZuidHolland_81/2020
Netherlands/NA_225/2020
Netherlands/ZuidHolland_83/2020
Netherlands/ZuidHolland_103/2020
Netherlands/ZuidHolland_82/2020
Netherlands/NA_221/2020
Netherlands/NA_235/2020
Netherlands/NA_227/2020
Netherlands/NA_231/2020
Netherlands/NA_228/2020
Netherlands/NA_240/2020
Netherlands/NA_233/2020
Netherlands/NA_229/2020
Netherlands/NA_239/2020
Netherlands/ZuidHolland_88/2020
Netherlands/ZuidHolland_85/2020
Netherlands/NA_230/2020
Netherlands/NA_234/2020
Netherlands/ZuidHolland_86/2020
Netherlands/NA_237/2020
Netherlands/NA_241/2020
Netherlands/Friesland_3/2020
Netherlands/ZuidHolland_89/2020
Netherlands/NA_631/2020
Netherlands/NA_500/2020
Netherlands/Limburg_30/2020
Netherlands/NA_520/2020
Netherlands/Limburg_23/2020
Netherlands/NA_526/2020
Netherlands/NA_573/2020
Netherlands/NA_591/2020
Netherlands/Zeeland_26/2020
Netherlands/NA_590/2020
Netherlands/NA_480/2020
USA/UT-00347/2020
USA/ID-UW-4355/2020
USA/ID-UW-4357/2020
USA/ID-UW-4380/2020
USA/ID-UW-4433/2020
USA/WA-UW-3815/2020
USA/WA-UW-3843/2020
USA/WA-UW-3883/2020
USA/WA-UW-3889/2020
USA/WA-UW-3895/2020
USA/WA-UW-3900/2020
USA/WA-UW-3903/2020
USA/WA-UW-3911/2020
USA/WA-UW-3908/2020
USA/WA-UW-3918/2020
USA/WA-UW-3923/2020
USA/WA-UW-3932/2020
USA/WA-UW-3935/2020
USA/WA-UW-3939/2020
USA/WA-UW-3941/2020
USA/WA-UW-3946/2020
USA/WA-UW-3950/2020
USA/WA-UW-3954/2020
USA/WA-UW-3940/2020
USA/WA-UW-3942/2020
USA/WA-UW-4744/2020
USA/WA-UW-4763/2020
USA/WA-UW-3959/2020
USA/WA-UW-4769/2020
USA/WA-UW-4770/2020
USA/WA-UW-4777/2020
USA/MI-MDHHS-SC20084/2020
USA/MI-MDHHS-SC20085/2020
USA/MI-MDHHS-SC20086/2020
USA/MI-MDHHS-SC20089/2020
USA/ID-UW-4354/2020
USA/UF-4/2020
USA/UF-5/2020
USA/MI-MDHHS-SC20141/2020
USA/MI-MDHHS-SC20185/2020
USA/MI-MDHHS-SC20144/2020
USA/MI-MDHHS-SC20125/2020
USA/MI-MDHHS-SC20188/2020
USA/MI-MDHHS-SC20165/2020
USA/MI-MDHHS-SC20146/2020
USA/MI-MDHHS-SC20123/2020
USA/MI-MDHHS-SC20155/2020
USA/MI-MDHHS-SC20168/2020
USA/MI-MDHHS-SC20151/2020
AUS/VIC442/2020
AUS/VIC443/2020
AUS/VIC447/2020
AUS/VIC461/2020
AUS/VIC466/2020
AUS/VIC467/2020
AUS/VIC605/2020
AUS/VIC606/2020
AUS/VIC607/2020
AUS/VIC611/2020
AUS/VIC633/2020
AUS/VIC659/2020
AUS/VIC661/2020
AUS/VIC662/2020
AUS/VIC664/2020
AUS/VIC666/2020
AUS/VIC667/2020
AUS/VIC668/2020
AUS/VIC672/2020
AUS/VIC669/2020
AUS/VIC674/2020
AUS/VIC670/2020
AUS/VIC676/2020
AUS/VIC677/2020
AUS/VIC678/2020
AUS/VIC680/2020
AUS/VIC681/2020
AUS/VIC693/2020
AUS/VIC700/2020
AUS/VIC718/2020
AUS/VIC920/2020
AUS/VIC957/2020
AUS/VIC959/2020
AUS/VIC956/2020
AUS/VIC961/2020
AUS/VIC964/2020
AUS/VIC967/2020
AUS/VIC968/2020
AUS/VIC966/2020
AUS/VIC971/2020
GRC/49_36716/2020
USA/SC-NHRC-01/2020
USA/SC-NHRC-02/2020
USA/CA-CZB-1123/2020
USA/CA-CZB-1122/2020
USA/CA-CZB-1136/2020
TUN/COV0425/2020
USA/CA-CZB-1207/2020
USA/MI-MDHHS-SC20388/2020
USA/MI-MDHHS-SC20321/2020
USA/MI-MDHHS-SC20298/2020
USA/MI-MDHHS-SC20287/2020
USA/MI-MDHHS-SC20281/2020
USA/MI-MDHHS-SC20262/2020
USA/MI-MDHHS-SC20276/2020
USA/MI-MDHHS-SC20268/2020
USA/MI-MDHHS-SC20283/2020
USA/MI-MDHHS-SC20273/2020
USA/DC-HP00090/2020
USA/MI-MDHHS-SC20341/2020
CZE/IAB_1/2020
CZE/IAB_4/2020
CZE/IAB_17/2020
CZE/IAB_18/2020
CZE/IAB_20/2020
CZE/IAB_21/2020
USA/MA_MGH_00208/2020
USA/MA_MGH_00485/2020
USA/MA_MGH_00210/2020
USA/MA_MGH_00184/2020
USA/MA_MGH_00502/2020
USA/MA_MGH_00488/2020
USA/MA_MGH_00486/2020
USA/MA_MGH_00185/2020
USA/MA_MGH_00206/2020
USA/MA_MGH_00491/2020
USA/MA_MGH_00501/2020
USA/MA_MGH_00170/2020
USA/MA_MGH_00484/2020
USA/MA_MGH_00203/2020
USA/MA_MGH_00489/2020
USA/MA_MGH_00188/2020
USA/MA_MGH_00582/2020
USA/MA_MGH_00214/2020
USA/MA_MGH_00492/2020
USA/MA_MGH_00183/2020
USA/MA_MGH_00497/2020
USA/MA_MGH_00498/2020
USA/MA_MGH_00211/2020
USA/MA_MGH_00200/2020
USA/MA_MGH_00495/2020
USA/MA_MGH_00505/2020
USA/MA_MGH_00202/2020
USA/MA_MGH_00499/2020
USA/MA_MGH_00199/2020
USA/MA_MGH_00205/2020
USA/CA-CZB-1278/2020
USA/CA-CZB-1497/2020
USA/CA-CZB-1498/2020
USA/CA-CZB-1596/2020
USA/CA-CZB-1597/2020
USA/WA-S388/2020
USA/WA-S371/2020
USA/WA-S519/2020
USA/WA-S387/2020
USA/WA-S383/2020
USA/WA-S384/2020
USA/WA-S382/2020
USA/WA-S390/2020
USA/WA-S379/2020
USA/WA-S376/2020
USA/WA-S378/2020
USA/WA-S380/2020
USA/CT-Yale-054/2020
USA/CT-Yale-055/2020
AUS/VIC444/2020
AUS/NT11/2020
AUS/VIC468/2020
USA/CT-Yale-056/2020
AUS/VIC640/2020
AUS/VIC918/2020
USA/MD-HP00106/2020
USA/DC-HP00152/2020
BEN/1092/2020
ESP/HUD-65067673/2020
ESP/HUD-98203801/2020
CHL/2020-32205/2020
USA/CA-CZB-1769/2020
TUR/KOC-IST-B303/2020
USA/WI-UW-232/2020
USA/WI-UW-233/2020
USA/WI-UW-236/2020
USA/WI-UW-237/2020
USA/WI-UW-238/2020
USA/WI-UW-239/2020
USA/WI-UW-240/2020
USA/WI-UW-272/2020
USA/WI-UW-241/2020
AUS/VIC1865/2020
USA/COVID20-0055/2020
USA/SEARCH-0440-SAN/2020
MEX/SEARCH-1709-TIJ/2020
USA/SEARCH-1432-SAN/2020
USA/SEARCH-1433-SAN/2020
USA/SEARCH-1435-SAN/2020
USA/SEARCH-1436-SAN/2020
USA/SEARCH-1447-SAN/2020
USA/SEARCH-1437-SAN/2020
USA/SEARCH-1449-SAN/2020
USA/SEARCH-1452-SAN/2020
USA/SEARCH-1455-SAN/2020
USA/SEARCH-1456-SAN/2020
USA/SEARCH-0253-SAN/2020
USA/SEARCH-0247-SAN/2020
USA/SEARCH-0313-SAN/2020
USA/SEARCH-0689-SAN/2020
USA/SEARCH-0690-SAN/2020
USA/SEARCH-0718-SAN/2020
USA/SEARCH-0719-SAN/2020
USA/SEARCH-0721-SAN/2020
USA/SEARCH-0144-NBG/2020
USA/SEARCH-0145-NBG/2020
USA/SEARCH-0148-NBG/2020
USA/SEARCH-0149-NBG/2020
USA/SEARCH-0209-NBG/2020
SAU/KAIMRC12/2020
USA/FL-BPHL-0694/2020
USA/FL-BPHL-0695/2020
USA/FL-BPHL-0701/2020
USA/FL-BPHL-0704/2020
Belize/UN-CDC-3595771-001/2020
USA/FL-BPHL-0705/2020
USA/FL-BPHL-0706/2020
USA/FL-BPHL-0709/2020
USA/FL-USAFSAM-S011/2020
USA/FL-USAFSAM-S018/2020
USA/FL-USAFSAM-S035/2020
USA/CO-USAFSAM-S039/2020
USA/OH-USAFSAM-S043/2020
USA/CO-USAFSAM-S040/2020
USA/CT-Yale-287/2020
USA/CT-Yale-288/2020
USA/CT-Yale-293/2020
GBR/CVR-GLA-1/2020
GHA/2230_S4/2020
GHA/2333_S5/2020
USA/MN-MDH-1432/2020
USA/MN-MDH-1446/2020
USA/MN-MDH-1462/2020
USA/MN-MDH-1463/2020
USA/MN-MDH-1465/2020
USA/MN-MDH-1472/2020
USA/MN-MDH-1476/2020
AUS/TAS223/2020
AUS/TAS224/2020
AUS/TAS46/2020
AUS/TAS262/2020
AUS/TAS83/2020
AUS/TAS112/2020
AUS/TAS197/2020
AUS/TAS202/2020
USA/GA-EHC-040N/2020
USA/WRCEVA_000513/2020
USA/WRCEVA_000515/2020
USA/CA-QDX-513/2020
USA/WRCEVA_000514/2020
AUS/VIC719/2020
USA/CA-CZB-3645/2020
AUS/VIC1191/2020
AUS/VIC2079/2020
AUS/VIC13911/2020
AUS/VIC13730/2020
HongKong/Case0481/2020
HongKong/Case0477/2020
HongKong/Case0501/2020
USA/TX-DSHS-1218/2020
USA/TX-DSHS-1026/2020
USA/TX-DSHS-1009/2020
USA/TX-DSHS-1025/2020
USA/TX-DSHS-1027/2020
USA/TX-QDX-663/2020
USA/TX-DSHS-1230/2020
USA/MN-MDH-2058/2020
USA/MN-MDH-2055/2020
USA/MN-MDH-2052/2020
CHL/Santiago-PUC_MVL_0039/2020
USA/FL-BPHL-2028/2020
CHL/Santiago-PUC_MVL_0035/2020
CHL/Santiago-PUC_MVL_0036/2020
ESP/AST-232025446/2020
USA/MN-MDH-2166/2020
USA/ND-NDDH-0027/2020
USA/FHCRC-3018/2020
USA/FHCRC-3059/2020
USA/FHCRC-3069/2020
USA/FHCRC-4744/2020
USA/FHCRC-4742/2020
USA/FHCRC-3009/2020
USA/FHCRC-3840/2020
USA/FHCRC-2809/2020
USA/FHCRC-2800/2020
USA/FHCRC-2818/2020
USA/FHCRC-3265/2020
USA/FHCRC-3374/2020
USA/FHCRC-3272/2020
USA/FHCRC-3039/2020
USA/FHCRC-3489/2020
USA/FHCRC-3500/2020
USA/FHCRC-3001/2020
USA/FHCRC-2971/2020
USA/FHCRC-2952/2020
USA/FHCRC-2972/2020
USA/FHCRC-2996/2020
USA/FHCRC-3918/2020
USA/FHCRC-2647/2020
USA/FHCRC-3893/2020
USA/FHCRC-3954/2020
USA/FHCRC-3923/2020
USA/FHCRC-3511/2020
USA/FHCRC-3269/2020
USA/FHCRC-3932/2020
USA/FHCRC-3270/2020
USA/FHCRC-3369/2020
USA/FHCRC-3401/2020
USA/FHCRC-3268/2020
USA/FHCRC-3273/2020
USA/ND-NDDH-0022/2020
USA/ND-NDDH-0023/2020
USA/ND-NDDH-0024/2020
USA/ND-NDDH-0026/2020
USA/ND-NDDH-0018/2020
HongKong/HKPU-00036/2020
HongKong/HKPU-00037/2020
HongKong/HKPU-00038/2020
NZL/20VR1624/2020
NZL/20VR1813/2020
NZL/20VR1809/2020
NZL/20VR1815/2020
NZL/20VR1814/2020
NZL/20VR1817/2020
NZL/20VR1816/2020
NZL/20VR1818/2020
NZL/20VR1820/2020
NZL/20VR1821/2020
NZL/20VR1822/2020
NZL/20VR1823/2020
NZL/20VR1824/2020
NZL/20VR1825/2020
NZL/20VR1826/2020
NZL/20VR1827/2020
NZL/20VR1828/2020
NZL/20VR1836/2020
NZL/20VR1851/2020
NZL/20VR1842/2020
NZL/20VR1853/2020
NZL/20VR1991/2020
NZL/20VR1852/2020
NZL/20VR1998/2020
NZL/20VR2005/2020
NZL/20VR2533/2020
NZL/20VR2544/2020
NZL/20VR2010/2020
NZL/20VR2546/2020
NZL/20VR2545/2020
NZL/20VR2547/2020
NZL/20VR2549/2020
NZL/20VR2550/2020
NZL/20VR2581/2020
NZL/20VR2647/2020
NZL/20VR2649/2020
NZL/20VR2648/2020
NZL/20VR2650/2020
NZL/20VR2652/2020
NZL/20VR2663/2020
NZL/20VR2651/2020
NZL/20VR2671/2020
NZL/20VR2711/2020
NZL/20VR2712/2020
NZL/20VR3007/2020
NZL/20VR3186/2020
NZL/20VR3195/2020
NZL/20VR3196/2020
USA/DC-DFS-PHL-0061/2020
USA/TG271435/2020
USA/TG271896/2020
USA/TG666102/2020
USA/TG271898/2020
USA/TG666169/2020
USA/TG271900/2020
USA/TG670235/2020
USA/TG670238/2020
USA/TG670252/2020
Scotland/EDB2723/2020
Scotland/EDB2721/2020
Scotland/EDB2714/2020
Scotland/EDB5665/2020
Scotland/EDB2699/2020
Scotland/EDB2739/2020
Scotland/EDB2743/2020
Scotland/EDB2728/2020
Scotland/EDB2724/2020
Scotland/EDB2744/2020
Scotland/EDB2736/2020
Scotland/EDB5635/2020
England/NORT-28265D/2020
England/BRIS-12F8B7/2020
England/NORT-282787/2020
England/NORT-282C2E/2020
England/NORT-2828B1/2020
England/NORT-294D62/2020
England/NORT-294CFC/2020
England/NORT-294A10/2020
England/NORT-282A51/2020
England/NORT-2827A5/2020
England/NORT-2826D5/2020
England/NORT-282972/2020
England/NORT-282990/2020
England/NORT-2828FD/2020
England/NORT-284C1D/2020
England/NORT-284DDE/2020
England/NORT-294AA7/2020
England/NORT-294A7A/2020
England/NORT-294A89/2020
England/NORT-294AC5/2020
England/NORT-2949B9/2020
England/NORT-294C92/2020
Scotland/EDB2693/2020
Scotland/EDB2701/2020
England/NORT-294E50/2020
Scotland/EDB2711/2020
Scotland/EDB2719/2020
Scotland/EDB2707/2020
Scotland/EDB2710/2020
Scotland/EDB2708/2020
Scotland/EDB2704/2020
Scotland/EDB2725/2020
Scotland/EDB2733/2020
Scotland/EDB2731/2020
Scotland/EDB2734/2020
Scotland/EDB2720/2020
Scotland/EDB2745/2020
Scotland/EDB2790/2020
Scotland/GCVR-171977/2020
Scotland/GCVR-1719D1/2020
Scotland/GCVR-171986/2020
Scotland/GCVR-171A29/2020
Scotland/GCVR-171968/2020
Scotland/GCVR-1719E0/2020
Scotland/GCVR-17192C/2020
Scotland/GCVR-17193B/2020
Scotland/GCVR-171A0B/2020
Scotland/GCVR-171A47/2020
Scotland/GCVR-171A38/2020
Scotland/GCVR-171B08/2020
Scotland/GCVR-171A74/2020
Scotland/GCVR-171A56/2020
Scotland/GCVR-171A65/2020
Scotland/GCVR-171A83/2020
Scotland/GCVR-170E88/2020
Scotland/GCVR-17141C/2020
Scotland/GCVR-171449/2020
Scotland/GCVR-171546/2020
Scotland/GCVR-1716DA/2020
Scotland/GCVR-171537/2020
Scotland/GCVR-1718E3/2020
Scotland/GCVR-1718A7/2020
Scotland/GCVR-17185C/2020
Scotland/GCVR-1718B6/2020
Scotland/GCVR-171959/2020
Scotland/GCVR-171564/2020
Scotland/GCVR-17190E/2020
Scotland/GCVR-171DA8/2020
Scotland/GCVR-171E96/2020
England/LEED-2A9C9A/2020
England/LEED-2A9CC7/2020
England/LEED-2A9CB8/2020
England/LEED-2A9CD6/2020
England/LEED-2A9D00/2020
England/LEED-2A9DC4/2020
England/LEED-2A8475/2020
England/LEED-2A8527/2020
England/LEED-2A8536/2020
England/LEED-2A8545/2020
England/LEED-2A8624/2020
England/LEED-2A85EB/2020
England/LEED-2A85BE/2020
England/LEED-2A8800/2020
England/LEED-2A882E/2020
England/LEED-2A883D/2020
England/LEED-2A8AEC/2020
England/LEED-2A8C40/2020
NZL/20CV0291/2020
NZL/20CV0297/2020
MEX/TLA-429/2020
NZL/20CV0299/2020
USA/MI-MDHHS-SC20964/2020
USA/MI-MDHHS-SC20966/2020
USA/MI-MDHHS-SC20974/2020
USA/MI-MDHHS-SC20975/2020
Iceland/540/2020
Iceland/539/2020
Iceland/537/2020
Iceland/538/2020
Iceland/544/2020
Iceland/543/2020
Iceland/541/2020
Iceland/554/2020
Iceland/551/2020
Iceland/553/2020
Iceland/558/2020
Iceland/560/2020
Iceland/556/2020
Iceland/557/2020
Iceland/566/2020
Iceland/562/2020
Iceland/581/2020
Iceland/577/2020
Iceland/578/2020
Iceland/580/2020
Iceland/579/2020
Iceland/583/2020
Iceland/584/2020
Iceland/585/2020
Iceland/592/2020
Iceland/582/2020
Iceland/595/2020
Iceland/593/2020
Iceland/594/2020
Iceland/1191/2020
Iceland/1574/2020
Iceland/1571/2020
Iceland/1573/2020
Iceland/1575/2020
Iceland/1572/2020
Iceland/1578/2020
Iceland/1577/2020
Iceland/1580/2020
Iceland/1579/2020
Iceland/1581/2020
Iceland/1582/2020
Iceland/1585/2020
Iceland/1584/2020
Iceland/1587/2020
Iceland/1586/2020
Iceland/1589/2020
Iceland/1588/2020
Iceland/1592/2020
Iceland/1591/2020
Iceland/1590/2020
Iceland/654/2020
Iceland/655/2020
Iceland/656/2020
Iceland/658/2020
Iceland/659/2020
Iceland/660/2020
Iceland/662/2020
Iceland/661/2020
Iceland/664/2020
Iceland/663/2020
Iceland/665/2020
Iceland/666/2020
Iceland/669/2020
Iceland/667/2020
Iceland/668/2020
Iceland/670/2020
Iceland/672/2020
Iceland/671/2020
Iceland/673/2020
Iceland/674/2020
Iceland/676/2020
Iceland/677/2020
Iceland/675/2020
Iceland/678/2020
Iceland/679/2020
Switzerland/BS-UHB-42203970/2020
Switzerland/BS-UHB-42209704/2020
Switzerland/BL-UHB-42209645/2020
Switzerland/BS-UHB-42209636/2020
Switzerland/BS-UHB-42209603/2020
Switzerland/BL-UHB-42209634/2020
Switzerland/BS-UHB-42209655/2020
Switzerland/BS-UHB-42209502/2020
Switzerland/BS-UHB-42209452/2020
Switzerland/BS-UHB-42209534/2020
Switzerland/BL-UHB-42209747/2020
Switzerland/BS-UHB-42209162/2020
Switzerland/BS-UHB-42209282/2020
Switzerland/BS-UHB-42209402/2020
Switzerland/BL-UHB-42209561/2020
Switzerland/BS-UHB-42209439/2020
England/BRIS-1250C8/2020
England/BRIS-125286/2020
England/BRIS-12512F/2020
England/BRIS-12514D/2020
England/BRIS-1252A4/2020
England/BRIS-125295/2020
England/BRIS-12522C/2020
England/BRIS-1253B0/2020
England/BRIS-125417/2020
England/BRIS-125514/2020
England/BRIS-1255AB/2020
England/BRIS-125338/2020
England/BRIS-12564E/2020
England/BRIS-125602/2020
England/BRIS-125A15/2020
England/BRIS-125347/2020
England/BRIS-1252D1/2020
England/BRIS-125435/2020
England/BRIS-125329/2020
England/BRIS-12574B/2020
England/BRIS-125523/2020
England/BRIS-12571E/2020
England/BRIS-12559C/2020
England/BRIS-125611/2020
England/BRIS-12557E/2020
England/BRIS-1256B7/2020
England/BRIS-125550/2020
England/BRIS-1253ED/2020
England/BRIS-12556F/2020
England/BRIS-1256C6/2020
England/BRIS-125620/2020
England/BRIS-12572D/2020
England/CAMB-75A17/2020
England/CAMB-75A71/2020
England/CAMB-75A53/2020
England/CAMB-75A35/2020
England/CAMB-75A9F/2020
England/CAMB-75B8D/2020
England/CAMB-75C02/2020
England/CAMB-75B9C/2020
England/CAMB-75B50/2020
England/CAMB-75C20/2020
England/CAMB-75BAB/2020
England/CAMB-75C6C/2020
England/CAMB-75C4E/2020
England/CAMB-75CC6/2020
England/CAMB-75E1B/2020
England/CAMB-75E66/2020
England/CAMB-75E57/2020
England/CAMB-75F90/2020
England/CAMB-75F72/2020
England/CAMB-75FBE/2020
England/CAMB-75FDC/2020
England/CAMB-76023/2020
England/CAMB-76005/2020
England/CAMB-75FFA/2020
England/CAMB-76348/2020
England/CAMB-762D2/2020
England/CAMB-76CA7/2020
England/CAMB-76375/2020
England/CAMB-71FEF/2020
England/CAMB-71EB5/2020
England/CAMB-71F3A/2020
England/CAMB-71E5B/2020
England/CAMB-720AF/2020
England/CAMB-72036/2020
England/CAMB-720FA/2020
England/CAMB-72115/2020
England/CAMB-7224F/2020
England/CAMB-7232E/2020
England/CAMB-720BE/2020
England/CAMB-7225E/2020
England/CAMB-722E5/2020
England/CAMB-721AC/2020
England/CAMB-722C7/2020
England/CAMB-76339/2020
England/CAMB-71EA6/2020
England/CAMB-71F2B/2020
England/CAMB-71E6A/2020
England/CAMB-71EC4/2020
England/CAMB-72009/2020
England/CAMB-722A9/2020
England/CAMB-71F67/2020
England/CAMB-72142/2020
England/CAMB-72072/2020
England/CAMB-71F85/2020
England/CAMB-72106/2020
England/CAMB-720CD/2020
England/CAMB-72027/2020
England/CAMB-72063/2020
England/CAMB-72133/2020
England/CAMB-72151/2020
England/CAMB-72045/2020
England/CAMB-720DC/2020
England/CAMB-721F7/2020
England/CAMB-720EB/2020
England/CAMB-721D9/2020
England/CAMB-721CA/2020
England/CAMB-7219D/2020
England/CAMB-72230/2020
England/CAMB-722F4/2020
England/CAMB-72221/2020
England/CAMB-7228B/2020
England/CAMB-722D6/2020
England/BRIS-12996F/2020
England/NORT-2891A0/2020
England/NORT-2892E9/2020
England/NORT-289270/2020
England/NORT-28929E/2020
England/NORT-289207/2020
England/NORT-289182/2020
England/NORT-289216/2020
England/NORT-28928F/2020
England/NORT-289173/2020
England/NORT-289252/2020
Scotland/GCVR-172457/2020
Netherlands/NA_242/2020
Netherlands/NA_226/2020
Netherlands/Friesland_2/2020
Netherlands/Friesland_6/2020
Netherlands/NoordBrabant_128/2020
Netherlands/NoordBrabant_126/2020
Netherlands/Limburg_25/2020
Netherlands/Zeeland_43/2020
Netherlands/NA_419/2020
Netherlands/Limburg_51/2020
Netherlands/NA_418/2020
Netherlands/NA_549/2020
Netherlands/NA_626/2020
Netherlands/Zeeland_13/2020
USA/ID-UW-4375/2020
Netherlands/Zeeland_16/2020
USA/ID-UW-4396/2020
USA/ID-UW-4378/2020
USA/WA-UW-3989/2020
USA/WA-UW-3994/2020
USA/ID-UW-4400/2020
USA/WA-UW-4035/2020
USA/WA-UW-3996/2020
USA/WA-UW-4734/2020
USA/WA-UW-4749/2020
USA/WA-UW-4760/2020
USA/WA-UW-4766/2020
USA/WA-UW-4775/2020
USA/CA-CZB0104/2020
USA/CA-CZB071/2020
USA/CA-CZB077/2020
USA/CA-CZB084/2020
USA/CA-CZB069/2020
USA/CA-CZB0103/2020
USA/CA-CZB098/2020
USA/CA-CZB085/2020
USA/CA-CZB079/2020
USA/CA-CZB095/2020
USA/CA-CZB0108/2020
USA/CA-CZB091/2020
USA/CA-CZB078/2020
USA/CA-CZB080/2020
USA/CA-CZB067/2020
USA/CA-CZB082/2020
USA/CA-CZB0100/2020
USA/CA-CZB086/2020
USA/CA-CZB072/2020
USA/CA-CZB0107/2020
USA/CA-CZB090/2020
USA/CA-CZB0101/2020
USA/CA-CZB076/2020
USA/CA-CZB089/2020
USA/CA-CZB0114/2020
USA/CA-CZB0112/2020
USA/CA-CZB0109/2020
USA/MI-MDHHS-SC20090/2020
USA/MI-MDHHS-SC20088/2020
USA/ID-UW-4418/2020
USA/MI-MDHHS-SC20184/2020
USA/MI-MDHHS-SC20105/2020
AUS/VIC473/2020
USA/CA-CZB0110/2020
AUS/VIC477/2020
AUS/VIC476/2020
AUS/VIC478/2020
AUS/VIC479/2020
AUS/VIC619/2020
AUS/VIC620/2020
AUS/VIC615/2020
AUS/VIC621/2020
AUS/VIC623/2020
AUS/VIC625/2020
AUS/VIC635/2020
AUS/VIC636/2020
AUS/VIC637/2020
AUS/VIC644/2020
AUS/VIC645/2020
AUS/VIC643/2020
AUS/VIC647/2020
AUS/VIC651/2020
AUS/VIC652/2020
AUS/VIC655/2020
AUS/VIC654/2020
AUS/VIC656/2020
AUS/VIC657/2020
AUS/VIC658/2020
AUS/VIC660/2020
AUS/VIC685/2020
AUS/VIC653/2020
AUS/VIC694/2020
AUS/VIC696/2020
AUS/VIC695/2020
AUS/VIC697/2020
AUS/VIC720/2020
AUS/VIC808/2020
AUS/VIC809/2020
AUS/VIC974/2020
AUS/VIC975/2020
GRC/36_36859/2020
GRC/41_36861/2020
USA/WA-UW-4014/2020
USA/WA-UW-4015/2020
USA/WA-UW-4046/2020
USA/CA-CZB-1121/2020
USA/AK070/2020
USA/CA-CZB-1197/2020
USA/CA-CZB-1198/2020
USA/CA-CZB-1199/2020
TUN/COV0880/2020
USA/MI-MDHHS-SC20278/2020
USA/MI-MDHHS-SC20264/2020
USA/MI-MDHHS-SC20285/2020
USA/MI-MDHHS-SC20288/2020
USA/MI-MDHHS-SC20286/2020
USA/MI-MDHHS-SC20290/2020
USA/MI-MDHHS-SC20234/2020
USA/MI-MDHHS-SC20343/2020
CZE/IAB_9/2020
CZE/IAB_22/2020
USA/MA_MGH_00627/2020
USA/MA_MGH_00588/2020
USA/MA_MGH_00628/2020
USA/MA_MGH_00611/2020
USA/MA_MGH_00603/2020
USA/MA_MGH_00602/2020
USA/MA_MGH_00579/2020
USA/MA_MGH_00614/2020
USA/MA_MGH_00585/2020
USA/MA_MGH_00604/2020
USA/MA_MGH_00580/2020
USA/MA_MGH_00583/2020
USA/MA_MGH_00597/2020
USA/MA_MGH_00622/2020
USA/MA_MGH_00595/2020
USA/MA_MGH_00598/2020
USA/MA_MGH_00592/2020
USA/MA_MGH_00615/2020
USA/MA_MGH_00620/2020
USA/MA_MGH_00506/2020
USA/MA_MGH_00617/2020
USA/MA_MGH_00600/2020
USA/MA_MGH_00581/2020
USA/MA_MGH_00613/2020
USA/CA-CZB-1279/2020
USA/CA-CZB-1442/2020
USA/CA-CZB-1443/2020
USA/CA-CZB-1594/2020
USA/CA-CZB-1593/2020
USA/WA-S389/2020
USA/WA-S385/2020
USA/WA-S419/2020
USA/WA-S370/2020
USA/WA-S373/2020
USA/WA-S428/2020
USA/WA-S426/2020
USA/WA-S393/2020
USA/WA-S433/2020
USA/WA-S434/2020
USA/WA-S425/2020
USA/WA-S427/2020
USA/WA-S577/2020
USA/WA-S431/2020
USA/WA-S417/2020
USA/WA-S409/2020
USA/WA-S411/2020
USA/WA-S432/2020
USA/WA-S424/2020
USA/WA-S400/2020
USA/WA-S423/2020
USA/WA-S402/2020
USA/WA-S401/2020
USA/WA-S420/2020
USA/WA-S399/2020
USA/WA-S407/2020
USA/WA-S415/2020
USA/CT-Yale-057/2020
USA/CT-Yale-058/2020
USA/CT-Yale-059/2020
AUS/VIC482/2020
AUS/VIC725/2020
USA/DC-HP00096/2020
USA/WI-UW-235/2020
USA/DC-HP00117/2020
USA/WI-UW-242/2020
USA/WI-UW-243/2020
USA/WI-UW-244/2020
USA/WI-UW-247/2020
USA/WI-UW-245/2020
POL/PL_P42/2020
USA/SEARCH-1428-SAN/2020
USA/WI-UW-248/2020
USA/SEARCH-1430-SAN/2020
USA/SEARCH-1441-SAN/2020
USA/SEARCH-1443-SAN/2020
USA/SEARCH-1434-SAN/2020
USA/SEARCH-1444-SAN/2020
USA/SEARCH-1446-SAN/2020
USA/SEARCH-0188-SAN/2020
USA/SEARCH-0195-SAN/2020
USA/SEARCH-0128-SAN/2020
USA/SEARCH-0130-SAN/2020
USA/SEARCH-0682-SAN/2020
USA/SEARCH-0699-SAN/2020
USA/SEARCH-0698-SAN/2020
USA/SEARCH-0700-SAN/2020
USA/SEARCH-0701-SAN/2020
USA/SEARCH-0715-SAN/2020
USA/SEARCH-0943-SAN/2020
USA/SEARCH-0944-SAN/2020
USA/SEARCH-0945-SAN/2020
JOR/SEARCH-0039-JOR/2020
USA/SEARCH-0141-NBG/2020
USA/SEARCH-0146-NBG/2020
USA/SEARCH-0160-NBG/2020
USA/SEARCH-0161-NBG/2020
USA/SEARCH-0163-NBG/2020
USA/WA-S1483/2020
USA/FL-BPHL-0697/2020
USA/FL-BPHL-0702/2020
USA/FL-BPHL-0703/2020
USA/MA-DPH-00013/2020
USA/AK-USAFSAM-S014/2020
USA/WY-USAFSAM-S016/2020
USA/CT-Yale-294/2020
USA/CT-Yale-295/2020
USA/CT-Yale-292/2020
USA/CT-Yale-296/2020
USA/CT-Yale-297/2020
USA/CT-Yale-289/2020
USA/CT-Yale-298/2020
USA/CT-Yale-299/2020
USA/CT-Yale-300/2020
USA/CT-Yale-302/2020
USA/CT-Yale-291/2020
GHA/2709_S25/2020
USA/CT-Yale-301/2020
AUS/VIC1874/2020
AUS/TAS151/2020
USA/CCLB-TCE/2020
USA/E6-TCE/2020
USA/CA-QDX-1169/2020
USA/CA-QDX-1170/2020
USA/CA-QDX-1171/2020
USA/CA-QDX-1172/2020
USA/CA-QDX-1173/2020
USA/TX-DSHS-0209/2020
HongKong/Case0569/2020
AUS/VIC13885/2020
AUS/VIC-CBA3/2020
USA/TX-DSHS-1219/2020
USA/TX-DSHS-1220/2020
POL/PL_MCB_14/2020
POL/PL_MCB_15/2020
POL/PL_MCB_16/2020
POL/PL_MCB_17/2020
POL/PL_MCB_18/2020
POL/PL_MCB_19/2020
POL/PL_MCB_23/2020
POL/PL_MCB_24/2020
POL/PL_MCB_25/2020
USA/MN-MDH-2054/2020
CHL/Santiago-PUC_MVL_0072/2020
CHL/Santiago-PUC_MVL_0041/2020
CHL/Santiago-PUC_MVL_0040/2020
CHL/Santiago-PUC_MVL_0043/2020
CHL/Santiago-PUC_MVL_0044/2020
ESP/AST-232026126/2020
USA/FHCRC-2889/2020
USA/FHCRC-3211/2020
USA/FHCRC-2615/2020
USA/FHCRC-3232/2020
USA/FHCRC-3235/2020
USA/FHCRC-3213/2020
USA/FHCRC-3198/2020
USA/FHCRC-2846/2020
USA/FHCRC-3249/2020
USA/FHCRC-2778/2020
USA/FHCRC-4764/2020
USA/FHCRC-2940/2020
USA/FHCRC-4755/2020
USA/FHCRC-4757/2020
USA/FHCRC-4775/2020
ITA/APU-POLBA21/2020
HongKong/HKPU-00102/2020
USA/ND-NDDH-0020/2020
NZL/20VR1769/2020
NZL/20VR1806/2020
NZL/20VR1808/2020
NZL/20VR1811/2020
NZL/20VR1807/2020
NZL/20VR1812/2020
NZL/20VR1838/2020
NZL/20VR1839/2020
NZL/20VR1840/2020
NZL/20VR1843/2020
NZL/20VR1846/2020
NZL/20VR1847/2020
NZL/20VR1992/2020
NZL/20VR1994/2020
NZL/20VR1996/2020
NZL/20VR1999/2020
NZL/20VR2003/2020
NZL/20VR2009/2020
NZL/20VR2041/2020
NZL/20VR2653/2020
NZL/20VR2654/2020
NZL/20VR2656/2020
NZL/20VR2657/2020
NZL/20VR2660/2020
NZL/20VR2662/2020
NZL/20VR2666/2020
NZL/20VR2669/2020
NZL/20VR2670/2020
NZL/20VR2731/2020
NZL/20VR2937/2020
NZL/20VR2940/2020
NZL/20VR2942/2020
NZL/20VR2943/2020
NZL/20VR3197/2020
USA/AZ-67/2020
NZL/20VR3198/2020
USA/CA-CZB-5977/2020
USA/TG670240/2020
USA/TG670258/2020
USA/TG724332/2020
USA/TG701144/2020
Scotland/EDB2761/2020
Scotland/EDB5583/2020
Scotland/EDB5567/2020
England/NORT-28273C/2020
England/NORT-28267B/2020
England/NORT-282ABB/2020
England/NORT-294C47/2020
England/NORT-282E19/2020
England/NORT-2953D8/2020
England/NORT-282B21/2020
England/NORT-281F53/2020
England/NORT-2827D2/2020
England/NORT-282796/2020
England/NORT-2826F3/2020
England/NORT-2827E1/2020
England/NORT-282893/2020
England/NORT-282AD9/2020
England/NORT-282AF7/2020
England/NORT-282AE8/2020
England/NORT-282B9A/2020
England/NORT-282B4F/2020
England/NORT-282C79/2020
England/NORT-28275A/2020
England/NORT-282F34/2020
England/NORT-282F61/2020
England/NORT-283294/2020
England/NORT-2949AA/2020
England/NORT-294C29/2020
England/NORT-294BA4/2020
England/NORT-294A2F/2020
England/NORT-294D80/2020
England/NORT-294DAE/2020
England/NORT-294E8D/2020
Scotland/EDB2740/2020
Scotland/EDB2763/2020
Scotland/GCVR-1719C2/2020
Scotland/GCVR-171995/2020
Scotland/GCVR-170EB5/2020
Scotland/GCVR-170E97/2020
Scotland/GCVR-170F0D/2020
Scotland/GCVR-170EE2/2020
Scotland/GCVR-170EC4/2020
Scotland/GCVR-170F2B/2020
Scotland/GCVR-170F1C/2020
Scotland/GCVR-170F49/2020
Scotland/GCVR-17142B/2020
Scotland/GCVR-170F3A/2020
Scotland/GCVR-171A1A/2020
Scotland/GCVR-171467/2020
Scotland/GCVR-1714EF/2020
Scotland/GCVR-17143A/2020
Scotland/GCVR-1714C1/2020
Scotland/GCVR-171485/2020
Scotland/GCVR-171519/2020
Scotland/GCVR-17176E/2020
Scotland/GCVR-171731/2020
Scotland/GCVR-171740/2020
Scotland/GCVR-171713/2020
Scotland/GCVR-171704/2020
Scotland/GCVR-17178C/2020
Scotland/GCVR-171722/2020
Scotland/GCVR-1716E9/2020
Scotland/GCVR-1717D7/2020
Scotland/GCVR-1717C8/2020
Scotland/GCVR-17177D/2020
Scotland/GCVR-171810/2020
Scotland/GCVR-17179B/2020
Scotland/GCVR-1717F5/2020
Scotland/GCVR-1717B9/2020
Scotland/GCVR-1718D4/2020
Scotland/GCVR-171898/2020
Scotland/GCVR-171889/2020
Scotland/GCVR-1718F2/2020
Scotland/GCVR-17182F/2020
Scotland/GCVR-1718C5/2020
Scotland/GCVR-17191D/2020
England/LOND-124C461/2020
Scotland/GCVR-1715A0/2020
Scotland/GCVR-170D9A/2020
Scotland/GCVR-170D8B/2020
Scotland/GCVR-171BCC/2020
England/LOND-1261554/2020
England/LOND-12613A5/2020
England/LOND-126168E/2020
England/LOND-12616E8/2020
England/LOND-1261536/2020
England/LOND-12616CA/2020
England/LEED-2A9B42/2020
England/LEED-2A9CE5/2020
England/LEED-2A9D6A/2020
England/LEED-2A9E3A/2020
England/LEED-2AA455/2020
England/LEED-2A9E49/2020
England/LEED-2A83A5/2020
England/LEED-2A83B4/2020
England/LEED-2A84EE/2020
England/LEED-2A85CD/2020
England/LEED-2A8484/2020
CAN/Quebec-21697/2020
NZL/20CV0300/2020
MEX/CMX-1/2020
USA/MI-MDHHS-SC20466/2020
USA/MI-MDHHS-SC20468/2020
Iceland/532/2020
Iceland/534/2020
Iceland/548/2020
Iceland/547/2020
Iceland/550/2020
Iceland/555/2020
Iceland/564/2020
Iceland/570/2020
Iceland/561/2020
Iceland/568/2020
Iceland/565/2020
Iceland/569/2020
Iceland/571/2020
Iceland/576/2020
Iceland/573/2020
Iceland/572/2020
Iceland/575/2020
Iceland/586/2020
Iceland/596/2020
Iceland/597/2020
Iceland/600/2020
Iceland/602/2020
Iceland/599/2020
Iceland/601/2020
Iceland/603/2020
Iceland/604/2020
Iceland/680/2020
Iceland/682/2020
Iceland/681/2020
Iceland/684/2020
Iceland/686/2020
Iceland/687/2020
Iceland/685/2020
Iceland/690/2020
Iceland/688/2020
Iceland/689/2020
Switzerland/BS-UHB-42210970/2020
Switzerland/BS-UHB-42210842/2020
Switzerland/BS-UHB-42210895/2020
Switzerland/BS-UHB-42210967/2020
Switzerland/BS-UHB-42210994/2020
Switzerland/BS-UHB-42210896/2020
Switzerland/BS-UHB-42210930/2020
Switzerland/BS-UHB-42210903/2020
England/BRIS-12573C/2020
England/BRIS-125462/2020
England/BRIS-12566C/2020
England/BRIS-1256E4/2020
Iceland/683/2020
England/BRIS-12530B/2020
England/BRIS-1255C9/2020
England/BRIS-1255D8/2020
England/BRIS-125699/2020
England/BRIS-12563F/2020
England/BRIS-125541/2020
England/BRIS-1255F6/2020
England/BRIS-125769/2020
England/BRIS-12558D/2020
England/BRIS-125778/2020
England/BRIS-1255E7/2020
England/BRIS-1256D5/2020
England/BRIS-125453/2020
England/BRIS-12567B/2020
England/BRIS-1258DF/2020
England/BRIS-12575A/2020
England/BRIS-125918/2020
England/BRIS-125A9D/2020
England/BRIS-125893/2020
England/BRIS-1257F0/2020
England/BRIS-1258C0/2020
England/BRIS-1258B1/2020
England/BRIS-1258A2/2020
England/BRIS-125972/2020
England/BRIS-125945/2020
England/BRIS-1259FA/2020
England/BRIS-125A06/2020
England/BRIS-125A8E/2020
England/BRIS-1259EB/2020
England/BRIS-125A7F/2020
England/BRIS-125BD6/2020
England/BRIS-125787/2020
England/BRIS-12582A/2020
England/BRIS-1257E1/2020
England/BRIS-1257C3/2020
England/BRIS-125C5B/2020
England/BRIS-12580C/2020
England/BRIS-125C2E/2020
England/BRIS-125BE5/2020
England/BRIS-125DA3/2020
England/CAMB-71E00/2020
England/CAMB-75A08/2020
England/CAMB-759FC/2020
England/CAMB-75A44/2020
England/CAMB-75A80/2020
England/CAMB-75ABD/2020
England/CAMB-75ADB/2020
England/CAMB-75AF9/2020
England/CAMB-75B14/2020
England/CAMB-75BBA/2020
England/CAMB-75BC9/2020
England/CAMB-75BF6/2020
England/CAMB-75B41/2020
England/CAMB-75B6F/2020
England/CAMB-75BD8/2020
England/CAMB-75B23/2020
England/CAMB-75C11/2020
England/CAMB-75C5D/2020
England/CAMB-75D5A/2020
England/CAMB-75CE4/2020
England/CAMB-75D4B/2020
England/CAMB-75C8A/2020
England/CAMB-75D1E/2020
England/CAMB-75D69/2020
England/CAMB-75D2D/2020
England/CAMB-75D0F/2020
England/CAMB-75D87/2020
England/CAMB-75E0C/2020
England/CAMB-75DD2/2020
England/CAMB-75D96/2020
England/CAMB-75DF0/2020
England/CAMB-75DB4/2020
England/CAMB-75DA5/2020
England/CAMB-75E2A/2020
England/CAMB-75EB1/2020
England/CAMB-75EDF/2020
England/CAMB-75F27/2020
England/CAMB-75E93/2020
England/CAMB-75E75/2020
England/CAMB-75E48/2020
England/CAMB-75E39/2020
England/CAMB-75F36/2020
England/CAMB-75F63/2020
England/CAMB-75F81/2020
England/CAMB-75FCD/2020
England/CAMB-761C6/2020
England/CAMB-7632A/2020
England/CAMB-7630C/2020
England/CAMB-76278/2020
England/CAMB-762B4/2020
England/CAMB-762F0/2020
England/CAMB-762A5/2020
England/CAMB-764FA/2020
England/CAMB-763FD/2020
England/CAMB-76506/2020
England/CAMB-764CD/2020
England/CAMB-76524/2020
England/CAMB-76515/2020
England/CAMB-7664F/2020
England/CAMB-76560/2020
England/CAMB-76551/2020
England/CAMB-76621/2020
England/CAMB-767F1/2020
England/CAMB-76542/2020
England/CAMB-76858/2020
England/CAMB-76876/2020
England/CAMB-768FE/2020
England/CAMB-76894/2020
England/CAMB-76973/2020
England/CAMB-768EF/2020
England/CAMB-768B2/2020
England/CAMB-76A8F/2020
England/CAMB-76928/2020
England/CAMB-76A9E/2020
England/CAMB-76AAD/2020
England/CAMB-76ABC/2020
England/CAMB-76ADA/2020
England/CAMB-76B22/2020
England/CAMB-76C01/2020
England/CAMB-76BC8/2020
England/CAMB-76B6E/2020
England/CAMB-76C3E/2020
England/CAMB-76C4D/2020
England/CAMB-76CC5/2020
England/CAMB-76B8C/2020
England/CAMB-71ED3/2020
England/CAMB-71F94/2020
England/CAMB-71E4C/2020
England/CAMB-71E97/2020
England/CAMB-71F1C/2020
England/CAMB-7234C/2020
England/CAMB-7218E/2020
England/CAMB-76418/2020
England/CAMB-765CA/2020
England/CAMB-764BE/2020
England/CAMB-7657F/2020
England/CAMB-76436/2020
England/CAMB-766A9/2020
England/CAMB-76630/2020
England/CAMB-7667C/2020
England/CAMB-7665E/2020
England/CAMB-7666D/2020
England/CAMB-71E79/2020
England/CAMB-71EF1/2020
England/CAMB-71E3D/2020
England/CAMB-71EE2/2020
England/CAMB-71E88/2020
England/CAMB-71F49/2020
England/CAMB-71FA3/2020
England/CAMB-72054/2020
England/CAMB-71F76/2020
England/CAMB-72203/2020
England/NORT-2892F8/2020
England/NORT-289313/2020
England/NORT-289322/2020
England/NORT-2892CB/2020
England/NORT-289331/2020
England/NORT-289340/2020
England/NORT-28945C/2020
England/NORT-28936E/2020
England/NORT-28942F/2020
England/NORT-28937D/2020
England/NORT-28938C/2020
England/NORT-2893C8/2020
England/NORT-289489/2020
England/NORT-28943E/2020
England/NORT-2894B6/2020
England/NORT-289410/2020
England/NORT-28946B/2020
England/NORT-2894A7/2020
England/NORT-28939B/2020
Scotland/GCVR-171555/2020
Scotland/GCVR-171670/2020
Scotland/GCVR-171652/2020
Scotland/GCVR-172439/2020
Scotland/GCVR-1723D2/2020
Scotland/GCVR-17233C/2020
Scotland/GCVR-1723F0/2020
Netherlands/NA_243/2020
Netherlands/NA_245/2020
Netherlands/NA_244/2020
Netherlands/NoordHolland_5/2020
Netherlands/ZuidHolland_90/2020
Netherlands/NA_252/2020
Netherlands/NA_250/2020
Netherlands/ZuidHolland_93/2020
Netherlands/NA_251/2020
Netherlands/ZuidHolland_91/2020
Netherlands/ZuidHolland_104/2020
Netherlands/NA_249/2020
Netherlands/NA_491/2020
Netherlands/ZuidHolland_92/2020
Netherlands/NA_630/2020
Netherlands/NA_633/2020
Netherlands/NA_692/2020
Netherlands/NA_521/2020
Netherlands/NA_514/2020
USA/OR-UW-4388/2020
Netherlands/Zeeland_3/2020
USA/ID-UW-4448/2020
USA/ID-UW-4424/2020
USA/ID-UW-4461/2020
USA/ID-UW-4486/2020
USA/WA-UW-3983/2020
USA/WA-UW-3984/2020
USA/WA-UW-3985/2020
USA/WA-UW-4329/2020
USA/WA-UW-3986/2020
USA/WA-UW-3988/2020
USA/WA-UW-3990/2020
USA/WA-UW-3997/2020
USA/WA-UW-4038/2020
USA/WA-UW-4039/2020
USA/WA-UW-4538/2020
USA/ID-UW-4547/2020
USA/ID-UW-4552/2020
USA/WA-UW-4703/2020
USA/WA-UW-4732/2020
USA/ID-UW-4383/2020
USA/ID-UW-4402/2020
AUS/VIC481/2020
AUS/VIC483/2020
AUS/VIC484/2020
USA/OR-UW-4410/2020
AUS/VIC486/2020
AUS/VIC485/2020
AUS/VIC487/2020
AUS/VIC488/2020
AUS/VIC489/2020
AUS/VIC622/2020
AUS/VIC628/2020
AUS/VIC627/2020
AUS/VIC638/2020
AUS/VIC641/2020
AUS/VIC639/2020
AUS/VIC682/2020
AUS/VIC642/2020
AUS/VIC683/2020
AUS/VIC687/2020
AUS/VIC689/2020
AUS/VIC707/2020
AUS/VIC708/2020
AUS/VIC711/2020
AUS/VIC712/2020
AUS/VIC713/2020
AUS/VIC744/2020
AUS/VIC745/2020
AUS/VIC746/2020
AUS/VIC760/2020
AUS/VIC762/2020
AUS/VIC742/2020
AUS/VIC764/2020
AUS/VIC765/2020
AUS/VIC978/2020
GRC/35_36913/2020
GRC/39_36914/2020
GRC/33_36910/2020
USA/WA-UW-4009/2020
USA/WA-UW-4024/2020
USA/WA-UW-4021/2020
USA/WA-UW-4032/2020
USA/WA-UW-4026/2020
USA/AK077/2020
USA/WA-UW-4041/2020
USA/CA-CZB-1196/2020
USA/MI-MDHHS-SC20233/2020
USA/AL-MDHHS-SC20345/2020
USA/MI-MDHHS-SC20348/2020
USA/MI-MDHHS-SC20349/2020
POL/PL_P23/2020
POL/PL_P21/2020
POL/PL_P24/2020
CZE/IAB_23/2020
USA/MA_MGH_00093/2020
USA/CA-CZB-1559/2020
USA/CA-CZB-1598/2020
USA/WA-S285/2020
USA/WA-S576/2020
USA/WA-S505/2020
USA/WA-S410/2020
USA/WA-S556/2020
USA/WA-S381/2020
USA/WA-S514/2020
USA/WA-S416/2020
USA/MD-HP00112/2020
USA/MD-HP00141/2020
USA/MD-HP00118/2020
USA/MD-HP00154/2020
DEU/SCoV2_8ZK/2020
DEU/SCoV2_9ZK/2020
USA/WI-UW-162/2020
USA/WI-UW-161/2020
AUS/VIC1878/2020
AUS/VIC1877/2020
USA/SEARCH-0686-SAN/2020
DEU/SCoV2_10ZK/2020
USA/SEARCH-0685-SAN/2020
USA/SEARCH-0687-SAN/2020
USA/SEARCH-0696-SAN/2020
USA/SEARCH-0705-SAN/2020
USA/SEARCH-0713-SAN/2020
USA/SEARCH-0706-SAN/2020
USA/SEARCH-0941-SAN/2020
USA/SEARCH-0953-SAN/2020
USA/SEARCH-0955-SAN/2020
USA/SEARCH-0956-SAN/2020
USA/SEARCH-0210-NBG/2020
USA/FL-BPHL-0696/2020
USA/FL-BPHL-0698/2020
USA/FL-BPHL-0699/2020
USA/FL-BPHL-0700/2020
GHA/2850_S15/2020
GHA/2828_S6/2020
GHA/2573_S27/2020
USA/MN-MDH-1473/2020
AUS/TAS225/2020
AUS/TAS226/2020
AUS/TAS227/2020
AUS/TAS70/2020
USA/MN-MDH-1628/2020
AUS/TAS125/2020
ITA/Siena_23/2020
USA/CA-QDX-1168/2020
AUS/VIC13909/2020
AUS/VIC13880/2020
HongKong/Case0615/2020
HongKong/Case0613/2020
AUS/VIC750/2020
TUR/KOC-IST-B316/2020
GBR/Kunming_kms-3/2020
USA/TX-DSHS-1030/2020
POL/PL_MCB_21/2020
POL/PL_MCB_22/2020
USA/MN-MDH-2053/2020
USA/FL-BPHL-2029/2020
CHL/Santiago-op18d3/2020
CHL/Santiago-PUC_MVL_0091/2020
CHL/Santiago-PUC_MVL_0089/2020
CHL/Santiago-PUC_MVL_0074/2020
CHL/Santiago-PUC_MVL_0080/2020
CHL/Santiago-PUC_MVL_0077/2020
CHL/Santiago-PUC_MVL_0088/2020
ITA/Nuoro-CoV135/2020
USA/OH-UHTL-13/2020
USA/FHCRC-3983/2020
USA/FHCRC-3984/2020
USA/FHCRC-2865/2020
USA/FHCRC-2873/2020
USA/FHCRC-2885/2020
USA/FHCRC-2599/2020
USA/FHCRC-4005/2020
USA/FHCRC-2819/2020
USA/FHCRC-2601/2020
USA/FHCRC-2921/2020
USA/FHCRC-2604/2020
USA/FHCRC-4038/2020
USA/FHCRC-4021/2020
USA/FHCRC-3976/2020
USA/FHCRC-4020/2020
USA/FHCRC-3992/2020
USA/FHCRC-3986/2020
USA/FHCRC-4002/2020
USA/FHCRC-4006/2020
USA/FHCRC-4033/2020
USA/FHCRC-4621/2020
USA/FHCRC-4624/2020
USA/ND-NDDH-0019/2020
HongKong/HKPU-00040/2020
HongKong/HKPU-00039/2020
HongKong/HKPU-00097/2020
HongKong/HKPU-00106/2020
NZL/20VR1804/2020
NZL/20VR1805/2020
NZL/20VR1837/2020
NZL/20VR1830/2020
NZL/20VR1845/2020
NZL/20VR2944/2020
NZL/20VR1844/2020
NZL/20VR2947/2020
NZL/20VR2946/2020
NZL/20VR2948/2020
NZL/20VR3201/2020
USA/DC-DFS-PHL-0068/2020
USA/DC-DFS-PHL-0066/2020
USA/DC-DFS-PHL-0064/2020
USA/TG655061/2020
USA/TG724339/2020
USA/DC-DFS-PHL-0065/2020
Scotland/EDB2766/2020
Scotland/EDB2774/2020
England/BRIS-12F8F3/2020
England/NORT-282DB2/2020
England/NORT-282DFE/2020
England/NORT-283522/2020
England/NORT-282DEF/2020
England/NORT-283258/2020
England/NORT-294D17/2020
England/NORT-294F8A/2020
England/NORT-294F3F/2020
England/NORT-282D85/2020
England/NORT-282A9D/2020
England/NORT-282EDD/2020
England/NORT-282E55/2020
England/NORT-282E0A/2020
England/NORT-282FE9/2020
England/NORT-2834DA/2020
England/NORT-2833BF/2020
England/NORT-2834CB/2020
England/NORT-28355F/2020
England/NORT-294BE0/2020
England/NORT-294BFF/2020
England/NORT-294E41/2020
England/NORT-295095/2020
England/NORT-294FA8/2020
England/NORT-294F4E/2020
England/NORT-2950D1/2020
England/NORT-294F99/2020
Scotland/EDB2767/2020
Scotland/EDB2754/2020
Scotland/GCVR-170ED3/2020
Scotland/EDB2768/2020
Scotland/GCVR-1714FE/2020
Scotland/GCVR-171476/2020
Scotland/GCVR-170EF1/2020
Scotland/GCVR-1714B2/2020
Scotland/GCVR-171801/2020
England/BRIS-1852F61/2020
Scotland/GCVR-17187A/2020
England/EKHU-260EFBE/2020
England/LOND-124C58C/2020
Scotland/GCVR-170D5E/2020
Scotland/GCVR-170E00/2020
Scotland/GCVR-171582/2020
Scotland/GCVR-171E0F/2020
Scotland/GCVR-171E2D/2020
Scotland/GCVR-171CC9/2020
England/LOND-1261590/2020
England/LOND-126167F/2020
England/LOND-126169D/2020
England/LEED-2A9CF4/2020
England/LEED-2A9D1F/2020
England/LOND-1261642/2020
England/LEED-2A9D3D/2020
England/LEED-2A9D4C/2020
England/LEED-2A9D2E/2020
England/LEED-2A9E1C/2020
England/LEED-2AA367/2020
England/LEED-2A83D2/2020
England/LEED-2A841B/2020
England/LEED-2A8554/2020
England/LEED-2A84FD/2020
England/LEED-2A8606/2020
England/LEED-2A86F7/2020
England/LEED-2A8A55/2020
England/LEED-2A868E/2020
England/LEED-2A8AFB/2020
England/LEED-2A8721/2020
USA/TN-VUMC-000093/2020
England/LEED-2A8EC2/2020
NZL/20CV0302/2020
MEX/CMX-4/2020
USA/MI-MDHHS-SC20470/2020
Iceland/536/2020
Iceland/535/2020
Iceland/589/2020
Iceland/1174/2020
Iceland/588/2020
Iceland/1177/2020
Iceland/1176/2020
Iceland/1178/2020
Iceland/1175/2020
Iceland/1179/2020
Iceland/1190/2020
Iceland/1188/2020
Iceland/1199/2020
Iceland/1195/2020
Iceland/691/2020
Iceland/692/2020
Iceland/693/2020
Iceland/694/2020
Iceland/696/2020
Iceland/695/2020
Iceland/697/2020
Iceland/698/2020
Iceland/699/2020
Iceland/701/2020
Iceland/702/2020
Iceland/704/2020
Iceland/700/2020
Iceland/705/2020
Iceland/703/2020
Iceland/706/2020
Iceland/707/2020
Iceland/709/2020
Iceland/708/2020
Iceland/710/2020
Iceland/713/2020
Iceland/712/2020
Iceland/711/2020
Iceland/714/2020
Iceland/716/2020
Iceland/715/2020
Iceland/907/2020
England/BRIS-125BC7/2020
Iceland/961/2020
England/BRIS-125AAC/2020
England/BRIS-125884/2020
England/BRIS-125C88/2020
England/BRIS-125909/2020
England/BRIS-125BB8/2020
England/BRIS-125C00/2020
England/BRIS-1258EE/2020
England/BRIS-125839/2020
England/BRIS-125D67/2020
England/BRIS-12581B/2020
England/BRIS-1259CD/2020
England/BRIS-125AF7/2020
England/BRIS-1258FD/2020
England/BRIS-125ABB/2020
England/BRIS-125927/2020
England/BRIS-125963/2020
England/BRIS-125A51/2020
England/BRIS-125B03/2020
England/BRIS-125C6A/2020
England/BRIS-125B4F/2020
England/BRIS-125CA6/2020
England/BRIS-125AD9/2020
England/BRIS-125CF1/2020
England/BRIS-125ACA/2020
England/BRIS-125E19/2020
England/BRIS-125E46/2020
England/BRIS-125E91/2020
England/BRIS-125E73/2020
England/BRIS-125EDD/2020
England/BRIS-125D94/2020
England/BRIS-125CB5/2020
England/BRIS-125CC4/2020
England/BRIS-125D0D/2020
England/BRIS-125DEF/2020
England/BRIS-125DB2/2020
England/BRIS-125F43/2020
England/BRIS-125E82/2020
England/BRIS-125F61/2020
Northern_Ireland/NIRE-FA79B/2020
Northern_Ireland/NIRE-FA77D/2020
Northern_Ireland/NIRE-FA7D7/2020
Northern_Ireland/NIRE-FA810/2020
England/CAMB-71DC7/2020
Northern_Ireland/NIRE-FA83E/2020
England/CAMB-71D9A/2020
England/CAMB-71DE5/2020
England/CAMB-71DD6/2020
England/CAMB-75ACC/2020
England/CAMB-75B7E/2020
England/CAMB-71DB8/2020
England/CAMB-75C7B/2020
England/CAMB-75CF3/2020
England/CAMB-75CD5/2020
England/CAMB-75CB7/2020
England/CAMB-75EFD/2020
England/CAMB-75F54/2020
England/CAMB-760D8/2020
England/CAMB-760F6/2020
England/CAMB-7617B/2020
England/CAMB-761A8/2020
England/CAMB-7615D/2020
England/CAMB-76111/2020
England/CAMB-761F3/2020
England/CAMB-761D5/2020
England/CAMB-7620F/2020
England/CAMB-7609C/2020
England/CAMB-7622D/2020
England/CAMB-761E4/2020
England/CAMB-762C3/2020
England/CAMB-762E1/2020
England/CAMB-7624B/2020
England/CAMB-76384/2020
England/CAMB-76269/2020
England/CAMB-76366/2020
England/CAMB-76463/2020
England/CAMB-76409/2020
England/CAMB-763A2/2020
England/CAMB-763EE/2020
England/CAMB-76454/2020
England/CAMB-764EB/2020
England/CAMB-76490/2020
England/CAMB-763C0/2020
England/CAMB-76393/2020
England/CAMB-76445/2020
England/CAMB-7668B/2020
England/CAMB-76427/2020
England/CAMB-766C7/2020
England/CAMB-765E8/2020
England/CAMB-765F7/2020
England/CAMB-7672E/2020
England/CAMB-7676A/2020
England/CAMB-766F4/2020
England/CAMB-7674C/2020
England/CAMB-7673D/2020
England/CAMB-76779/2020
England/CAMB-766D6/2020
England/CAMB-766E5/2020
England/CAMB-767D3/2020
England/CAMB-7659D/2020
England/CAMB-767A6/2020
England/CAMB-7680D/2020
England/CAMB-7682B/2020
England/CAMB-7683A/2020
England/CAMB-7681C/2020
England/CAMB-767E2/2020
England/CAMB-76885/2020
England/CAMB-76991/2020
England/CAMB-76849/2020
England/CAMB-7690A/2020
England/CAMB-768A3/2020
England/CAMB-76982/2020
England/CAMB-76937/2020
England/CAMB-76955/2020
England/CAMB-768D0/2020
England/CAMB-76919/2020
England/CAMB-769CE/2020
England/CAMB-769A0/2020
England/CAMB-769BF/2020
England/CAMB-768C1/2020
England/CAMB-76A61/2020
England/CAMB-76A16/2020
England/CAMB-76ACB/2020
England/CAMB-76A25/2020
England/CAMB-76A34/2020
England/CAMB-769FB/2020
England/CAMB-769EC/2020
England/CAMB-769DD/2020
England/CAMB-76AE9/2020
England/CAMB-76B04/2020
England/CAMB-76BB9/2020
England/CAMB-76B7D/2020
England/CAMB-76B40/2020
England/CAMB-76C5C/2020
England/CAMB-76C2F/2020
England/CAMB-76C98/2020
England/CAMB-76C89/2020
England/CAMB-76C6B/2020
England/CAMB-76CB6/2020
England/CAMB-76D0E/2020
England/CAMB-76CD4/2020
England/CAMB-71C8E/2020
England/CAMB-71BDC/2020
England/CAMB-71BEB/2020
England/CAMB-71CD9/2020
England/CAMB-71D30/2020
England/CAMB-71D03/2020
England/CAMB-75AEA/2020
England/CAMB-7607E/2020
England/CAMB-76050/2020
England/CAMB-7606F/2020
England/CAMB-76032/2020
England/CAMB-760C9/2020
England/CAMB-76041/2020
England/CAMB-760BA/2020
England/CAMB-7608D/2020
England/CAMB-76120/2020
England/CAMB-7614E/2020
England/CAMB-75B05/2020
England/CAMB-760E7/2020
England/CAMB-76102/2020
England/CAMB-7616C/2020
England/CAMB-7631B/2020
England/CAMB-765BB/2020
England/CAMB-765AC/2020
England/CAMB-76603/2020
England/CAMB-7658E/2020
England/CAMB-764DC/2020
England/CAMB-76472/2020
England/CAMB-763DF/2020
England/CAMB-766B8/2020
England/CAMB-76BF5/2020
England/CAMB-77259/2020
England/CAMB-77286/2020
England/CAMB-7730B/2020
England/CAMB-7731A/2020
England/CAMB-774DB/2020
England/CAMB-7757E/2020
England/CAMB-7771E/2020
England/CAMB-7773C/2020
England/CAMB-776F3/2020
England/CAMB-7775A/2020
England/CAMB-77778/2020
England/CAMB-77963/2020
England/CAMB-71B63/2020
England/CAMB-71CBB/2020
England/CAMB-71B54/2020
England/CAMB-71B45/2020
England/CAMB-71BCD/2020
England/CAMB-71CCA/2020
England/CAMB-71D12/2020
England/CAMB-71D4F/2020
England/CAMB-71D6D/2020
England/CAMB-71CE8/2020
England/BRIS-121730/2020
England/BRIS-1219FE/2020
England/BRIS-121A0A/2020
England/BRIS-129668/2020
England/NORT-2895D1/2020
England/NORT-2894D4/2020
England/NORT-28953B/2020
England/NORT-289577/2020
England/NORT-28954A/2020
England/NORT-2895A4/2020
England/NORT-2895B3/2020
England/BRIS-129677/2020
England/BRIS-129817/2020
England/NORT-289586/2020
England/BRIS-129765/2020
England/NORT-289559/2020
England/BRIS-127688/2020
England/BRIS-12756D/2020
Scotland/GCVR-1720AE/2020
Scotland/GCVR-172141/2020
Scotland/GCVR-172035/2020
Scotland/GCVR-1724B1/2020
Scotland/GCVR-17225D/2020
Scotland/GCVR-1724DF/2020
Scotland/GCVR-172202/2020
Scotland/GCVR-17223F/2020
Scotland/GCVR-1721F6/2020
Scotland/GCVR-172378/2020
Scotland/GCVR-171591/2020
Scotland/GCVR-1715FB/2020
Scotland/GCVR-171616/2020
Scotland/GCVR-172026/2020
Scotland/GCVR-172053/2020
Scotland/GCVR-172080/2020
Scotland/GCVR-171634/2020
Scotland/GCVR-172071/2020
Scotland/GCVR-171ED2/2020
Scotland/GCVR-1720EA/2020
Scotland/GCVR-1720CC/2020
Scotland/GCVR-1720DB/2020
Scotland/GCVR-1721D8/2020
Scotland/GCVR-17224E/2020
Scotland/GCVR-172220/2020
Scotland/GCVR-17228A/2020
Scotland/GCVR-17219C/2020
Scotland/GCVR-17227B/2020
Scotland/GCVR-17217E/2020
Scotland/GCVR-1721AB/2020
Scotland/GCVR-17216F/2020
Scotland/GCVR-1721BA/2020
Scotland/GCVR-172150/2020
Scotland/GCVR-17218D/2020
Scotland/GCVR-17226C/2020
Scotland/GCVR-1721C9/2020
Scotland/GCVR-1715BF/2020
Scotland/GCVR-171573/2020
Scotland/GCVR-172369/2020
Scotland/GCVR-17235A/2020
Scotland/GCVR-172396/2020
Scotland/GCVR-172387/2020
Scotland/GCVR-172299/2020
Scotland/GCVR-1722F3/2020
Scotland/GCVR-1723B4/2020
Scotland/GCVR-1723A5/2020
Scotland/GCVR-1722C6/2020
Scotland/GCVR-17234B/2020
Scotland/GCVR-17231E/2020
Scotland/GCVR-1722A8/2020
Scotland/GCVR-17240C/2020
Scotland/GCVR-17242A/2020
Scotland/GCVR-17241B/2020
Scotland/GCVR-172509/2020
Scotland/GCVR-172493/2020
Scotland/GCVR-172448/2020
Scotland/GCVR-172475/2020
Scotland/GCVR-1724FD/2020
Scotland/GCVR-1724EE/2020
Scotland/GCVR-1724A2/2020
Scotland/GCVR-1724C0/2020
Scotland/GCVR-172484/2020
Netherlands/NA_256/2020
Netherlands/NA_259/2020
Netherlands/NA_257/2020
Netherlands/NA_253/2020
Netherlands/NA_254/2020
Netherlands/NA_258/2020
Netherlands/NA_266/2020
Netherlands/NA_265/2020
Netherlands/NA_255/2020
Netherlands/NA_267/2020
Netherlands/NA_261/2020
Netherlands/NA_262/2020
Netherlands/NA_263/2020
Netherlands/NA_268/2020
Netherlands/NA_260/2020
Netherlands/NA_270/2020
Netherlands/NA_272/2020
Netherlands/NA_274/2020
Netherlands/NA_275/2020
Netherlands/ZuidHolland_94/2020
Netherlands/NA_271/2020
Netherlands/NA_277/2020
Netherlands/Friesland_10/2020
Netherlands/NA_276/2020
Netherlands/Friesland_9/2020
Netherlands/Friesland_4/2020
Netherlands/Friesland_7/2020
Netherlands/NA_688/2020
Netherlands/NA_451/2020
Netherlands/NA_452/2020
Netherlands/NA_361/2020
Netherlands/Zeeland_47/2020
Netherlands/NA_453/2020
Netherlands/NA_519/2020
Netherlands/NA_518/2020
Netherlands/NA_531/2020
Netherlands/NoordHolland_12/2020
Netherlands/NoordHolland_13/2020
Netherlands/NA_574/2020
USA/CT-UW-4346/2020
USA/CT-UW-4347/2020
Netherlands/NoordHolland_11/2020
USA/CT-UW-4344/2020
USA/CT-UW-4366/2020
USA/CT-UW-4372/2020
USA/WA-UW-4404/2020
USA/CT-UW-4238/2020
USA/ID-UW-4427/2020
USA/ID-UW-4239/2020
USA/ID-UW-4266/2020
USA/WA-UW-4324/2020
USA/WA-UW-4335/2020
USA/WA-UW-4340/2020
USA/CT-UW-4341/2020
USA/WA-UW-4564/2020
USA/WA-UW-3963/2020
USA/ID-UW-4598/2020
USA/WA-UW-4565/2020
USA/MI-MDHHS-SC20092/2020
USA/MI-MDHHS-SC20093/2020
USA/MI-MDHHS-SC20094/2020
USA/MI-MDHHS-SC20095/2020
USA/MI-MDHHS-SC20096/2020
USA/MI-MDHHS-SC20097/2020
USA/MI-MDHHS-SC20098/2020
USA/MI-MDHHS-SC20099/2020
USA/WA-UW-4338/2020
USA/ID-UW-4255/2020
USA/MI-MDHHS-SC20103/2020
USA/CT-UW-4343/2020
USA/CT-UW-4348/2020
AUS/VIC490/2020
AUS/VIC491/2020
USA/CT-UW-4345/2020
AUS/VIC706/2020
AUS/VIC730/2020
AUS/VIC731/2020
AUS/VIC732/2020
Netherlands/NA_264/2020
AUS/VIC733/2020
AUS/VIC734/2020
AUS/VIC735/2020
AUS/VIC736/2020
AUS/VIC737/2020
AUS/VIC738/2020
AUS/VIC739/2020
AUS/VIC741/2020
AUS/VIC752/2020
AUS/VIC751/2020
AUS/VIC754/2020
AUS/VIC780/2020
AUS/VIC781/2020
AUS/VIC782/2020
AUS/VIC784/2020
AUS/VIC783/2020
AUS/VIC785/2020
AUS/VIC753/2020
AUS/VIC786/2020
AUS/VIC787/2020
AUS/VIC927/2020
AUS/VIC929/2020
AUS/VIC928/2020
AUS/VIC930/2020
AUS/VIC931/2020
AUS/VIC982/2020
AUS/VIC983/2020
AUS/VIC984/2020
AUS/VIC985/2020
AUS/VIC1192/2020
USA/CT-UW-4237/2020
USA/ID-UW-4254/2020
USA/ID-UW-4308/2020
USA/CA-CZB-1132/2020
TUN/COV1339/2020
USA/MI-MDHHS-SC20201/2020
AUS/VIC987/2020
USA/MI-MDHHS-SC20344/2020
USA/MD-HP00087/2020
USA/MI-MDHHS-SC20346/2020
USA/MI-MDHHS-SC20347/2020
USA/MI-MDHHS-SC20350/2020
USA/MI-MDHHS-SC20351/2020
USA/MI-MDHHS-SC20352/2020
USA/MI-MDHHS-SC20353/2020
USA/MI-MDHHS-SC20354/2020
USA/MI-MDHHS-SC20355/2020
USA/MI-MDHHS-SC20356/2020
USA/MI-MDHHS-SC20357/2020
USA/WA-S261/2020
USA/CA-CZB-1445/2020
USA/CA-CZB-1447/2020
USA/CA-CZB-1505/2020
USA/CA-CZB-1560/2020
USA/CA-CZB-1502/2020
USA/CA-CZB-1676/2020
USA/CA-CZB-1677/2020
USA/CA-CZB-1678/2020
USA/CA-CZB-1679/2020
USA/WA-S421/2020
USA/WA-S398/2020
USA/WA-S408/2020
USA/WA-S395/2020
USA/WA-S581/2020
USA/WA-S453/2020
USA/WA-S508/2020
USA/WA-S555/2020
USA/WA-S549/2020
USA/WA-S578/2020
USA/WA-S412/2020
USA/WA-S561/2020
USA/WA-S392/2020
USA/WA-S509/2020
USA/WA-S394/2020
USA/WA-S321/2020
USA/WA-S571/2020
USA/CT-Yale-053/2020
AUS/VIC759/2020
USA/MD-HP00147/2020
TLS/TL25/2020
USA/MD-HP00133/2020
USA/MD-HP00129/2020
USA/MD-HP00150/2020
USA/MD-HP00158/2020
USA/FL-BPHL-0152/2020
USA/WI-UW-92/2020
USA/FL-BPHL-0154/2020
USA/WI-UW-94/2020
USA/WI-UW-95/2020
USA/WI-UW-97/2020
USA/WI-UW-102/2020
USA/WI-UW-105/2020
USA/WI-UW-106/2020
USA/WI-UW-108/2020
USA/WI-UW-109/2020
USA/WI-UW-112/2020
USA/WI-UW-114/2020
USA/WI-UW-117/2020
USA/WI-UW-116/2020
MAR/RMPS-05/2020
MAR/RMPS05/2020
MAR/RMPS04/2020
USA/WI-UW-408/2020
USA/WY-WYPHL-20006826/2020
USA/SEARCH-0419-SAN/2020
USA/SEARCH-0439-SAN/2020
USA/COVID20-0064/2020
USA/SEARCH-0447-SAN/2020
USA/SEARCH-0452-SAN/2020
USA/SEARCH-0457-SAN/2020
USA/SEARCH-0461-SAN/2020
USA/SEARCH-0190-SAN/2020
USA/SEARCH-0255-SAN/2020
USA/SEARCH-0132-SAN/2020
USA/SEARCH-0684-SAN/2020
USA/SEARCH-0524-SAN/2020
USA/SEARCH-0704-SAN/2020
USA/SEARCH-0805-SAN/2020
USA/SEARCH-0707-SAN/2020
USA/SEARCH-0711-SAN/2020
USA/SEARCH-0809-SAN/2020
USA/SEARCH-0806-SAN/2020
USA/SEARCH-0810-SAN/2020
USA/SEARCH-0812-SAN/2020
USA/SEARCH-0815-SAN/2020
USA/SEARCH-0816-SAN/2020
USA/SEARCH-0823-SAN/2020
USA/SEARCH-0939-SAN/2020
USA/SEARCH-0976-SAN/2020
USA/SEARCH-0977-SAN/2020
USA/SEARCH-0990-SAN/2020
JOR/SEARCH-0035-JOR/2020
JOR/SEARCH-0052-JOR/2020
JOR/SEARCH-0042-JOR/2020
USA/SEARCH-0150-NBG/2020
JOR/SEARCH-0054-JOR/2020
SAU/KAIMRC07/2020
USA/FL-BPHL-0708/2020
USA/FL-BPHL-0712/2020
USA/FL-BPHL-0707/2020
SLE/KGH-G-8548/2020
USA/FL-BPHL-0713/2020
USA/MA-DPH-00014/2020
USA/MA-DPH-00015/2020
USA/MS-USAFSAM-S025/2020
USA/CT-Yale-199/2020
USA/CT-Yale-201/2020
USA/CT-Yale-202/2020
USA/CT-Yale-203/2020
USA/CT-Yale-204/2020
USA/CT-Yale-205/2020
USA/CT-Yale-206/2020
USA/CT-Yale-208/2020
USA/CT-Yale-209/2020
USA/CT-Yale-207/2020
USA/CT-Yale-212/2020
USA/CT-Yale-210/2020
USA/CT-Yale-213/2020
USA/CT-Yale-303/2020
USA/CT-Yale-305/2020
USA/CT-Yale-304/2020
USA/CT-Yale-308/2020
USA/CT-Yale-306/2020
USA/CT-Yale-310/2020
USA/CT-Yale-309/2020
USA/CT-Yale-072/2020
GHA/3176_S11/2020
GHA/2914_S8/2020
GHA/3177_S12/2020
GHA/2944_S9/2020
USA/MN-MDH-1433/2020
USA/MN-MDH-1506/2020
USA/197-ETA/2020
USA/GA-EHC-110F/2020
USA/GA-EHC-113J/2020
USA/GA-EHC-115L/2020
USA/GA-EHC-119P/2020
USA/FL-BPHL-1227/2020
USA/CA-CZB-2472/2020
USA/GA-EHC-108D/2020
AUS/VIC1729/2020
USA/TX-DSHS-1222/2020
USA/TX-DSHS-1224/2020
USA/TX-DSHS-1029/2020
USA/TX-DSHS-1011/2020
USA/TX-DSHS-1012/2020
USA/TX-DSHS-1028/2020
USA/TX-DSHS-1013/2020
USA/TX-DSHS-1233/2020
POL/PL_MCB_20/2020
CHL/Santiago-PUC_MVL_0084/2020
CHL/Santiago-PUC_MVL_0092/2020
CHL/Santiago-PUC_MVL_0085/2020
CHL/Santiago-PUC_MVL_0083/2020
CHL/Santiago-PUC_MVL_0078/2020
CHL/Santiago-PUC_MVL_0076/2020
CHL/Santiago-PUC_MVL_0081/2020
CHL/Santiago-PUC_MVL_0079/2020
CHL/Santiago-PUC_MVL_0082/2020
CHL/Santiago-PUC_MVL_0075/2020
PAK/SARS-CoV-2_131/2020
USA/FHCRC-2548/2020
USA/FHCRC-2538/2020
USA/FHCRC-2557/2020
USA/FHCRC-2551/2020
USA/FHCRC-2665/2020
USA/FHCRC-2670/2020
USA/FHCRC-2377/2020
USA/FHCRC-2732/2020
USA/FHCRC-2622/2020
USA/FHCRC-4574/2020
USA/FHCRC-2314/2020
USA/FHCRC-2320/2020
USA/FHCRC-2323/2020
USA/FHCRC-6984/2020
USA/FHCRC-6993/2020
USA/FHCRC-2606/2020
USA/FHCRC-2537/2020
USA/FHCRC-2540/2020
USA/FHCRC-2756/2020
USA/FHCRC-2555/2020
USA/FHCRC-2549/2020
USA/FHCRC-2566/2020
USA/FHCRC-2565/2020
USA/FHCRC-5984/2020
USA/FHCRC-6976/2020
USA/FHCRC-5998/2020
USA/FHCRC-6013/2020
USA/FHCRC-5949/2020
USA/FHCRC-5950/2020
USA/FHCRC-5993/2020
USA/CA-CZB-25962/2020
HongKong/HKPU-00099/2020
NZL/20VR1803/2020
NZL/20VR1829/2020
NZL/20VR1831/2020
NZL/20VR1833/2020
NZL/20VR1835/2020
NZL/20VR1856/2020
NZL/20VR1857/2020
NZL/20VR1858/2020
NZL/20VR1862/2020
NZL/20VR1861/2020
NZL/20VR1863/2020
NZL/20VR1864/2020
NZL/20VR1865/2020
NZL/20VR1870/2020
NZL/20VR1949/2020
NZL/20VR2016/2020
NZL/20VR2007/2020
NZL/20VR2018/2020
NZL/20VR2727/2020
NZL/20VR2036/2020
NZL/20VR2730/2020
NZL/20VR2732/2020
NZL/20VR2924/2020
NZL/20VR2925/2020
NZL/20VR2949/2020
NZL/20VR2950/2020
NZL/20VR2952/2020
NZL/20VR2951/2020
NZL/20VR2953/2020
NZL/20VR2955/2020
NZL/20VR2957/2020
NZL/20VR2958/2020
NZL/20VR2956/2020
NZL/20VR2959/2020
NZL/20VR3011/2020
NZL/20VR3012/2020
NZL/20VR3065/2020
NZL/20VR3200/2020
USA/TX_GCID_192000159/2020
USA/AZ-93/2020
USA/AZ-92/2020
USA/DC-DFS-PHL-0067/2020
USA/AZ-82/2020
MEX/42/2020
CHE/1074/2020
USA/CA-CZB-5823/2020
USA/TG701143/2020
USA/TG724310/2020
USA/TG724334/2020
Scotland/EDB2776/2020
Scotland/EDB2798/2020
Scotland/EDB5582/2020
Scotland/EDB5651/2020
England/BRIS-12F996/2020
England/BRIS-12F969/2020
England/BRIS-12F8E4/2020
England/BRIS-12F93C/2020
England/BRIS-12F978/2020
England/NORT-2832EF/2020
England/NORT-2832C1/2020
England/NORT-2837A4/2020
England/NORT-282E37/2020
England/NORT-2952EA/2020
England/NORT-295E04/2020
England/NORT-282FCB/2020
England/NORT-282F43/2020
England/NORT-2831C4/2020
England/NORT-2830F4/2020
England/NORT-283188/2020
England/NORT-283267/2020
England/NORT-2831F1/2020
England/NORT-28348F/2020
England/NORT-2836D4/2020
England/NORT-294F5D/2020
England/NORT-295208/2020
England/NORT-2831B5/2020
England/NORT-295192/2020
England/NORT-2951CF/2020
England/NORT-295271/2020
England/NORT-295253/2020
England/NORT-295341/2020
England/NORT-2957BE/2020
Scotland/EDB2785/2020
England/NORT-295ED7/2020
Scotland/EDB2787/2020
Scotland/EDB2773/2020
Scotland/EDB2781/2020
Scotland/EDB2797/2020
Scotland/EDB2795/2020
Scotland/EDB2799/2020
Scotland/EDB2793/2020
Scotland/EDB2812/2020
Scotland/EDB2804/2020
Scotland/EDB2792/2020
Scotland/EDB2810/2020
Scotland/EDB2805/2020
Scotland/EDB2801/2020
Scotland/EDB360/2020
England/BRIS-1852FCB/2020
England/BRIS-1852F25/2020
England/LOND-124C5D7/2020
England/EKHU-260EFCD/2020
Scotland/GCVR-171B62/2020
Scotland/GCVR-170DA9/2020
Scotland/GCVR-1715DD/2020
Scotland/GCVR-171E1E/2020
Scotland/GCVR-171CE7/2020
England/LEED-2AA1F4/2020
England/LEED-2AA22E/2020
England/LEED-2AA30D/2020
England/LEED-2AA2B5/2020
England/LEED-2AA297/2020
England/LEED-2AA3C1/2020
England/LEED-2AA33A/2020
England/LEED-2AA419/2020
England/LEED-2AA798/2020
England/LEED-2A826C/2020
England/LEED-2AA437/2020
England/LEED-2A840C/2020
England/LEED-2A8509/2020
England/LEED-2A83E1/2020
England/LEED-2A85FA/2020
England/LEED-2A867F/2020
England/LEED-2A876D/2020
England/LEED-2A881F/2020
England/LEED-2A879A/2020
England/LEED-2A8C6E/2020
England/LEED-2A8DC5/2020
England/LEED-2A8A46/2020
England/LEED-2A8E0E/2020
England/LEED-2A8E3B/2020
England/LEED-2A8E1D/2020
England/LEED-2A8E2C/2020
USA/VSP0009/2020
NZL/20CV0306/2020
NZL/20CV0303/2020
USA/MI-MDHHS-SC20433/2020
USA/MI-MDHHS-SC20432/2020
USA/MI-MDHHS-SC20436/2020
USA/MI-MDHHS-SC20460/2020
USA/MI-MDHHS-SC20461/2020
USA/MI-MDHHS-SC20463/2020
USA/MI-MDHHS-SC20462/2020
USA/MI-MDHHS-SC20464/2020
USA/MI-MDHHS-SC20465/2020
USA/MI-MDHHS-SC20467/2020
USA/MI-MDHHS-SC20480/2020
USA/MI-MDHHS-SC20490/2020
Iceland/1172/2020
Iceland/1173/2020
Iceland/1170/2020
Iceland/1171/2020
Iceland/1169/2020
Iceland/1181/2020
Iceland/1182/2020
Iceland/1183/2020
Iceland/1180/2020
Iceland/1185/2020
Iceland/1189/2020
Iceland/1187/2020
Iceland/1194/2020
Iceland/1192/2020
Iceland/1193/2020
Iceland/1197/2020
Iceland/1196/2020
Iceland/1201/2020
Iceland/1198/2020
Iceland/1200/2020
Iceland/1203/2020
Iceland/1204/2020
Iceland/1274/2020
Iceland/1202/2020
Iceland/718/2020
Iceland/719/2020
Iceland/721/2020
Iceland/720/2020
Iceland/723/2020
Iceland/722/2020
Iceland/725/2020
Iceland/724/2020
Iceland/726/2020
Iceland/727/2020
Iceland/729/2020
Iceland/728/2020
Iceland/731/2020
Iceland/732/2020
Iceland/733/2020
Iceland/730/2020
Iceland/832/2020
Iceland/843/2020
Iceland/844/2020
Iceland/831/2020
Iceland/851/2020
Iceland/850/2020
Iceland/856/2020
Iceland/855/2020
Iceland/862/2020
Iceland/863/2020
Iceland/867/2020
Iceland/873/2020
Iceland/874/2020
Iceland/878/2020
Iceland/879/2020
Iceland/880/2020
Iceland/881/2020
Iceland/885/2020
Iceland/890/2020
Iceland/889/2020
Iceland/891/2020
Iceland/895/2020
Iceland/896/2020
Iceland/897/2020
Iceland/900/2020
Iceland/899/2020
Iceland/901/2020
Iceland/910/2020
Iceland/909/2020
Iceland/916/2020
Iceland/917/2020
Iceland/950/2020
Iceland/941/2020
Iceland/957/2020
Iceland/948/2020
Iceland/955/2020
Iceland/965/2020
England/BRIS-125CE2/2020
England/BRIS-125B7C/2020
England/BRIS-125ECE/2020
England/BRIS-125F34/2020
England/BRIS-125D85/2020
England/BRIS-125D3A/2020
England/BRIS-125B5E/2020
England/BRIS-125990/2020
England/BRIS-125D1C/2020
England/BRIS-125B8B/2020
England/BRIS-125B6D/2020
England/BRIS-125B12/2020
England/BRIS-125BA9/2020
England/BRIS-125BF4/2020
England/BRIS-125E64/2020
England/BRIS-125E37/2020
England/BRIS-125B30/2020
England/BRIS-125C3D/2020
England/BRIS-125C1F/2020
England/BRIS-125A60/2020
England/BRIS-1259DC/2020
England/BRIS-125DC1/2020
England/BRIS-125E28/2020
England/BRIS-125E0A/2020
England/BRIS-125EEC/2020
England/BRIS-125B21/2020
Northern_Ireland/NIRE-FA85C/2020
Switzerland/ZH-UZH-IMV-3ba24b9c/2020
England/BRIS-125D49/2020
England/BRIS-125F07/2020
Northern_Ireland/NIRE-FA670/2020
Northern_Ireland/NIRE-FA616/2020
Northern_Ireland/NIRE-FA652/2020
Northern_Ireland/NIRE-FA69E/2020
Northern_Ireland/NIRE-FA634/2020
Northern_Ireland/NIRE-FA87A/2020
England/CAMB-7809A/2020
England/CAMB-7815B/2020
England/CAMB-77F8F/2020
England/BRIS-122F73/2020
England/CAMB-77F70/2020
England/CAMB-75929/2020
England/CAMB-71DA9/2020
England/CAMB-75983/2020
England/CAMB-75938/2020
England/CAMB-75992/2020
England/CAMB-75956/2020
England/CAMB-75974/2020
England/CAMB-759A1/2020
England/CAMB-759DE/2020
England/CAMB-759ED/2020
England/CAMB-7618A/2020
England/CAMB-7675B/2020
England/CAMB-76B31/2020
England/CAMB-76BD7/2020
England/CAMB-76B5F/2020
England/CAMB-76C7A/2020
England/CAMB-71AEE/2020
England/CAMB-77A60/2020
England/CAMB-76CE3/2020
England/CAMB-71BFA/2020
England/CAMB-71B81/2020
England/CAMB-71D8B/2020
England/CAMB-71D7C/2020
England/CAMB-76E47/2020
England/CAMB-76D86/2020
England/CAMB-76E0B/2020
England/CAMB-759B0/2020
England/CAMB-76DA4/2020
England/CAMB-76DC2/2020
England/CAMB-76ECF/2020
England/CAMB-76EA1/2020
England/CAMB-771F2/2020
England/CAMB-771B6/2020
England/CAMB-772D1/2020
England/CAMB-772C2/2020
England/CAMB-772E0/2020
England/CAMB-772B3/2020
England/CAMB-77277/2020
England/CAMB-772A4/2020
England/CAMB-773DE/2020
England/CAMB-772FF/2020
England/CAMB-77329/2020
England/CAMB-773A1/2020
England/CAMB-77435/2020
England/CAMB-77471/2020
England/CAMB-77383/2020
England/CAMB-77392/2020
England/CAMB-77417/2020
England/CAMB-77453/2020
England/CAMB-773ED/2020
England/CAMB-773CF/2020
England/CAMB-7749F/2020
England/CAMB-773B0/2020
England/CAMB-774AE/2020
England/CAMB-77611/2020
England/CAMB-7758D/2020
England/CAMB-77602/2020
England/CAMB-7764E/2020
England/CAMB-7759C/2020
England/CAMB-775F6/2020
England/CAMB-774BD/2020
England/CAMB-774F9/2020
England/CAMB-77532/2020
England/CAMB-77514/2020
England/CAMB-774CC/2020
England/CAMB-776D5/2020
England/CAMB-77769/2020
England/CAMB-77699/2020
England/CAMB-776A8/2020
England/CAMB-7765D/2020
England/CAMB-7772D/2020
England/CAMB-776B7/2020
England/CAMB-7774B/2020
England/CAMB-776E4/2020
England/CAMB-7766C/2020
England/CAMB-776C6/2020
England/CAMB-777A5/2020
England/CAMB-7780C/2020
England/CAMB-777C3/2020
England/CAMB-77839/2020
England/CAMB-77866/2020
England/CAMB-77875/2020
England/CAMB-778FD/2020
England/CAMB-77848/2020
England/CAMB-7782A/2020
England/CAMB-777E1/2020
England/CAMB-778C0/2020
England/CAMB-77918/2020
England/CAMB-77909/2020
England/CAMB-778B1/2020
England/CAMB-77954/2020
England/CAMB-778EE/2020
England/CAMB-77927/2020
England/CAMB-779DC/2020
England/CAMB-779CD/2020
England/CAMB-779BE/2020
England/CAMB-77B12/2020
England/CAMB-777D2/2020
England/CAMB-779EB/2020
England/CAMB-77A9D/2020
England/CAMB-77B5E/2020
England/CAMB-77B30/2020
England/BRIS-121E3B/2020
England/CAMB-71AA2/2020
England/BRIS-121F74/2020
England/CAMB-71A93/2020
England/CAMB-71AC0/2020
England/CAMB-71C15/2020
England/CAMB-71C9D/2020
England/CAMB-71BBE/2020
England/CAMB-71C42/2020
England/CAMB-71C60/2020
England/CAMB-71AFD/2020
England/CAMB-71C33/2020
England/CAMB-71B18/2020
England/CAMB-71C7F/2020
England/BRIS-121D6B/2020
England/BRIS-121A91/2020
England/BRIS-1219EF/2020
England/BRIS-129835/2020
England/CAMB-71C06/2020
England/BRIS-1298DB/2020
England/BRIS-1298EA/2020
England/BRIS-129932/2020
England/BRIS-1298BD/2020
England/BRIS-1298F9/2020
England/BRIS-1298AE/2020
England/BRIS-12989F/2020
England/BRIS-129905/2020
England/BRIS-1298CC/2020
England/NORT-289717/2020
England/NORT-289708/2020
England/NORT-289726/2020
England/NORT-289735/2020
England/NORT-289744/2020
England/NORT-289665/2020
England/NORT-28960B/2020
England/NORT-2896DE/2020
England/NORT-2896CF/2020
England/NORT-289692/2020
England/NORT-2896A1/2020
England/BRIS-129695/2020
England/BRIS-1296A4/2020
England/BRIS-129686/2020
England/BRIS-1296B3/2020
England/BRIS-1297CF/2020
England/BRIS-12971A/2020
England/BRIS-129808/2020
England/BRIS-1296D1/2020
England/BRIS-129729/2020
England/BRIS-129747/2020
England/BRIS-1297FC/2020
England/BRIS-129783/2020
England/BRIS-129826/2020
England/BRIS-12764C/2020
England/BRIS-12758B/2020
England/BRIS-127758/2020
Scotland/GCVR-171F1B/2020
Scotland/GCVR-172062/2020
Scotland/GCVR-171F57/2020
Scotland/GCVR-17209F/2020
Scotland/GCVR-171F2A/2020
Scotland/GCVR-171EF0/2020
Scotland/GCVR-171F75/2020
Scotland/GCVR-171F0C/2020
Scotland/GCVR-1720BD/2020
Scotland/GCVR-172105/2020
Scotland/GCVR-172211/2020
Northern_Ireland/NIRE-FA6F8/2020
Scotland/GCVR-172017/2020
Netherlands/ZuidHolland_95/2020
Netherlands/ZuidHolland_96/2020
Netherlands/ZuidHolland_97/2020
Netherlands/NA_284/2020
Netherlands/NA_282/2020
Netherlands/NA_279/2020
Netherlands/NA_283/2020
Netherlands/ZuidHolland_99/2020
Netherlands/ZuidHolland_98/2020
Netherlands/ZuidHolland_100/2020
Netherlands/NA_285/2020
Netherlands/NA_289/2020
Netherlands/NA_286/2020
Netherlands/ZuidHolland_101/2020
Netherlands/NA_644/2020
Netherlands/NA_288/2020
Netherlands/NA_290/2020
Netherlands/NA_647/2020
Netherlands/NA_287/2020
Netherlands/Friesland_14/2020
Netherlands/NoordBrabant_129/2020
Netherlands/Flevoland_3/2020
Netherlands/Friesland_15/2020
Netherlands/NA_693/2020
Netherlands/NA_641/2020
Netherlands/NA_642/2020
Netherlands/NA_420/2020
Netherlands/NA_643/2020
Netherlands/NA_502/2020
Netherlands/Zeeland_22/2020
Netherlands/NA_551/2020
Netherlands/Zeeland_12/2020
Netherlands/Friesland_13/2020
Netherlands/Friesland_11/2020
Netherlands/Friesland_12/2020
USA/WA-UW-4406/2020
USA/WA-UW-4407/2020
USA/WA-UW-4188/2020
Netherlands/NA_478/2020
USA/WA-UW-4213/2020
USA/WA-UW-4197/2020
USA/WA-UW-4227/2020
USA/WA-UW-4217/2020
USA/CT-UW-4244/2020
USA/CT-UW-4251/2020
USA/WA-UW-4228/2020
USA/WA-UW-4281/2020
USA/WA-UW-4289/2020
USA/WA-UW-4290/2020
USA/WA-UW-4291/2020
USA/WA-UW-4292/2020
USA/OR-UW-4300/2020
USA/WA-UW-4315/2020
USA/WA-UW-4318/2020
USA/WA-UW-4316/2020
USA/WA-UW-4322/2020
USA/WA-UW-4326/2020
USA/WA-UW-4321/2020
USA/WA-UW-4330/2020
USA/WA-UW-4499/2020
USA/WA-UW-4500/2020
USA/WA-UW-3964/2020
USA/WA-UW-3969/2020
USA/WA-UW-4109/2020
USA/WA-UW-4105/2020
USA/WA-UW-4111/2020
LKA/COV486/2020
USA/WA-UW-4549/2020
USA/WA-UW-4578/2020
USA/WA-UW-4579/2020
USA/WA-UW-4582/2020
USA/WA-UW-4594/2020
USA/WA-UW-4593/2020
USA/WA-UW-4602/2020
USA/CA-CZB0721/2020
USA/CA-CZB0740/2020
USA/CA-CZB0737/2020
USA/CA-CZB0731/2020
USA/CA-CZB0726/2020
USA/CA-CZB0735/2020
USA/CA-CZB0725/2020
USA/WA-UW-4226/2020
USA/WA-UW-4279/2020
USA/ID-UW-4307/2020
USA/CA-CZB-1044/2020
AUS/VIC747/2020
USA/WA-UW-4413/2020
AUS/VIC778/2020
AUS/VIC789/2020
AUS/VIC788/2020
AUS/VIC790/2020
AUS/VIC791/2020
AUS/VIC793/2020
AUS/VIC794/2020
AUS/VIC792/2020
AUS/VIC932/2020
AUS/VIC796/2020
AUS/VIC989/2020
AUS/VIC990/2020
AUS/VIC992/2020
AUS/VIC991/2020
AUS/VIC994/2020
AUS/VIC993/2020
AUS/VIC995/2020
AUS/VIC996/2020
AUS/VIC997/2020
AUS/VIC998/2020
AUS/VIC1000/2020
AUS/VIC1001/2020
AUS/VIC1002/2020
AUS/VIC1003/2020
AUS/VIC1005/2020
AUS/VIC1004/2020
AUS/VIC1008/2020
AUS/VIC1197/2020
AUS/VIC1198/2020
AUS/VIC1199/2020
AUS/VIC1200/2020
GRC/54_37163/2020
GRC/56_37161/2020
USA/WA-UW-4210/2020
USA/WA-UW-4114/2020
USA/WA-UW-4221/2020
USA/WA-UW-4225/2020
USA/WA-UW-4270/2020
USA/WA-UW-4317/2020
USA/WA-UW-4296/2020
USA/CA-CZB-1126/2020
USA/CA-CZB-1125/2020
USA/WA-UW-4414/2020
USA/CA-CZB-1129/2020
USA/CA-CZB-1131/2020
TUN/COV1482/2020
USA/DC-HP00089/2020
POL/PL_P12/2020
POL/PL_P14/2020
POL/PL_P18/2020
CZE/IAB_10/2020
CZE/IAB_12/2020
USA/CA-CZB-1280/2020
USA/CA-CZB-1599/2020
USA/CA-CZB-1682/2020
USA/CA-CZB-1510/2020
USA/CA-CZB-1683/2020
USA/WA-S267/2020
USA/WA-S295/2020
USA/WA-S299/2020
USA/WA-S271/2020
USA/WA-S586/2020
USA/WA-S563/2020
USA/WA-S548/2020
USA/WA-S454/2020
USA/WA-S496/2020
USA/WA-S449/2020
USA/WA-S568/2020
Netherlands/NA_645/2020
USA/WA-S538/2020
USA/WA-S553/2020
USA/WA-S526/2020
USA/WA-S574/2020
USA/WA-S455/2020
USA/WA-S490/2020
USA/WA-S499/2020
USA/WA-S437/2020
USA/WA-S527/2020
USA/WA-S545/2020
USA/WA-S575/2020
USA/WA-S451/2020
USA/WA-S497/2020
USA/WA-S450/2020
USA/WA-S441/2020
USA/WA-S322/2020
Netherlands/NA_273/2020
USA/WA-S554/2020
USA/WA-S528/2020
USA/WA-S582/2020
USA/WA-S520/2020
USA/WA-S452/2020
USA/WA-S436/2020
USA/WA-S487/2020
USA/CT-Yale-061/2020
USA/CT-Yale-062/2020
USA/NYU-VC-020/2020
USA/MD-HP00093/2020
USA/FL-BPHL-0150/2020
USA/FL-BPHL-0151/2020
USA/FL-BPHL-0153/2020
USA/FL-BPHL-0155/2020
USA/FL-BPHL-0161/2020
USA/FL-BPHL-0162/2020
USA/MD-MDH-0016/2020
USA/WI-UW-98/2020
USA/WI-UW-89/2020
USA/WI-UW-101/2020
USA/WI-UW-107/2020
USA/WI-UW-110/2020
USA/WI-UW-111/2020
USA/WI-UW-115/2020
USA/CO-UW-113/2020
USA/WI-UW-274/2020
USA/WI-UW-273/2020
USA/WI-UW-339/2020
USA/WI-UW-409/2020
USA/WI-UW-410/2020
USA/SEARCH-1381-SAN/2020
USA/SEARCH-0135-SAN/2020
USA/SEARCH-0477-SAN/2020
USA/SEARCH-0484-SAN/2020
USA/SEARCH-0494-SAN/2020
USA/SEARCH-0483-SAN/2020
USA/SEARCH-0506-SAN/2020
USA/SEARCH-0508-SAN/2020
USA/SEARCH-0514-SAN/2020
USA/SEARCH-0709-SAN/2020
USA/SEARCH-0800-SAN/2020
USA/SEARCH-0803-SAN/2020
USA/SEARCH-0813-SAN/2020
USA/SEARCH-0801-SAN/2020
USA/SEARCH-0817-SAN/2020
USA/SEARCH-0830-SAN/2020
USA/SEARCH-0832-SAN/2020
USA/SEARCH-0837-SAN/2020
USA/SEARCH-0980-SAN/2020
USA/SEARCH-0975-SAN/2020
USA/SEARCH-0982-SAN/2020
USA/SEARCH-0984-SAN/2020
USA/SEARCH-0983-SAN/2020
USA/SEARCH-0991-SAN/2020
USA/SEARCH-0064-NBG/2020
USA/SEARCH-0065-NBG/2020
USA/SEARCH-0076-NBG/2020
USA/SEARCH-0075-NBG/2020
USA/SEARCH-0077-NBG/2020
USA/SEARCH-0140-NBG/2020
USA/SEARCH-0143-NBG/2020
USA/SEARCH-0162-NBG/2020
USA/SEARCH-0164-NBG/2020
USA/SEARCH-0142-NBG/2020
USA/SEARCH-0206-NBG/2020
USA/SEARCH-0207-NBG/2020
USA/SEARCH-0266-NBG/2020
USA/SEARCH-0267-NBG/2020
USA/SEARCH-0271-NBG/2020
USA/SEARCH-0275-NBG/2020
USA/SEARCH-0276-NBG/2020
USA/SEARCH-0279-NBG/2020
USA/SEARCH-0264-NBG/2020
USA/SEARCH-0283-NBG/2020
USA/SEARCH-0286-NBG/2020
USA/SEARCH-0281-NBG/2020
USA/SEARCH-0289-NBG/2020
USA/SEARCH-0308-NBG/2020
USA/SEARCH-0078-NBG/2020
USA/FL-BPHL-0542/2020
USA/FL-BPHL-0543/2020
USA/FL-BPHL-0544/2020
USA/FL-BPHL-0545/2020
USA/FL-BPHL-0546/2020
DEU/SC2_REGS25568233R/2020
USA/FL-BPHL-0711/2020
USA/FL-BPHL-0714/2020
USA/FL-BPHL-0715/2020
USA/FL-BPHL-0716/2020
SLE/KGH-G-8549/2020
USA/ID-USAFSAM-S028/2020
USA/CT-Yale-215/2020
USA/CT-Yale-216/2020
USA/CT-Yale-217/2020
USA/CT-Yale-218/2020
USA/CT-Yale-220/2020
USA/CT-Yale-221/2020
USA/CT-Yale-222/2020
USA/CT-Yale-223/2020
USA/CT-Yale-225/2020
USA/CT-Yale-226/2020
USA/CT-Yale-227/2020
USA/CT-Yale-228/2020
USA/CT-Yale-229/2020
USA/CT-Yale-232/2020
USA/CT-Yale-230/2020
USA/CT-Yale-233/2020
USA/CT-Yale-311/2020
USA/CT-Yale-312/2020
USA/CT-Yale-313/2020
USA/CT-Yale-314/2020
USA/CT-Yale-315/2020
USA/CT-Yale-316/2020
USA/CT-Yale-317/2020
USA/CT-Yale-318/2020
USA/MN-MDH-1434/2020
GHA/2986_S10/2020
USA/MN-MDH-1435/2020
USA/MN-MDH-1436/2020
USA/MN-MDH-1437/2020
USA/MN-MDH-1438/2020
ESP/HUD-70065641/2020
AUS/TAS111/2020
USA/MN-MDH-1626/2020
USA/MN-MDH-1627/2020
PER/covper056/2020
USA/TX-DSHS-0210/2020
USA/TX-DSHS-0214/2020
USA/TX-DSHS-0215/2020
USA/TX-DSHS-0216/2020
USA/TX-DSHS-1274/2020
USA/TX-DSHS-1279/2020
USA/TX-DSHS-1271/2020
USA/TX-DSHS-1278/2020
USA/TX-DSHS-1270/2020
USA/TX-DSHS-1301/2020
USA/TX-DSHS-1310/2020
USA/TX-DSHS-1282/2020
USA/TX-DSHS-1302/2020
USA/TX-DSHS-1288/2020
USA/TX-DSHS-1305/2020
USA/TX-DSHS-1308/2020
USA/TX-DSHS-1315/2020
USA/TX-DSHS-1272/2020
USA/TX-DSHS-1306/2020
USA/TX-DSHS-1283/2020
USA/TX-DSHS-1281/2020
USA/TX-DSHS-1303/2020
USA/TX-DSHS-1284/2020
USA/TX-DSHS-1292/2020
USA/TX-DSHS-1294/2020
USA/TX-DSHS-1314/2020
USA/TX-DSHS-1313/2020
USA/TX-DSHS-1276/2020
USA/TX-DSHS-1280/2020
USA/TX-DSHS-1307/2020
USA/TX-DSHS-1311/2020
USA/TX-DSHS-1293/2020
USA/TX-DSHS-1289/2020
USA/TX-DSHS-1298/2020
USA/TX-DSHS-1295/2020
USA/TX-DSHS-1299/2020
USA/TX-DSHS-1304/2020
USA/TX-DSHS-1309/2020
USA/TX-DSHS-1290/2020
USA/TX-DSHS-1286/2020
USA/FL-BPHL-2033/2020
USA/TX-DSHS-1318/2020
USA/TX-DSHS-1317/2020
USA/FL-BPHL-2032/2020
USA/TX-DSHS-1321/2020
USA/TX-DSHS-1320/2020
USA/TX-DSHS-1323/2020
USA/TX-DSHS-1326/2020
USA/TX-DSHS-1322/2020
USA/TX-DSHS-1324/2020
USA/TX-DSHS-1325/2020
SRB/PA00791-01-04/2020
CHL/Santiago-PUC_MVL_0094/2020
CHL/Santiago-PUC_MVL_0095/2020
CHL/Santiago-PUC_MVL_0096/2020
CHL/Santiago-PUC_MVL_0086/2020
CHL/Santiago-op18d5/2020
USA/CA-CZB-9773/2020
MLI/UCRC31/2020
USA/OH-UHTL-17/2020
USA/FHCRC-5587/2020
USA/FHCRC-4594/2020
USA/FHCRC-4604/2020
USA/FHCRC-4578/2020
USA/FHCRC-4296/2020
USA/FHCRC-4272/2020
USA/FHCRC-4222/2020
USA/FHCRC-4318/2020
USA/FHCRC-4188/2020
USA/FHCRC-2270/2020
USA/FHCRC-4325/2020
USA/FHCRC-4406/2020
USA/FHCRC-4197/2020
USA/FHCRC-4330/2020
USA/FHCRC-5797/2020
USA/FHCRC-5814/2020
USA/FHCRC-6169/2020
USA/FHCRC-5542/2020
NZL/20VR1859/2020
NZL/20VR1860/2020
NZL/20VR1867/2020
NZL/20VR1868/2020
NZL/20VR1899/2020
NZL/20VR1915/2020
NZL/20VR1916/2020
NZL/20VR1917/2020
NZL/20VR1985/2020
NZL/20VR2026/2020
NZL/20VR2029/2020
NZL/20VR3009/2020
NZL/20VR3010/2020
NZL/20VR3096/2020
NZL/20VR3203/2020
NZL/20VR3204/2020
NZL/20VR3202/2020
USA/TG273294/2020
USA/TG273300/2020
USA/TG273302/2020
USA/TG724352/2020
Scotland/EDB5663/2020
Scotland/EDB2848/2020
Scotland/EDB2823/2020
Scotland/EDB5577/2020
NZL/20VR2928/2020
Scotland/EDB5048/2020
Scotland/EDB5572/2020
England/BRIS-12F987/2020
England/NORT-2836E3/2020
England/BRIS-12F95A/2020
England/NORT-283759/2020
England/NORT-2837FF/2020
England/NORT-2954C6/2020
England/NORT-2955D2/2020
England/NORT-29550F/2020
England/NORT-2955F0/2020
England/NORT-295639/2020
England/NORT-295648/2020
England/NORT-295806/2020
England/NORT-29560C/2020
England/NORT-295824/2020
England/NORT-295E31/2020
England/NORT-2830B8/2020
England/NORT-2958AC/2020
England/NORT-28314C/2020
England/NORT-283197/2020
England/NORT-2832D0/2020
England/NORT-2835B9/2020
England/NORT-295156/2020
England/NORT-28315B/2020
England/NORT-295332/2020
England/NORT-2954B7/2020
England/NORT-295499/2020
England/NORT-2952AE/2020
England/NORT-2955A5/2020
England/NORT-29548A/2020
England/NORT-295578/2020
England/NORT-2955C3/2020
England/NORT-2953AB/2020
England/NORT-29555A/2020
England/NORT-29552D/2020
England/NORT-295657/2020
England/NORT-295754/2020
England/NORT-29561B/2020
England/NORT-295842/2020
England/NORT-2957DC/2020
England/NORT-295E8C/2020
Scotland/EDB2819/2020
Scotland/EDB2853/2020
Scotland/EDB2844/2020
Scotland/EDB2846/2020
Scotland/EDB2843/2020
Scotland/EDB2834/2020
Scotland/EDB2828/2020
Scotland/EDB2839/2020
Scotland/EDB2877/2020
Scotland/EDB2863/2020
Scotland/EDB2874/2020
Scotland/EDB510/2020
Scotland/EDB2854/2020
England/BRIS-18530B8/2020
Scotland/EDB6724/2020
England/BRIS-18530C7/2020
England/BRIS-1852FAD/2020
England/BRIS-1852FE9/2020
England/BRIS-185316A/2020
England/BRIS-1852FBC/2020
England/BRIS-185315B/2020
England/BRIS-1852FDA/2020
Scotland/EDB404/2020
England/BRIS-1852F70/2020
England/LOND-124C407/2020
England/LEED-2AA2E2/2020
England/LEED-2AA394/2020
England/LEED-2AA464/2020
England/LEED-2AA5AD/2020
England/LEED-2AA473/2020
England/LEED-2AA613/2020
England/LEED-2A8378/2020
England/LEED-2A825D/2020
England/LEED-2A842A/2020
England/LEED-2A88C4/2020
England/LEED-2A88A6/2020
England/LEED-2A8949/2020
England/LEED-2A89EF/2020
England/LEED-2A8967/2020
England/LEED-2A8A0A/2020
England/LEED-2A8B16/2020
England/LEED-2A8D10/2020
England/LEED-2A8CF5/2020
England/LEED-2A8E68/2020
England/LEED-2A8E4A/2020
USA/MI-MDHHS-SC20434/2020
USA/MI-MDHHS-SC20471/2020
USA/MI-MDHHS-SC20472/2020
USA/MI-MDHHS-SC20473/2020
USA/MI-MDHHS-SC20474/2020
USA/MI-MDHHS-SC20475/2020
USA/MI-MDHHS-SC20476/2020
USA/MI-MDHHS-SC20478/2020
USA/MI-MDHHS-SC20477/2020
USA/MI-MDHHS-SC20482/2020
USA/MI-MDHHS-SC20479/2020
USA/MI-MDHHS-SC20481/2020
USA/MI-MDHHS-SC20486/2020
USA/MI-MDHHS-SC20489/2020
USA/MI-MDHHS-SC20487/2020
Iceland/1206/2020
Iceland/1186/2020
Iceland/1276/2020
Iceland/1272/2020
Iceland/1277/2020
Iceland/1275/2020
Iceland/1278/2020
Iceland/1279/2020
Iceland/1273/2020
Iceland/1281/2020
Iceland/1283/2020
Iceland/1280/2020
Iceland/1282/2020
Iceland/1284/2020
Iceland/1285/2020
Iceland/1287/2020
Iceland/1288/2020
Iceland/1289/2020
Iceland/1290/2020
Iceland/1286/2020
Iceland/1296/2020
Iceland/1297/2020
Iceland/1291/2020
Iceland/1293/2020
Iceland/1295/2020
Iceland/1292/2020
Iceland/1294/2020
Iceland/1298/2020
Iceland/1301/2020
Iceland/1299/2020
Iceland/1361/2020
Iceland/1300/2020
Iceland/834/2020
Iceland/837/2020
Iceland/836/2020
Iceland/835/2020
Iceland/842/2020
Iceland/841/2020
Iceland/845/2020
Iceland/847/2020
Iceland/848/2020
Iceland/846/2020
Iceland/849/2020
Iceland/857/2020
Iceland/858/2020
Iceland/860/2020
Iceland/859/2020
Iceland/861/2020
Iceland/865/2020
Iceland/864/2020
Iceland/870/2020
Iceland/869/2020
Iceland/871/2020
Iceland/875/2020
Iceland/872/2020
Iceland/876/2020
Iceland/877/2020
Iceland/882/2020
Iceland/883/2020
Iceland/884/2020
Iceland/886/2020
Iceland/887/2020
Iceland/893/2020
Iceland/894/2020
Iceland/902/2020
Iceland/903/2020
Iceland/904/2020
Iceland/906/2020
Iceland/911/2020
Iceland/912/2020
Iceland/913/2020
Iceland/915/2020
Iceland/919/2020
Iceland/918/2020
Iceland/943/2020
Iceland/970/2020
Iceland/972/2020
Iceland/974/2020
England/BRIS-125F16/2020
England/BRIS-125CD3/2020
England/BRIS-125F52/2020
England/BRIS-125EFB/2020
Japan/Donner31/2020
Switzerland/ZH-UZH-IMV106/2020
England/CAMB-77D3A/2020
England/CAMB-77FCB/2020
England/CAMB-77ECE/2020
England/CAMB-77E82/2020
England/CAMB-7813D/2020
England/CAMB-77EBF/2020
England/CAMB-780D6/2020
England/CAMB-7A450/2020
England/CAMB-7804F/2020
England/CAMB-79846/2020
England/CAMB-798CE/2020
England/CAMB-7980A/2020
England/CAMB-77F07/2020
England/CAMB-7A2B0/2020
England/CAMB-79864/2020
England/CAMB-797D0/2020
England/CAMB-79882/2020
England/CAMB-77E46/2020
England/CAMB-79819/2020
England/CAMB-77E91/2020
England/CAMB-77EDD/2020
England/CAMB-77F61/2020
England/CAMB-78012/2020
England/CAMB-77F52/2020
England/CAMB-77FE9/2020
England/CAMB-77FF8/2020
England/CAMB-78003/2020
England/CAMB-7816A/2020
England/CAMB-780A9/2020
England/CAMB-7811F/2020
England/CAMB-7806D/2020
England/CAMB-7814C/2020
England/CAMB-7812E/2020
England/CAMB-79758/2020
England/CAMB-78188/2020
England/CAMB-7973A/2020
England/CAMB-79785/2020
England/CAMB-79749/2020
England/CAMB-79794/2020
England/CAMB-797FE/2020
England/CAMB-797B2/2020
England/CAMB-79828/2020
England/CAMB-79855/2020
England/CAMB-797EF/2020
England/CAMB-79BF2/2020
England/CAMB-79925/2020
England/CAMB-79916/2020
England/CAMB-798EC/2020
England/CAMB-79BD4/2020
England/CAMB-79891/2020
England/CAMB-798FB/2020
England/CAMB-798A0/2020
England/CAMB-79C77/2020
England/CAMB-79C3B/2020
England/CAMB-79907/2020
England/CAMB-79E35/2020
England/CAMB-7A177/2020
England/CAMB-79EAE/2020
England/CAMB-7A0E3/2020
England/CAMB-79FAB/2020
England/CAMB-7A511/2020
England/CAMB-7A2FC/2020
England/CAMB-7A49C/2020
England/CAMB-7A4D8/2020
England/CAMB-7A39F/2020
England/CAMB-7A3BD/2020
England/CAMB-7A4F6/2020
England/CAMB-7A292/2020
England/CAMB-7A55D/2020
England/CAMB-7A2DE/2020
England/CAMB-7A353/2020
England/CAMB-7A5D5/2020
England/CAMB-7A678/2020
England/CAMB-7A65A/2020
England/BRIS-122C5E/2020
England/BRIS-122C12/2020
England/BRIS-122CB8/2020
England/BRIS-122CA9/2020
England/BRIS-122F82/2020
England/BRIS-122C9A/2020
England/BRIS-122F46/2020
England/BRIS-122F55/2020
England/BRIS-122FFB/2020
England/BRIS-122FEC/2020
England/CAMB-77D2B/2020
England/CAMB-79BB6/2020
England/CAMB-79D83/2020
England/CAMB-79E71/2020
England/CAMB-79E53/2020
England/CAMB-79EBD/2020
England/CAMB-79FE7/2020
England/CAMB-79EDB/2020
England/CAMB-79E9F/2020
England/CAMB-7A20B/2020
England/CAMB-7A1D1/2020
England/CAMB-7A63C/2020
England/BRIS-122F64/2020
England/CAMB-7A1FF/2020
England/CAMB-77BE5/2020
England/CAMB-77C00/2020
England/CAMB-76E29/2020
England/CAMB-76E65/2020
England/CAMB-76E83/2020
England/CAMB-76D68/2020
England/CAMB-76D2C/2020
England/CAMB-76DE0/2020
England/CAMB-7715C/2020
England/CAMB-7716B/2020
England/CAMB-770D7/2020
England/CAMB-76F44/2020
England/CAMB-7714D/2020
England/CAMB-77110/2020
England/CAMB-77101/2020
England/CAMB-770F5/2020
England/CAMB-76EED/2020
England/CAMB-76F26/2020
England/CAMB-7712F/2020
England/CAMB-77198/2020
England/CAMB-771C5/2020
England/CAMB-771A7/2020
England/CAMB-7717A/2020
England/CAMB-771E3/2020
England/CAMB-77268/2020
England/CAMB-77426/2020
England/CAMB-77444/2020
England/CAMB-77462/2020
England/CAMB-77374/2020
England/CAMB-77620/2020
England/CAMB-77550/2020
England/CAMB-77541/2020
England/CAMB-775E7/2020
England/CAMB-7768A/2020
England/CAMB-77505/2020
England/CAMB-7781B/2020
England/CAMB-779AF/2020
England/CAMB-777F0/2020
England/CAMB-77A33/2020
England/CAMB-77A7F/2020
England/CAMB-77ABB/2020
England/CAMB-77B21/2020
England/CAMB-77AD9/2020
England/CAMB-77A15/2020
England/CAMB-77A51/2020
England/CAMB-77B03/2020
England/CAMB-77AF7/2020
England/CAMB-77B6D/2020
England/CAMB-77B4F/2020
England/CAMB-77B8B/2020
England/CAMB-71B72/2020
England/CAMB-71ADF/2020
England/BRIS-129844/2020
England/CAMB-71B27/2020
England/BRIS-129862/2020
England/BRIS-129A20/2020
England/BRIS-1299F6/2020
England/BRIS-129871/2020
England/BRIS-129A11/2020
England/NORT-289841/2020
England/NORT-289805/2020
England/NORT-2897DB/2020
England/NORT-289832/2020
England/NORT-2897CC/2020
England/NORT-289814/2020
England/NORT-289771/2020
England/NORT-28986F/2020
England/NORT-28979F/2020
England/NORT-289753/2020
England/NORT-289762/2020
England/NORT-2898F6/2020
England/NORT-28988D/2020
England/NORT-28993F/2020
England/NORT-289911/2020
England/NORT-2898AB/2020
England/BRIS-1296C2/2020
England/BRIS-1297A1/2020
England/BRIS-1296E0/2020
England/BRIS-12759A/2020
England/BRIS-1275D6/2020
England/BRIS-12770D/2020
England/BRIS-1277A3/2020
England/BRIS-1276F1/2020
England/BRIS-127846/2020
England/BRIS-1275E5/2020
England/BRIS-127864/2020
England/BRIS-1277D0/2020
England/BRIS-127819/2020
England/BRIS-1276A6/2020
England/BRIS-127855/2020
England/BRIS-127873/2020
England/BRIS-1278BF/2020
England/BRIS-1278DD/2020
England/BRIS-1275C7/2020
England/BRIS-1275B8/2020
England/BRIS-12765B/2020
England/BRIS-127697/2020
England/BRIS-1277B2/2020
England/BRIS-1278CE/2020
England/BRIS-1278A0/2020
England/BRIS-1277C1/2020
England/BRIS-12773A/2020
England/BRIS-127837/2020
England/BRIS-1278FB/2020
England/NORT-28987E/2020
England/BRIS-127828/2020
Netherlands/NA_292/2020
Netherlands/NA_291/2020
Netherlands/NA_298/2020
Netherlands/NA_293/2020
Netherlands/NA_300/2020
Netherlands/NA_294/2020
Netherlands/NA_302/2020
Netherlands/NA_301/2020
Netherlands/NA_299/2020
Netherlands/NA_296/2020
Netherlands/NA_297/2020
Netherlands/NA_295/2020
Netherlands/NA_303/2020
Netherlands/NA_304/2020
Netherlands/NA_306/2020
Netherlands/NA_485/2020
Netherlands/NA_483/2020
Netherlands/NA_305/2020
Netherlands/Friesland_16/2020
Netherlands/Flevoland_4/2020
Netherlands/NA_447/2020
Netherlands/NA_515/2020
Netherlands/NA_462/2020
Netherlands/NA_512/2020
Netherlands/NA_456/2020
Netherlands/Flevoland_5/2020
Netherlands/NoordHolland_10/2020
Netherlands/NoordHolland_8/2020
Netherlands/NoordHolland_7/2020
Netherlands/NoordHolland_9/2020
Netherlands/ZuidHolland_165/2020
USA/WA-UW-4180/2020
USA/WA-UW-4068/2020
USA/WA-UW-4082/2020
USA/WA-UW-5177/2020
USA/WA-UW-5178/2020
USA/WA-UW-5189/2020
USA/WA-UW-5190/2020
USA/WA-UW-5203/2020
USA/WA-UW-6162/2020
USA/WA-UW-6164/2020
USA/WA-UW-6170/2020
USA/WA-UW-5194/2020
USA/WA-UW-6173/2020
USA/WA-UW-4243/2020
USA/WA-UW-6178/2020
USA/WA-UW-6185/2020
USA/WA-UW-6183/2020
USA/WA-UW-6186/2020
USA/WA-UW-6211/2020
USA/WA-UW-6240/2020
USA/CT-UW-6259/2020
USA/WA-UW-6241/2020
USA/CT-UW-6270/2020
USA/CT-UW-6273/2020
USA/CT-UW-6314/2020
USA/CT-UW-6271/2020
USA/WA-UW-6331/2020
USA/CT-UW-6380/2020
USA/ID-UW-6349/2020
USA/PR-CDC-S18/2020
USA/CT-UW-6385/2020
USA/PR-CDC-S19/2020
AUS/VIC797/2020
USA/CA-CZB-1043/2020
AUS/VIC798/2020
AUS/VIC800/2020
AUS/VIC802/2020
AUS/VIC803/2020
AUS/VIC804/2020
AUS/VIC1010/2020
AUS/VIC1012/2020
AUS/VIC1011/2020
AUS/VIC1014/2020
AUS/VIC1013/2020
AUS/VIC1015/2020
AUS/VIC1016/2020
AUS/VIC1018/2020
AUS/VIC1017/2020
AUS/VIC1208/2020
AUS/VIC1209/2020
AUS/VIC1210/2020
AUS/VIC1211/2020
AUS/VIC1213/2020
AUS/VIC1214/2020
AUS/VIC1215/2020
AUS/VIC1216/2020
AUS/VIC1218/2020
AUS/VIC1219/2020
AUS/VIC1220/2020
AUS/VIC1221/2020
AUS/VIC1222/2020
AUS/VIC1224/2020
GRC/52_37266/2020
USA/WA-UW-4061/2020
USA/WA-UW-4051/2020
USA/WA-UW-4065/2020
USA/WA-UW-4058/2020
USA/WA-UW-4067/2020
USA/CA-CZB-1138/2020
USA/CA-CZB-1140/2020
TUN/COV1663/2020
USA/WI-UW-354/2020
USA/MI-MDHHS-SC20293/2020
USA/WI-UW-367/2020
POL/PL_P10/2020
POL/PL_P17/2020
POL/PL_P26/2020
HongKong/HKSH0007/2020
USA/MA_MGH_00277/2020
USA/MA_MGH_00656/2020
USA/MA_MGH_00267/2020
USA/MA_MGH_00266/2020
USA/MA_MGH_00289/2020
USA/MA_MGH_00274/2020
USA/MA_MGH_00642/2020
USA/MA_MGH_00302/2020
USA/MA_MGH_00288/2020
USA/MA_MGH_00297/2020
USA/MA_MGH_00264/2020
USA/MA_MGH_00269/2020
USA/MA_MGH_00285/2020
USA/MA_MGH_00291/2020
USA/MA_MGH_00283/2020
USA/MA_MGH_00276/2020
USA/MA_MGH_00281/2020
USA/MA_MGH_00290/2020
USA/MA_MGH_00286/2020
USA/MA_MGH_00445/2020
USA/MA_MGH_00280/2020
USA/MA_MGH_00270/2020
USA/MA_MGH_00287/2020
USA/MA_MGH_00299/2020
USA/MA_MGH_00273/2020
USA/MA_MGH_00298/2020
USA/MA_MGH_00294/2020
USA/MA_MGH_00645/2020
USA/MA_MGH_00447/2020
USA/MA_MGH_00265/2020
USA/MA_MGH_00296/2020
USA/MA_MGH_00446/2020
USA/MA_MGH_00303/2020
USA/MA_MGH_00282/2020
USA/MA_MGH_00304/2020
USA/MA_MGH_00305/2020
USA/MA_MGH_00295/2020
USA/MA_MGH_00272/2020
USA/MA_MGH_00271/2020
USA/CA-CZB-1281/2020
USA/CA-CZB-1282/2020
SRB/NS838-04/2020
USA/WA-S293/2020
USA/WA-S276/2020
USA/WA-S587/2020
USA/CA-CZB-1506/2020
USA/CA-CZB-1334/2020
USA/CA-CZB-1507/2020
USA/CA-CZB-1508/2020
USA/CA-CZB-1509/2020
USA/CA-CZB-1511/2020
USA/CA-CZB-1561/2020
USA/CA-CZB-1600/2020
USA/CA-CZB-1602/2020
USA/CA-CZB-1684/2020
USA/WA-S466/2020
USA/WA-S347/2020
USA/WA-S495/2020
USA/WA-S324/2020
USA/WA-S444/2020
USA/WA-S320/2020
USA/WA-S465/2020
USA/WA-S305/2020
USA/WA-S488/2020
USA/WA-S438/2020
USA/WA-S310/2020
USA/WA-S316/2020
USA/WA-S447/2020
USA/WA-S348/2020
USA/WA-S494/2020
USA/WA-S326/2020
USA/WA-S337/2020
USA/WA-S475/2020
USA/WA-S474/2020
USA/WA-S525/2020
USA/WA-S446/2020
USA/WA-S445/2020
USA/WA-S485/2020
USA/WA-S493/2020
USA/WA-S506/2020
USA/WA-S516/2020
USA/WA-S329/2020
USA/WA-S486/2020
USA/WA-S448/2020
USA/WA-S524/2020
USA/WA-S512/2020
USA/WA-S557/2020
USA/WA-S522/2020
USA/WA-S478/2020
USA/WA-S504/2020
USA/WA-S513/2020
USA/WA-S312/2020
USA/WA-S440/2020
USA/WA-S498/2020
USA/WA-S515/2020
USA/CT-Yale-060/2020
AUS/VIC801/2020
USA/MD-HP00094/2020
USA/CA-CZB-1775/2020
USA/FL-BPHL-0157/2020
USA/FL-BPHL-0156/2020
USA/FL-BPHL-0158/2020
USA/FL-BPHL-0160/2020
USA/FL-BPHL-0163/2020
USA/FL-BPHL-0159/2020
USA/FL-BPHL-0165/2020
USA/MD-MDH-0019/2020
USA/MD-MDH-0017/2020
USA/MD-MDH-0020/2020
USA/MD-MDH-0021/2020
USA/WI-UW-96/2020
USA/MD-MDH-0023/2020
USA/WI-UW-275/2020
USA/WI-UW-254/2020
USA/WI-UW-276/2020
USA/WI-UW-340/2020
MAR/RMPS06/2020
Morocc0/RMPS6/2020
USA/MD-MDH-0018/2020
USA/MD-MDH-0022/2020
USA/MD-MDH-0024/2020
USA/AR-UAMS001/2020
USA/AR-UAMS002/2020
USA/WI-UW-411/2020
POL/PL_P43/2020
USA/COVID20-0074/2020
USA/FL-BPHL-0473/2020
USA/SEARCH-1497-CS1/2020
USA/SEARCH-1498-CS1/2020
USA/SEARCH-1650-SAN/2020
USA/SEARCH-1653-SAN/2020
USA/SEARCH-1657-SAN/2020
USA/SEARCH-1658-SAN/2020
USA/SEARCH-1664-SAN/2020
USA/SEARCH-1676-SAN/2020
USA/SEARCH-1681-SAN/2020
USA/SEARCH-1684-SAN/2020
USA/SEARCH-1157-CS1/2020
USA/SEARCH-1166-CS1/2020
USA/SEARCH-1171-CS2/2020
USA/SEARCH-1184-CS1/2020
USA/SEARCH-1574-SAN/2020
USA/SEARCH-0382-SAN/2020
USA/SEARCH-0482-SAN/2020
USA/SEARCH-0499-SAN/2020
USA/SEARCH-0505-SAN/2020
USA/SEARCH-0517-SAN/2020
USA/SEARCH-0268-NBG/2020
USA/SEARCH-0270-NBG/2020
USA/SEARCH-0272-NBG/2020
USA/SEARCH-0273-NBG/2020
USA/SEARCH-0278-NBG/2020
USA/SEARCH-0518-SAN/2020
USA/SEARCH-0282-NBG/2020
USA/SEARCH-0280-NBG/2020
USA/SEARCH-0284-NBG/2020
USA/SEARCH-0285-NBG/2020
USA/SEARCH-0288-NBG/2020
USA/SEARCH-0290-NBG/2020
USA/SEARCH-0287-NBG/2020
SAU/KAIMRC67/2020
SAU/KAIMRC11/2020
USA/MA-DPH-00017/2020
USA/MA-DPH-00020/2020
USA/MA-DPH-00018/2020
USA/MA-DPH-00016/2020
USA/MA-DPH-00019/2020
USA/FL-USAFSAM-S019/2020
USA/ID-USAFSAM-S029/2020
USA/CT-Yale-234/2020
USA/OH-USAFSAM-S044/2020
USA/CT-Yale-237/2020
USA/CT-Yale-238/2020
USA/CT-Yale-236/2020
USA/CT-Yale-239/2020
USA/CT-Yale-240/2020
USA/CT-Yale-241/2020
USA/CT-Yale-245/2020
USA/CT-Yale-246/2020
USA/CT-Yale-244/2020
USA/CT-Yale-243/2020
USA/CT-Yale-247/2020
USA/CT-Yale-248/2020
USA/CT-Yale-250/2020
USA/CT-Yale-253/2020
USA/CT-Yale-254/2020
USA/CT-Yale-255/2020
USA/CT-Yale-256/2020
USA/CT-Yale-257/2020
USA/CT-Yale-258/2020
USA/CT-Yale-252/2020
USA/CT-Yale-260/2020
USA/CT-Yale-262/2020
USA/CT-Yale-319/2020
USA/CT-Yale-261/2020
USA/CT-Yale-320/2020
USA/CT-Yale-321/2020
USA/CT-Yale-322/2020
USA/CT-Yale-323/2020
USA/CT-Yale-324/2020
USA/CT-Yale-326/2020
USA/CT-Yale-325/2020
USA/CT-Yale-328/2020
AUS/VIC2075/2020
USA/CT-Yale-330/2020
AUS/VIC1202/2020
AUS/TAS91/2020
AUS/TAS228/2020
USA/MN-MDH-1624/2020
PER/cov001/2020
PER/covper049/2020
PER/covper050/2020
PER/covper052/2020
PER/covper055/2020
PER/covper051/2020
PER/covper093/2020
PER/covper095/2020
USA/UF-6/2020
USA/WRCEVA_000505/2020
USA/WRCEVA_000507/2020
USA/WRCEVA_000506/2020
USA/WRCEVA_000508/2020
USA/WRCEVA_000509/2020
USA/WRCEVA_000510/2020
USA/WRCEVA_000516/2020
USA/MN-MDH-1657/2020
USA/MN-MDH-1658/2020
USA/CA-CZB-3646/2020
AUS/VIC1204/2020
USA/UT-UPHL-201117349/2020
USA/UT-UPHL-201121884/2020
USA/UF-7/2020
SRB/PA00921-02-04/2020
USA/TX-DSHS-1331/2020
CHL/Santiago-PUC_MVL_0106/2020
CHL/Santiago-PUC_MVL_0111/2020
CHL/Santiago-PUC_MVL_0103/2020
CHL/Santiago-PUC_MVL_0104/2020
CHL/Santiago-PUC_MVL_0108/2020
CHL/Santiago-PUC_MVL_0107/2020
TUN/TUN-2020-6895/2020
USA/CA-CZB-10001/2020
SRB/VR00019-02-04/2020
USA/OH-UHTL-6/2020
USA/FHCRC-6185/2020
USA/FHCRC-6183/2020
USA/FHCRC-6188/2020
USA/FHCRC-6176/2020
USA/FHCRC-5305/2020
USA/FHCRC-4075/2020
USA/FHCRC-4094/2020
USA/FHCRC-4080/2020
USA/FHCRC-4082/2020
USA/FHCRC-4180/2020
USA/FHCRC-4108/2020
USA/FHCRC-6178/2020
USA/FHCRC-6170/2020
USA/FHCRC-6181/2020
USA/FHCRC-5483/2020
USA/FHCRC-6159/2020
USA/FHCRC-6177/2020
USA/FHCRC-6173/2020
USA/FHCRC-6179/2020
USA/FHCRC-5198/2020
USA/FHCRC-6162/2020
USA/FHCRC-5035/2020
USA/FHCRC-5135/2020
USA/FHCRC-6211/2020
KEN/C203/2020
HongKong/HKPU-00101/2020
NZL/20VR1889/2020
NZL/20VR1890/2020
NZL/20VR1891/2020
NZL/20VR1893/2020
NZL/20VR1895/2020
NZL/20VR1896/2020
NZL/20VR1897/2020
NZL/20VR1908/2020
NZL/20VR1990/2020
NZL/20VR1948/2020
NZL/20VR1995/2020
NZL/20VR1997/2020
NZL/20VR2000/2020
NZL/20VR2001/2020
NZL/20VR2002/2020
NZL/20VR2006/2020
NZL/20VR2011/2020
NZL/20VR2004/2020
NZL/20VR2017/2020
NZL/20VR2019/2020
NZL/20VR2022/2020
NZL/20VR2027/2020
NZL/20VR2030/2020
NZL/20VR2038/2020
NZL/20VR2031/2020
NZL/20VR2101/2020
NZL/20VR2726/2020
NZL/20VR2933/2020
NZL/20VR2935/2020
NZL/20VR2934/2020
NZL/20VR3206/2020
NZL/20VR3031/2020
NZL/20VR3208/2020
NZL/20VR3207/2020
NZL/20VR3209/2020
NZL/20VR3210/2020
USA/WI-MCW-CA008/2020
USA/WI-MCW-CA009/2020
USA/WI-MCW-CA015/2020
USA/WI-MCW-CA017/2020
USA/WI-MCW-CA024/2020
USA/WI-MCW-CA018/2020
USA/WI-MCW-CA026/2020
USA/WI-MCW-CA031/2020
USA/WI-MCW-CA029/2020
USA/WI-MCW-CA033/2020
USA/WI-MCW-CA037/2020
USA/WI-MCW-CA040/2020
USA/WI-MCW-CA044/2020
USA/WI-MCW-CA043/2020
USA/WI-MCW-CA064/2020
USA/WI-MCW-CA066/2020
USA/WI-MCW-CA071/2020
USA/WI-MCW-CA074/2020
USA/WI-MCW-CA073/2020
USA/WI-MCW-CA075/2020
USA/WI-MCW-CA084/2020
USA/WI-MCW-CA092/2020
USA/WI-MCW-CA093/2020
USA/DW028_F11_1_2/2020
USA/DW028_D08_1_1/2020
USA/DW050_G10_1_4/2020
USA/DW052_D08_1_5/2020
USA/DW063_G09_1_3/2020
USA/DW048_E10_5_2/2020
USA/DW051_C03_5_3/2020
USA/DW052_F02_5_4/2020
USA/AZ-79/2020
USA/DW048_H07_2_3/2020
USA/UL003_G06_2_5/2020
MEX/8279/2020
USA/DW051_C11_2_4/2020
USA/DW037_H09_2_1/2020
USA/TG272215/2020
USA/DW039_C07_2_2/2020
USA/TG273304/2020
USA/TG273308/2020
USA/TG272213/2020
USA/TG273314/2020
USA/TG273340/2020
USA/TG654694/2020
USA/TG654700/2020
USA/TG654719/2020
USA/TG654743/2020
USA/TG654747/2020
USA/TG670145/2020
USA/TG670184/2020
USA/DW048_D04_5_1/2020
USA/TG701134/2020
Scotland/EDB2894/2020
Scotland/EDB5543/2020
Scotland/EDB5554/2020
Scotland/EDB2907/2020
Scotland/EDB2911/2020
Scotland/EDB2886/2020
Scotland/EDB2865/2020
Scotland/EDB5050/2020
England/NORT-283A7E/2020
Scotland/EDB5584/2020
England/NORT-295851/2020
England/NORT-2956EE/2020
England/NORT-283829/2020
England/NORT-283601/2020
England/NORT-283917/2020
England/NORT-283926/2020
England/NORT-2838DE/2020
England/NORT-283908/2020
England/NORT-2838FC/2020
England/NORT-283865/2020
England/NORT-283856/2020
England/NORT-283A50/2020
England/NORT-2839AE/2020
England/NORT-2839BD/2020
England/NORT-283786/2020
England/NORT-295745/2020
England/NORT-295693/2020
England/NORT-2956FD/2020
England/NORT-295684/2020
England/NORT-29597C/2020
England/NORT-29594F/2020
England/NORT-29588E/2020
England/NORT-29596D/2020
England/NORT-29599A/2020
England/NORT-29595E/2020
Scotland/EDB2893/2020
Scotland/EDB2869/2020
Scotland/EDB2885/2020
Scotland/EDB2906/2020
Scotland/EDB2859/2020
Scotland/EDB2902/2020
Scotland/EDB2904/2020
Scotland/EDB2896/2020
Scotland/EDB2917/2020
Scotland/EDB2908/2020
Scotland/EDB2913/2020
Scotland/EDB2915/2020
Scotland/EDB2909/2020
Scotland/EDB614/2020
Scotland/EDB6725/2020
England/BRIS-1853197/2020
England/BRIS-1853276/2020
England/BRIS-185313D/2020
England/BRIS-185314C/2020
Scotland/EDB698/2020
England/BRIS-18531B5/2020
England/BRIS-18531C4/2020
England/BRIS-1852FF8/2020
England/BRIS-18531D3/2020
England/BRIS-18531A6/2020
England/BRIS-185320D/2020
England/LEED-2A828A/2020
England/LEED-2A832D/2020
England/LEED-2A82D5/2020
England/LEED-2A830F/2020
England/LEED-2AA4BF/2020
England/LEED-2AA6F5/2020
England/LEED-2AA6E6/2020
England/LEED-2A82A8/2020
England/LEED-2AA491/2020
England/LEED-2A84C0/2020
England/LEED-2A8563/2020
England/LEED-2A874F/2020
England/LEED-2A877C/2020
England/LEED-2A8888/2020
England/LEED-2A8879/2020
England/LEED-2A8B43/2020
England/LEED-2A8BE9/2020
England/LEED-2A8B25/2020
England/LEED-2A8C5F/2020
England/LEED-2A8C7D/2020
NZL/20CV0317/2020
NZL/20CV0311/2020
NZL/20VR1937/2020
NZL/20VR2014/2020
NZL/20VR2032/2020
NZL/20VR2037/2020
NZL/20CV0318/2020
NZL/20VR2015/2020
NZL/20CV0316/2020
NZL/20CV0310/2020
NZL/20VR2034/2020
MEX/COL-430/2020
KEN/SS2757/2020
Mexico/SEARCH-102555/2020
USA/MI-MDHHS-SC20483/2020
USA/MI-MDHHS-SC20484/2020
USA/MI-MDHHS-SC20485/2020
USA/MI-MDHHS-SC20488/2020
USA/MI-MDHHS-SC20491/2020
Iceland/1302/2020
Iceland/1308/2020
Iceland/1305/2020
Iceland/1306/2020
Iceland/1307/2020
Iceland/1313/2020
Iceland/1304/2020
Iceland/1315/2020
Iceland/1314/2020
Iceland/1311/2020
Iceland/1312/2020
Iceland/1310/2020
Iceland/1316/2020
Iceland/1340/2020
Iceland/1353/2020
Iceland/1355/2020
Iceland/1357/2020
Iceland/1358/2020
Iceland/1356/2020
Iceland/1359/2020
Iceland/833/2020
Iceland/840/2020
Iceland/852/2020
Iceland/854/2020
Iceland/888/2020
Iceland/905/2020
Iceland/944/2020
Iceland/946/2020
Iceland/908/2020
Iceland/947/2020
Iceland/956/2020
Iceland/945/2020
Iceland/953/2020
Iceland/958/2020
Iceland/968/2020
Iceland/971/2020
Iceland/973/2020
Switzerland/BS-UHB-42216366/2020
Switzerland/BL-UHB-42216293/2020
Switzerland/BS-UHB-42216453/2020
Switzerland/BS-UHB-42216512/2020
Switzerland/BS-UHB-42216240/2020
Switzerland/BS-UHB-42216174/2020
Switzerland/BS-UHB-42216352/2020
Switzerland/BS-UHB-42216457/2020
Switzerland/VD-CHUV-GEN2433/2020
Switzerland/BS-UHB-42216450/2020
Switzerland/BS-UHB-42216451/2020
England/NORT-28995D/2020
Switzerland/ZH-UZH-IMV-3ba2506f/2020
England/BRIS-12377A/2020
England/CAMB-7D578/2020
England/CAMB-78D1B/2020
England/CAMB-793AF/2020
England/CAMB-794CA/2020
England/CAMB-7A3DB/2020
England/CAMB-7A47E/2020
England/CAMB-7A57B/2020
England/CAMB-7A6C3/2020
England/CAMB-7D47B/2020
England/CAMB-7B7ED/2020
Northern_Ireland/NIRE-FAA83/2020
England/CAMB-7D98B/2020
England/CAMB-77F43/2020
England/CAMB-78030/2020
England/CAMB-78BA8/2020
England/CAMB-77EEC/2020
England/CAMB-78179/2020
England/CAMB-78C69/2020
England/CAMB-78C4B/2020
England/CAMB-78D84/2020
England/CAMB-78CF0/2020
England/CAMB-78E36/2020
England/CAMB-78E54/2020
England/CAMB-78DB1/2020
England/CAMB-78F33/2020
England/CAMB-78DFD/2020
England/CAMB-78E45/2020
England/CAMB-78EEB/2020
England/CAMB-78E90/2020
England/CAMB-78DC0/2020
England/CAMB-79275/2020
England/CAMB-793BE/2020
England/CAMB-79767/2020
England/CAMB-797A3/2020
England/CAMB-797C1/2020
England/CAMB-79B6B/2020
England/CAMB-79B7A/2020
England/CAMB-79C0E/2020
England/CAMB-79B98/2020
England/CAMB-79CFF/2020
England/CAMB-79CB3/2020
England/CAMB-79E08/2020
England/CAMB-79C59/2020
England/CAMB-79CD1/2020
England/CAMB-79DB0/2020
England/CAMB-79C2C/2020
England/CAMB-79DFC/2020
England/CAMB-79DED/2020
England/CAMB-79D29/2020
England/CAMB-79E17/2020
England/CAMB-79D47/2020
England/CAMB-79F14/2020
England/CAMB-79F32/2020
England/CAMB-79F6F/2020
England/CAMB-79F23/2020
England/CAMB-7A14A/2020
England/CAMB-7A03E/2020
England/CAMB-79F50/2020
England/CAMB-79FBA/2020
England/CAMB-7A07A/2020
England/CAMB-7A0F2/2020
England/CAMB-7A0D4/2020
England/CAMB-7A1E0/2020
England/CAMB-7A274/2020
England/CAMB-7A229/2020
England/CAMB-7A247/2020
England/CAMB-7A2CF/2020
England/CAMB-7A371/2020
England/CAMB-7A335/2020
England/CAMB-7A326/2020
England/CAMB-7A48D/2020
England/CAMB-7A502/2020
England/CAMB-7A56C/2020
England/CAMB-7A5C6/2020
England/CAMB-7A5B7/2020
England/CAMB-7A748/2020
England/CAMB-7A739/2020
England/CAMB-7A757/2020
England/CAMB-7A669/2020
England/CAMB-7A793/2020
England/CAMB-7A766/2020
England/CAMB-7A62D/2020
England/CAMB-7A5E4/2020
England/CAMB-7A70C/2020
England/CAMB-7A809/2020
England/CAMB-7A5F3/2020
England/CAMB-7A7DF/2020
England/CAMB-7A890/2020
England/CAMB-7A854/2020
England/CAMB-7A881/2020
England/CAMB-7A863/2020
England/CAMB-7A872/2020
England/BRIS-122975/2020
England/CAMB-7B659/2020
England/BRIS-12292A/2020
England/BRIS-122939/2020
England/BRIS-1229A2/2020
England/BRIS-122993/2020
England/BRIS-122B33/2020
England/BRIS-122AAF/2020
England/BRIS-122C4F/2020
England/BRIS-122B42/2020
England/BRIS-122BBB/2020
England/BRIS-122BD9/2020
England/BRIS-122C21/2020
England/BRIS-122C30/2020
England/BRIS-122C6D/2020
England/BRIS-122BF7/2020
England/BRIS-122C03/2020
England/BRIS-122CD6/2020
England/BRIS-122CE5/2020
England/BRIS-122D1F/2020
England/BRIS-122CF4/2020
England/BRIS-122D00/2020
England/BRIS-122D79/2020
England/BRIS-122D3D/2020
England/BRIS-122D2E/2020
England/BRIS-122D5B/2020
England/BRIS-122F91/2020
England/BRIS-122FA0/2020
England/BRIS-122FBF/2020
England/BRIS-123006/2020
England/BRIS-122FCE/2020
England/BRIS-122FDD/2020
England/CAMB-78F24/2020
England/CAMB-78EAF/2020
England/CAMB-7908A/2020
England/CAMB-78DDF/2020
England/CAMB-79D0B/2020
England/CAMB-78DEE/2020
England/CAMB-79CC2/2020
England/CAMB-79CE0/2020
England/CAMB-79B89/2020
England/CAMB-79D38/2020
England/CAMB-79CA4/2020
England/CAMB-79B4D/2020
England/CAMB-79B3E/2020
England/CAMB-79BA7/2020
England/CAMB-79E26/2020
England/CAMB-79DDE/2020
England/CAMB-79DA1/2020
England/CAMB-79E62/2020
England/CAMB-79F8D/2020
England/CAMB-79F7E/2020
England/CAMB-79F41/2020
England/CAMB-79EF9/2020
England/CAMB-79F9C/2020
England/CAMB-7A0A7/2020
England/CAMB-7A0B6/2020
England/CAMB-7A04D/2020
England/CAMB-79FF6/2020
England/CAMB-7A010/2020
England/CAMB-7A02F/2020
England/CAMB-7A0C5/2020
England/CAMB-7A098/2020
England/CAMB-7A21A/2020
England/CAMB-7A11D/2020
England/CAMB-7A1B3/2020
England/CAMB-7A195/2020
England/CAMB-7A13B/2020
England/CAMB-7A3CC/2020
England/CAMB-7A405/2020
England/CAMB-7A3EA/2020
England/CAMB-7A4C9/2020
England/CAMB-7A3AE/2020
England/CAMB-7A4AB/2020
England/CAMB-7A6B4/2020
England/CAMB-7A687/2020
England/CAMB-7A520/2020
England/CAMB-7A64B/2020
England/CAMB-7A6A5/2020
England/CAMB-7A784/2020
England/CAMB-7A6F0/2020
England/CAMB-7A7EE/2020
England/CAMB-7A827/2020
England/CAMB-7A836/2020
England/CAMB-7A99D/2020
England/CAMB-7A9E8/2020
England/CAMB-7A7C0/2020
England/BRIS-122D88/2020
England/BRIS-122984/2020
England/CAMB-7A7FD/2020
England/CAMB-77C2E/2020
England/CAMB-76D4A/2020
England/CAMB-77189/2020
England/NORT-289999/2020
England/BRIS-1276B5/2020
England/CAMB-7720E/2020
England/BRIS-12799E/2020
England/BRIS-127891/2020
England/BRIS-1279BC/2020
England/BRIS-12798F/2020
England/BRIS-127952/2020
England/BRIS-127961/2020
England/BRIS-127943/2020
England/BRIS-1279AD/2020
England/BRIS-1279CB/2020
England/CAMB-79C86/2020
England/CAMB-78E63/2020
England/BRIS-12771C/2020
Netherlands/NA_308/2020
Netherlands/NA_307/2020
Netherlands/NA_311/2020
Netherlands/NA_315/2020
Netherlands/NA_316/2020
Netherlands/NA_309/2020
Netherlands/NA_312/2020
Netherlands/NA_313/2020
Netherlands/NA_310/2020
Netherlands/NA_317/2020
Netherlands/NA_314/2020
Netherlands/NA_424/2020
Netherlands/NA_487/2020
Netherlands/NA_636/2020
Netherlands/NA_450/2020
Netherlands/NA_463/2020
Netherlands/NA_510/2020
Netherlands/NA_459/2020
Netherlands/NA_503/2020
Netherlands/Limburg_48/2020
Netherlands/Limburg_47/2020
Netherlands/Utrecht_26/2020
Netherlands/NA_320/2020
Netherlands/NA_321/2020
Netherlands/Utrecht_27/2020
Netherlands/Zeeland_6/2020
Netherlands/NA_324/2020
Netherlands/NA_326/2020
Netherlands/NoordHolland_6/2020
Netherlands/NA_325/2020
Netherlands/NA_322/2020
USA/WA-UW-5144/2020
USA/UNC_200173/2020
Netherlands/ZuidHolland_105/2020
USA/WA-UW-5158/2020
USA/WA-UW-5152/2020
USA/WA-UW-5164/2020
USA/WA-UW-5166/2020
USA/WA-UW-5169/2020
USA/WA-UW-5170/2020
USA/WA-UW-5192/2020
USA/WA-UW-5181/2020
USA/WA-UW-5200/2020
USA/WA-UW-6243/2020
USA/WA-UW-6315/2020
USA/WA-UW-6302/2020
USA/WA-UW-6327/2020
USA/WA-UW-6335/2020
CHN/HN07/2020
USA/CT-UW-6362/2020
AUS/VIC814/2020
AUS/VIC1023/2020
AUS/VIC1024/2020
AUS/VIC1025/2020
AUS/VIC1030/2020
AUS/VIC1032/2020
AUS/VIC1230/2020
AUS/VIC1233/2020
AUS/VIC1235/2020
AUS/VIC1234/2020
AUS/VIC1237/2020
AUS/VIC1239/2020
USA/ID-UW-6446/2020
USA/ID-UW-6455/2020
USA/ID-UW-6466/2020
USA/ID-UW-6472/2020
USA/ID-UW-6473/2020
USA/ID-UW-6467/2020
USA/CT-UW-6564/2020
USA/CT-UW-6565/2020
USA/CT-UW-6569/2020
USA/CT-UW-6576/2020
COL/Cali-01/2020
USA/CT-UW-6573/2020
USA/AK092/2020
USA/CA-CZB-1139/2020
USA/MI-MDHHS-SC20308/2020
USA/MI-MDHHS-SC20316/2020
USA/MI-MDHHS-SC20270/2020
USA/MI-MDHHS-SC20305/2020
POL/PL_P11/2020
POL/PL_P19/2020
POL/PL_P22/2020
USA/MA_MGH_00651/2020
USA/MA_MGH_00633/2020
USA/MA_MGH_00650/2020
USA/MA_MGH_00653/2020
USA/MA_MGH_00649/2020
USA/MA_MGH_00654/2020
USA/MA_MGH_00646/2020
USA/MA_MGH_00635/2020
USA/MA_MGH_00648/2020
USA/CA-CZB-1283/2020
TWN/CGMH-CGU-29/2020
USA/CA-CZB-1330/2020
USA/WA-S588/2020
USA/CA-CZB-1562/2020
USA/CA-CZB-1563/2020
USA/CA-CZB-1601/2020
USA/CA-CZB-1685/2020
USA/CA-CZB-1687/2020
USA/CA-CZB-1689/2020
USA/CA-CZB-1691/2020
USA/CA-CZB-1690/2020
USA/CA-CZB-1694/2020
USA/CA-CZB-1693/2020
USA/CA-CZB-1696/2020
USA/CA-CZB-1695/2020
USA/CA-CZB-1697/2020
USA/CA-CZB-1698/2020
USA/CA-CZB-1700/2020
USA/CA-CZB-1704/2020
USA/CA-CZB-1705/2020
USA/CA-CZB-1702/2020
USA/CA-CZB-1707/2020
USA/CA-CZB-1710/2020
USA/CA-CZB-1711/2020
USA/CA-CZB-1709/2020
USA/WA-S484/2020
USA/WA-S339/2020
USA/WA-S343/2020
USA/WA-S350/2020
USA/WA-S491/2020
USA/WA-S332/2020
USA/WA-S439/2020
USA/WA-S338/2020
USA/WA-S462/2020
USA/WA-S349/2020
USA/WA-S344/2020
USA/WA-S341/2020
USA/WA-S331/2020
USA/WA-S457/2020
USA/WA-S323/2020
USA/WA-S481/2020
USA/WA-S467/2020
USA/WA-S489/2020
USA/WA-S308/2020
USA/WA-S315/2020
USA/WA-S342/2020
USA/WA-S306/2020
USA/WA-S330/2020
USA/WA-S335/2020
USA/WA-S313/2020
USA/CT-Yale-075/2020
AUS/VIC812/2020
USA/CA-CZB-1774/2020
USA/FL-BPHL-0166/2020
USA/FL-BPHL-0168/2020
USA/FL-BPHL-0164/2020
USA/FL-BPHL-0169/2020
USA/FL-BPHL-0170/2020
USA/FL-BPHL-0172/2020
USA/FL-BPHL-0171/2020
USA/MD-MDH-0025/2020
USA/FL-BPHL-0174/2020
USA/CA-CZB-1773/2020
USA/WI-UW-85/2020
USA/WI-UW-86/2020
USA/WI-UW-87/2020
USA/WI-UW-99/2020
USA/WI-UW-255/2020
USA/WI-UW-277/2020
USA/WI-UW-341/2020
AUS/VIC1881/2020
AUS/VIC2076/2020
POL/PL_P41/2020
POL/PL_P44/2020
USA/WY-WYPHL-20007411/2020
USA/FL-BPHL-0472/2020
USA/SEARCH-1504-CS1/2020
USA/SEARCH-1506-CS2/2020
USA/SEARCH-1508-CS1/2020
USA/SEARCH-1509-CS2/2020
USA/SEARCH-1510-CS2/2020
USA/SEARCH-1661-SAN/2020
USA/SEARCH-1663-SAN/2020
USA/SEARCH-1665-SAN/2020
USA/SEARCH-1670-SAN/2020
USA/SEARCH-1671-SAN/2020
USA/SEARCH-1677-SAN/2020
USA/SEARCH-1683-SAN/2020
USA/SEARCH-0458-SAN/2020
USA/SEARCH-1140-CS2/2020
USA/SEARCH-1167-CS2/2020
USA/SEARCH-1168-CS2/2020
USA/SEARCH-1151-CS2/2020
USA/SEARCH-1169-CS2/2020
USA/SEARCH-1181-CS2/2020
USA/SEARCH-1182-CS2/2020
USA/SEARCH-1183-CS2/2020
USA/SEARCH-1185-CS2/2020
USA/SEARCH-1191-CS2/2020
USA/SEARCH-0219-SAN/2020
USA/SEARCH-0224-SAN/2020
USA/SEARCH-0475-SAN/2020
USA/SEARCH-0476-SAN/2020
USA/SEARCH-0493-SAN/2020
USA/SEARCH-0481-SAN/2020
USA/SEARCH-0503-SAN/2020
USA/SEARCH-0512-SAN/2020
USA/SEARCH-0513-SAN/2020
USA/SEARCH-0519-IPL/2020
USA/SEARCH-0794-SAN/2020
USA/SEARCH-0797-SAN/2020
USA/SEARCH-0799-SAN/2020
USA/SEARCH-0820-SAN/2020
USA/SEARCH-0821-SAN/2020
USA/SEARCH-0827-SAN/2020
USA/SEARCH-0828-IPL/2020
USA/SEARCH-0981-SAN/2020
USA/SEARCH-0979-SAN/2020
USA/SEARCH-0987-SAN/2020
JOR/SEARCH-0055-JOR/2020
USA/SEARCH-0151-NBG/2020
USA/SEARCH-0154-NBG/2020
USA/SEARCH-0152-NBG/2020
USA/SEARCH-0153-NBG/2020
USA/SEARCH-0156-NBG/2020
USA/SEARCH-0155-NBG/2020
USA/SEARCH-0157-NBG/2020
USA/SEARCH-0159-NBG/2020
USA/SEARCH-0172-NBG/2020
USA/SEARCH-0212-NBG/2020
USA/SEARCH-0265-NBG/2020
USA/SEARCH-0269-NBG/2020
USA/SEARCH-0274-NBG/2020
USA/SEARCH-0277-NBG/2020
USA/SEARCH-0291-NBG/2020
USA/MA-DPH-00043/2020
USA/SEARCH-0307-NBG/2020
USA/MA-DPH-00024/2020
USA/MA-DPH-00030/2020
USA/MA-DPH-00040/2020
USA/MD-MDH-0040/2020
USA/MA-DPH-00047/2020
USA/MA-DPH-00032/2020
USA/MA-DPH-00025/2020
USA/MA-DPH-00050/2020
USA/MA-DPH-00023/2020
USA/MA-DPH-00036/2020
USA/MA-DPH-00028/2020
USA/MA-DPH-00037/2020
USA/MA-DPH-00034/2020
USA/MA-DPH-00027/2020
USA/MA-DPH-00029/2020
USA/MA-DPH-00051/2020
USA/MA-DPH-00044/2020
USA/MA-DPH-00042/2020
USA/MA-DPH-00031/2020
USA/MA-DPH-00048/2020
USA/MA-DPH-00038/2020
USA/MA-DPH-00035/2020
USA/MA-DPH-00039/2020
USA/MA-DPH-00021/2020
USA/CT-Yale-263/2020
USA/CT-Yale-264/2020
USA/CT-Yale-266/2020
USA/CT-Yale-267/2020
USA/CT-Yale-268/2020
USA/CT-Yale-270/2020
USA/CT-Yale-271/2020
USA/CT-Yale-273/2020
USA/CT-Yale-274/2020
USA/CT-Yale-275/2020
USA/CT-Yale-276/2020
USA/CT-Yale-278/2020
USA/CT-Yale-279/2020
USA/CT-Yale-280/2020
USA/CT-Yale-277/2020
USA/CT-Yale-282/2020
USA/CT-Yale-285/2020
USA/CT-Yale-283/2020
USA/CT-Yale-286/2020
USA/CT-Yale-098/2020
USA/CT-Yale-284/2020
USA/CT-Yale-079/2020
USA/FL-BPHL-0893/2020
AUS/VIC7169/2020
AUS/TAS98/2020
AUS/TAS105/2020
AUS/TAS173/2020
USA/MN-MDH-1625/2020
USA/FL-BPHL-1228/2020
USA/MN-MDH-1659/2020
USA/MN-MDH-1660/2020
USA/MN-MDH-1664/2020
MYS/IIUM91/2020
SRB/KG-0004-03-04/2020
USA/TX-DSHS-0218/2020
USA/TX-DSHS-0219/2020
AUS/VIC1231/2020
AUS/VIC1232/2020
AUS/VIC1026/2020
EGY/Cairo-sample2MOH/2020
USA/FL-BPHL-1812/2020
USA/UT-UPHL-201113067/2020
USA/TX-DSHS-1330/2020
USA/TX-DSHS-1329/2020
USA/TX-DSHS-1344/2020
USA/TX-DSHS-1332/2020
SRB/BT00V72-03-04/2020
CHL/Talagante-PUC_MVL_0118/2020
CHL/Santiago-PUC_MVL_0115/2020
CHL/Santiago-PUC_MVL_0232/2020
CHL/Santiago-PUC_MVL_0112/2020
SRB/VR00018-02-04/2020
SRB/LE00003-02-04/2020
USA/FHCRC-6242/2020
USA/FHCRC-5204/2020
USA/FHCRC-5201/2020
USA/FHCRC-5278/2020
USA/FHCRC-5197/2020
USA/FHCRC-5188/2020
USA/FHCRC-6321/2020
USA/FHCRC-5282/2020
USA/FHCRC-5183/2020
USA/FHCRC-5290/2020
USA/FHCRC-6243/2020
USA/FHCRC-5192/2020
USA/FHCRC-5047/2020
USA/FHCRC-6339/2020
USA/FHCRC-6353/2020
USA/FHCRC-5472/2020
USA/NY_COMFORT19/2020
USA/NY_COMFORT22/2020
NZL/20VR1887/2020
NZL/20VR1901/2020
USA/NY_COMFORT24/2020
NZL/20VR1903/2020
NZL/20VR1904/2020
NZL/20VR1907/2020
NZL/20VR1910/2020
NZL/20VR1911/2020
NZL/20VR1925/2020
NZL/20VR1913/2020
NZL/20VR1914/2020
NZL/20VR1944/2020
NZL/20VR1940/2020
NZL/20VR1945/2020
NZL/20VR2020/2020
NZL/20VR2021/2020
NZL/20VR2023/2020
NZL/20VR2584/2020
NZL/20VR2918/2020
NZL/20VR2095/2020
USA/TX_GCID_192000207/2020
USA/AZ-95/2020
USA/AZ-91/2020
USA/AZ-108/2020
USA/AZ-87/2020
USA/AZ-88/2020
USA/TG273318/2020
USA/TG273316/2020
USA/TG273320/2020
USA/TG273328/2020
USA/TG273342/2020
USA/TG640965/2020
USA/TG654739/2020
Scotland/EDB2976/2020
Scotland/EDB2983/2020
Scotland/EDB2963/2020
Scotland/EDB2994/2020
England/NORT-2958D9/2020
England/NORT-283980/2020
England/NORT-283AC9/2020
England/NORT-283ABA/2020
England/NORT-283B20/2020
England/NORT-283B5D/2020
England/NORT-283B7B/2020
England/NORT-283B99/2020
England/NORT-2958BB/2020
England/NORT-295930/2020
Scotland/EDB2955/2020
England/NORT-295921/2020
Scotland/EDB2947/2020
Scotland/EDB2954/2020
Scotland/EDB2950/2020
Scotland/EDB2960/2020
Scotland/EDB2989/2020
Scotland/EDB2968/2020
Scotland/EDB2974/2020
Scotland/EDB2979/2020
Scotland/EDB2956/2020
Scotland/EDB2984/2020
Scotland/EDB2981/2020
Scotland/EDB2953/2020
Scotland/EDB657/2020
Scotland/EDB656/2020
England/BRIS-18530D6/2020
England/BRIS-18531F1/2020
England/BRIS-18531E2/2020
England/BRIS-185322B/2020
England/BRIS-18532C1/2020
England/BRIS-1853100/2020
England/BRIS-18532B2/2020
England/BRIS-1853258/2020
England/BRIS-18532D0/2020
England/BRIS-1853328/2020
England/BRIS-1853355/2020
England/BRIS-1853267/2020
England/BRIS-1853188/2020
England/BRIS-1853249/2020
England/BRIS-18532A3/2020
England/BRIS-18532EF/2020
England/BRIS-18530A9/2020
England/BRIS-1853285/2020
England/LOND-1260F84/2020
England/LOND-1260FA2/2020
England/LOND-1261114/2020
England/LOND-126118D/2020
England/LOND-12611E7/2020
England/LOND-12612F3/2020
England/LOND-1261132/2020
England/LOND-1261211/2020
England/LOND-1261299/2020
England/LOND-126124E/2020
England/LOND-126131E/2020
England/LOND-126132D/2020
England/LOND-12613F0/2020
England/LOND-12614DF/2020
England/LEED-2A82B7/2020
England/LEED-2AA4DD/2020
England/LEED-2A827B/2020
England/LEED-2A8299/2020
England/LEED-2A82E4/2020
England/LEED-2A86AC/2020
England/LEED-2A8A91/2020
England/LEED-2A8A73/2020
England/LEED-2A8BBC/2020
England/LEED-2A8AA0/2020
England/LEED-2A8BCB/2020
NZL/20CV0325/2020
MEX/ROO-432/2020
MEX/ROO-433/2020
MEX/SIN-431/2020
England/LEED-2A87A9/2020
Iceland/1318/2020
Iceland/1319/2020
Iceland/1322/2020
Iceland/1321/2020
Iceland/1324/2020
Iceland/1323/2020
Iceland/1325/2020
Iceland/1329/2020
Iceland/1327/2020
Iceland/1330/2020
Iceland/1328/2020
Iceland/1331/2020
Iceland/1332/2020
Iceland/1333/2020
Iceland/1337/2020
Iceland/1334/2020
Iceland/1336/2020
Iceland/1335/2020
Iceland/1338/2020
Iceland/1339/2020
Iceland/1341/2020
Iceland/1342/2020
Iceland/1347/2020
Iceland/1343/2020
Iceland/1345/2020
Iceland/1348/2020
Iceland/1344/2020
Iceland/1346/2020
Iceland/1349/2020
Iceland/1350/2020
Iceland/1351/2020
Iceland/1352/2020
Iceland/1360/2020
Iceland/1363/2020
Iceland/1364/2020
Iceland/1362/2020
Iceland/1365/2020
Iceland/1366/2020
Iceland/1367/2020
Iceland/1368/2020
Iceland/1375/2020
Iceland/1373/2020
Iceland/1374/2020
Iceland/1377/2020
Iceland/1379/2020
Iceland/1392/2020
Iceland/1395/2020
Iceland/1397/2020
Iceland/1400/2020
Iceland/1401/2020
Iceland/1403/2020
Iceland/1405/2020
Iceland/1408/2020
Iceland/1549/2020
Iceland/1551/2020
Iceland/1552/2020
Iceland/960/2020
Iceland/1550/2020
Switzerland/BS-UHB-42216750/2020
Switzerland/BS-UHB-42217210/2020
Switzerland/BS-UHB-42217477/2020
Switzerland/BS-UHB-42217228/2020
Switzerland/BL-UHB-42217535/2020
Switzerland/BL-UHB-42217385/2020
Switzerland/BS-UHB-42217440/2020
Switzerland/BS-UHB-42217061/2020
Switzerland/BS-UHB-42216953/2020
Switzerland/BS-UHB-42217074/2020
Switzerland/BS-UHB-42217033/2020
Switzerland/BS-UHB-42217811/2020
Switzerland/BS-UHB-42217812/2020
Switzerland/BS-UHB-42217784/2020
Switzerland/BL-UHB-42217630/2020
Switzerland/BS-UHB-42216835/2020
England/BRIS-12324C/2020
Japan/Donner35/2020
England/BRIS-123798/2020
England/BRIS-1237A7/2020
England/BRIS-123789/2020
England/CAMB-7D04A/2020
England/BRIS-1237B6/2020
England/CAMB-7B70B/2020
England/CAMB-7B6FF/2020
England/CAMB-7B6D1/2020
England/CAMB-7B71A/2020
England/CAMB-7B765/2020
England/CAMB-7B774/2020
England/CAMB-7B783/2020
England/CAMB-7BA3F/2020
England/CAMB-7B950/2020
England/CAMB-7BA11/2020
England/CAMB-7BA7B/2020
England/CAMB-7BA99/2020
England/CAMB-7BB2D/2020
England/CAMB-78CE1/2020
England/CAMB-78B11/2020
England/CAMB-78D75/2020
England/CAMB-79011/2020
England/CAMB-78FF7/2020
England/CAMB-78AF6/2020
England/CAMB-79512/2020
England/CAMB-79390/2020
England/CAMB-791B4/2020
England/CAMB-791C3/2020
England/CAMB-792FD/2020
England/CAMB-7905D/2020
England/CAMB-7903F/2020
England/CAMB-790C6/2020
England/CAMB-79503/2020
England/CAMB-7922A/2020
England/CAMB-7965B/2020
England/CAMB-79679/2020
England/CAMB-79530/2020
England/CAMB-796E2/2020
England/CAMB-796C4/2020
England/CAMB-796A6/2020
England/CAMB-7B747/2020
England/CAMB-7A60F/2020
England/CAMB-7B6E0/2020
England/CAMB-7A960/2020
England/CAMB-7B844/2020
England/CAMB-7B835/2020
England/CAMB-7B7B0/2020
England/CAMB-7B9D8/2020
England/CAMB-7B9F6/2020
England/CAMB-7BB1E/2020
England/CAMB-7C7DD/2020
England/CAMB-7CA98/2020
England/CAMB-7D52D/2020
England/CAMB-78BD5/2020
England/CAMB-78B3F/2020
England/CAMB-78B02/2020
England/CAMB-78BB7/2020
England/CAMB-78B99/2020
England/CAMB-78C0F/2020
England/CAMB-78B5D/2020
England/CAMB-78C2D/2020
England/CAMB-78C5A/2020
England/CAMB-78C1E/2020
England/CAMB-78BF3/2020
England/CAMB-78C78/2020
England/CAMB-78CA5/2020
England/CAMB-78D93/2020
England/CAMB-78D0C/2020
England/CAMB-78CB4/2020
England/CAMB-78C96/2020
England/CAMB-78CC3/2020
England/CAMB-78C87/2020
England/CAMB-78F60/2020
England/CAMB-78E27/2020
England/CAMB-78F7F/2020
England/CAMB-7907B/2020
England/CAMB-7904E/2020
England/CAMB-79196/2020
England/CAMB-7915A/2020
England/CAMB-7912D/2020
England/CAMB-79178/2020
England/CAMB-791A5/2020
England/CAMB-790B7/2020
England/CAMB-790D5/2020
England/CAMB-7920C/2020
England/CAMB-79248/2020
England/CAMB-79266/2020
England/CAMB-791F0/2020
England/CAMB-791D2/2020
England/CAMB-79239/2020
England/CAMB-79257/2020
England/CAMB-793CD/2020
England/CAMB-793DC/2020
England/CAMB-79372/2020
England/CAMB-79284/2020
England/CAMB-792C0/2020
England/CAMB-79327/2020
England/CAMB-79363/2020
England/CAMB-792A2/2020
England/CAMB-793FA/2020
England/CAMB-79336/2020
England/CAMB-79433/2020
England/CAMB-79415/2020
England/CAMB-7957C/2020
England/CAMB-79406/2020
England/CAMB-79442/2020
England/CAMB-7954F/2020
England/CAMB-795B8/2020
England/CAMB-7949D/2020
England/CAMB-79460/2020
England/CAMB-7959A/2020
England/CAMB-79451/2020
England/CAMB-7958B/2020
England/CAMB-7955E/2020
England/CAMB-79521/2020
England/CAMB-795A9/2020
England/CAMB-794D9/2020
England/CAMB-794F7/2020
England/CAMB-795C7/2020
England/CAMB-7964C/2020
England/CAMB-795D6/2020
England/CAMB-7963D/2020
England/CAMB-796B5/2020
England/CAMB-7966A/2020
England/CAMB-79697/2020
England/CAMB-7A12C/2020
England/CAMB-7A168/2020
England/CAMB-7A265/2020
England/CAMB-7A7A2/2020
England/CAMB-7A283/2020
England/CAMB-7A6E1/2020
England/CAMB-7A7B1/2020
England/CAMB-7A818/2020
England/CAMB-7B589/2020
England/CAMB-7A924/2020
England/CAMB-7A8EB/2020
England/CAMB-7A942/2020
England/CAMB-7A98E/2020
England/CAMB-7A9AC/2020
England/CAMB-7AA21/2020
England/CAMB-7B5A7/2020
England/CAMB-7B62C/2020
England/CAMB-7B677/2020
England/CAMB-7B64A/2020
England/BRIS-1223A4/2020
England/CAMB-7B6A4/2020
England/BRIS-122395/2020
England/BRIS-122447/2020
England/CAMB-7B686/2020
England/BRIS-1224B0/2020
England/BRIS-1229C0/2020
England/BRIS-12290C/2020
England/BRIS-12282D/2020
England/BRIS-122966/2020
England/BRIS-1229B1/2020
England/BRIS-1228F0/2020
England/BRIS-1228D2/2020
England/BRIS-12291B/2020
England/BRIS-1229DF/2020
England/BRIS-1229EE/2020
England/BRIS-1229FD/2020
England/BRIS-122A36/2020
England/BRIS-122A27/2020
England/BRIS-122B15/2020
England/BRIS-122A54/2020
England/BRIS-122A81/2020
England/BRIS-122A18/2020
England/BRIS-122A72/2020
England/BRIS-122B06/2020
England/BRIS-122B24/2020
England/BRIS-122A63/2020
England/BRIS-122B60/2020
England/BRIS-122A09/2020
England/BRIS-122B51/2020
England/BRIS-122ADC/2020
England/BRIS-122B9D/2020
England/BRIS-122B8E/2020
England/BRIS-122B7F/2020
England/BRIS-122BE8/2020
England/BRIS-122CC7/2020
England/BRIS-122E2B/2020
England/BRIS-122BAC/2020
England/BRIS-122E94/2020
England/BRIS-122EA3/2020
England/BRIS-122E1C/2020
England/BRIS-122DF1/2020
England/BRIS-122E3A/2020
England/BRIS-122DA6/2020
England/BRIS-122E76/2020
England/BRIS-122E67/2020
England/BRIS-122DD3/2020
England/BRIS-122D97/2020
England/BRIS-122EC1/2020
England/BRIS-122EFE/2020
England/BRIS-122DB5/2020
England/BRIS-122ED0/2020
England/CAMB-78D2A/2020
England/CAMB-79020/2020
England/CAMB-79E44/2020
England/CAMB-7906C/2020
England/CAMB-7A001/2020
England/CAMB-7A10E/2020
England/CAMB-7A159/2020
England/CAMB-7A362/2020
England/CAMB-7A380/2020
England/CAMB-7A775/2020
England/CAMB-7A71B/2020
England/CAMB-7A696/2020
England/BRIS-1228E1/2020
England/CAMB-7A9D9/2020
England/BRIS-1228C3/2020
England/CAMB-77E73/2020
England/CAMB-77B9A/2020
Scotland/GCVR-173C03/2020
England/CAMB-78FCA/2020
England/CAMB-79318/2020
Netherlands/Friesland_17/2020
Netherlands/NA_425/2020
Netherlands/ZuidHolland_167/2020
Netherlands/NA_449/2020
Netherlands/NA_695/2020
Netherlands/NA_694/2020
Netherlands/NA_448/2020
Netherlands/NA_464/2020
Netherlands/Gelderland_41/2020
Netherlands/NA_532/2020
Netherlands/Gelderland_16/2020
Netherlands/NA_327/2020
Netherlands/Gelderland_15/2020
Netherlands/Zeeland_14/2020
Netherlands/NA_330/2020
Netherlands/NA_323/2020
Netherlands/NA_331/2020
Netherlands/NA_329/2020
Netherlands/NA_332/2020
Netherlands/NA_335/2020
Netherlands/NA_328/2020
Netherlands/NA_334/2020
Netherlands/Zeeland_27/2020
Netherlands/Zeeland_18/2020
USA/CA-CZB0750/2020
USA/CA-CZB0746/2020
Netherlands/NA_336/2020
USA/CA-CZB0741/2020
USA/WA-UW-6399/2020
USA/WA-UW-6400/2020
USA/WA-UW-6403/2020
USA/WA-UW-6404/2020
USA/WA-UW-6408/2020
USA/WA-UW-6410/2020
USA/WA-UW-6417/2020
USA/LA-BIE-088/2020
AUS/VIC816/2020
USA/CA-CZB-1047/2020
AUS/VIC823/2020
AUS/VIC820/2020
AUS/VIC824/2020
AUS/VIC828/2020
AUS/VIC1033/2020
AUS/VIC1037/2020
AUS/VIC1038/2020
AUS/VIC1039/2020
AUS/VIC1042/2020
AUS/VIC1041/2020
AUS/VIC1044/2020
AUS/VIC1043/2020
AUS/VIC1045/2020
AUS/VIC1046/2020
AUS/VIC1047/2020
AUS/VIC1048/2020
AUS/VIC1049/2020
AUS/VIC1055/2020
AUS/VIC1056/2020
USA/ID-UW-6457/2020
USA/WA-UW-6481/2020
AUS/VIC1057/2020
USA/WA-UW-6480/2020
USA/WA-UW-6497/2020
USA/WA-UW-6491/2020
USA/CT-UW-6571/2020
USA/WA-UW-6501/2020
USA/CT-UW-6574/2020
USA/CA-CZB-1142/2020
Netherlands/NA_506/2020
USA/MI-MDHHS-SC20266/2020
USA/MI-MDHHS-SC20301/2020
USA/MI-MDHHS-SC20307/2020
USA/MI-MDHHS-SC20291/2020
USA/MI-MDHHS-SC20303/2020
USA/FL-BPHL-0008/2020
POL/PL_P13/2020
POL/PL_P16/2020
USA/MA_MGH_00661/2020
USA/MA_MGH_00659/2020
USA/MA_MGH_00660/2020
USA/MA_MGH_00657/2020
USA/MA_MGH_00639/2020
USA/MA_MGH_00663/2020
USA/MA_MGH_00658/2020
USA/MA_MGH_00637/2020
USA/LA-BIE-063/2020
USA/CA-CZB-1450/2020
USA/CA-CZB-1603/2020
USA/CA-CZB-1604/2020
USA/CA-CZB-1713/2020
USA/CA-CZB-1718/2020
USA/CA-CZB-1720/2020
USA/CA-CZB-1721/2020
USA/CA-CZB-1722/2020
USA/WA-S325/2020
USA/CA-CZB-1726/2020
USA/WA-S336/2020
USA/CA-CZB-1727/2020
USA/WA-S303/2020
USA/WA-S314/2020
USA/WA-S328/2020
USA/WA-S476/2020
USA/CT-Yale-068/2020
USA/FL-BPHL-0173/2020
USA/FL-BPHL-0167/2020
USA/FL-BPHL-0175/2020
USA/FL-BPHL-0176/2020
USA/FL-BPHL-0178/2020
USA/FL-BPHL-0179/2020
USA/FL-BPHL-0180/2020
USA/FL-BPHL-0182/2020
USA/FL-BPHL-0183/2020
USA/FL-BPHL-0188/2020
USA/FL-BPHL-0184/2020
USA/FL-BPHL-0189/2020
USA/FL-BPHL-0190/2020
USA/FL-BPHL-0191/2020
USA/FL-BPHL-0196/2020
USA/FL-BPHL-0195/2020
USA/FL-BPHL-0197/2020
SRB/UE92/2020
USA/WI-UW-100/2020
USA/MD-MDH-0026/2020
USA/WI-UW-103/2020
USA/WI-UW-279/2020
USA/WI-UW-278/2020
MAR/RMPS03/2020
USA/WI-UW-280/2020
USA/FL-BPHL-0476/2020
USA/SEARCH-1119-CS2/2020
USA/SEARCH-1121-CS2/2020
USA/SEARCH-1120-CS2/2020
USA/SEARCH-1126-CS2/2020
USA/SEARCH-1127-CS2/2020
USA/SEARCH-1572-SAN/2020
USA/SEARCH-1578-SAN/2020
USA/SEARCH-0381-SAN/2020
USA/SEARCH-0355-SAN/2020
USA/SEARCH-0158-NBG/2020
USA/SEARCH-0802-IPL/2020
USA/SEARCH-0167-NBG/2020
USA/SEARCH-0166-NBG/2020
USA/SEARCH-0170-NBG/2020
USA/SEARCH-0214-NBG/2020
SAU/KAIMRC62/2020
SAU/KAIMRC70/2020
SAU/KAIMRC63/2020
USA/MD-MDH-0041/2020
USA/SEARCH-0491-SAN/2020
USA/FL-BPHL-0604/2020
USA/MD-MDH-0042/2020
USA/FL-BPHL-0605/2020
USA/FL-BPHL-0610/2020
USA/FL-BPHL-0611/2020
USA/FL-BPHL-0609/2020
USA/FL-BPHL-0615/2020
USA/FL-BPHL-0616/2020
USA/FL-BPHL-0618/2020
USA/SC-USC-COM0001/2020
SLE/KGH-G-8604/2020
SLE/KGH-G-8607/2020
USA/MA-DPH-00168/2020
USA/MA-DPH-00060/2020
USA/MA-DPH-00145/2020
USA/MA-DPH-00137/2020
USA/MA-DPH-00117/2020
USA/MA-DPH-00053/2020
USA/MA-DPH-00167/2020
USA/MA-DPH-00100/2020
USA/MA-DPH-00144/2020
USA/MA-DPH-00142/2020
USA/MA-DPH-00114/2020
USA/MA-DPH-00081/2020
USA/MA-DPH-00058/2020
USA/MA-DPH-00075/2020
USA/MA-DPH-00115/2020
USA/MA-DPH-00140/2020
USA/MA-DPH-00087/2020
USA/MA-DPH-00077/2020
USA/MA-DPH-00074/2020
USA/MA-DPH-00110/2020
USA/MA-DPH-00126/2020
USA/MA-DPH-00108/2020
USA/MA-DPH-00121/2020
USA/MA-DPH-00156/2020
USA/MA-DPH-00063/2020
USA/MA-DPH-00139/2020
USA/MA-DPH-00159/2020
USA/MA-DPH-00096/2020
USA/MA-DPH-00102/2020
USA/MA-DPH-00118/2020
USA/MA-DPH-00176/2020
USA/MA-DPH-00065/2020
USA/MA-DPH-00165/2020
USA/MA-DPH-00084/2020
USA/MA-DPH-00098/2020
USA/MA-DPH-00076/2020
USA/MA-DPH-00054/2020
USA/MA-DPH-00057/2020
USA/MA-DPH-00135/2020
USA/MA-DPH-00106/2020
USA/MA-DPH-00122/2020
USA/MA-DPH-00150/2020
USA/MA-DPH-00091/2020
USA/MA-DPH-00107/2020
USA/MA-DPH-00068/2020
USA/MA-DPH-00113/2020
USA/MA-DPH-00151/2020
USA/MA-DPH-00164/2020
USA/MA-DPH-00169/2020
USA/MA-DPH-00129/2020
USA/MA-DPH-00052/2020
USA/MA-DPH-00157/2020
USA/MA-DPH-00166/2020
USA/MA-DPH-00109/2020
USA/MA-DPH-00090/2020
USA/MA-DPH-00130/2020
USA/MA-DPH-00080/2020
USA/MA-DPH-00170/2020
USA/MA-DPH-00066/2020
USA/MA-DPH-00124/2020
USA/MA-DPH-00092/2020
USA/MA-DPH-00158/2020
USA/MA-DPH-00138/2020
USA/MA-DPH-00143/2020
USA/MA-DPH-00086/2020
USA/MA-DPH-00104/2020
USA/MA-DPH-00163/2020
USA/MA-DPH-00089/2020
USA/MA-DPH-00083/2020
USA/MA-DPH-00116/2020
USA/MA-DPH-00095/2020
USA/MA-DPH-00134/2020
USA/MA-DPH-00062/2020
USA/MA-DPH-00149/2020
USA/MA-DPH-00147/2020
USA/MA-DPH-00123/2020
USA/MA-DPH-00105/2020
USA/MA-DPH-00155/2020
USA/MA-DPH-00127/2020
USA/MA-DPH-00148/2020
USA/MA-DPH-00171/2020
USA/MA-DPH-00094/2020
PHL/GS/2020
USA/FL-BPHL-0880/2020
USA/FL-BPHL-0894/2020
USA/FL-BPHL-0881/2020
AUS/TAS263/2020
USA/FL-BPHL-0882/2020
USA/MN-MDH-1661/2020
USA/MN-MDH-1662/2020
USA/MN-MDH-1663/2020
USA/MN-MDH-1665/2020
AUS/TAS203/2020
SRB/CU-0088-04-04/2020
USA/UT-UPHL-201007083/2020
USA/UT-UPHL-201007307/2020
USA/UT-UPHL-201019448/2020
USA/UT-UPHL-201013682/2020
USA/UT-UPHL-201030130/2020
USA/FL-BPHL-1813/2020
USA/FL-BPHL-1874/2020
USA/UT-UPHL-201101322/2020
USA/UT-UPHL-201116971/2020
USA/UT-UPHL-201131371/2020
USA/TX-DSHS-1333/2020
USA/TX-DSHS-1335/2020
USA/TX-DSHS-1336/2020
USA/TX-DSHS-1339/2020
USA/TX-DSHS-1334/2020
CHL/Santiago-PUC_MVL_0125/2020
CHL/Santiago-PUC_MVL_0127/2020
CHL/Santiago-PUC_MVL_0131/2020
CHL/Santiago-PUC_MVL_0143/2020
USA/LA-BIE-022/2020
ITA/Nuoro-CoV115/2020
SRB/NI00001-04-04/2020
SRB/NI00002-04-04/2020
CHL/Santiago-PUC_MVL_0124/2020
USA/OH-UHTL-14/2020
USA/OH-UHTL-18/2020
USA/FHCRC-6359/2020
USA/FHCRC-4957/2020
USA/FHCRC-6398/2020
USA/FHCRC-6441/2020
USA/FHCRC-4969/2020
USA/FHCRC-6405/2020
USA/FHCRC-6400/2020
NZL/20VR1921/2020
NZL/20VR1923/2020
KEN/C253/2020
NZL/20VR1924/2020
NZL/20VR1928/2020
NZL/20VR1927/2020
NZL/20VR1929/2020
NZL/20VR1931/2020
NZL/20VR1930/2020
NZL/20VR1943/2020
NZL/20VR1933/2020
NZL/20VR1947/2020
NZL/20VR2025/2020
NZL/20VR2055/2020
NZL/20VR2054/2020
NZL/20VR2056/2020
NZL/20VR2096/2020
NZL/20VR2920/2020
NZL/20VR3039/2020
NZL/20VR3481/2020
NZL/20VR3482/2020
USA/AZ-100/2020
USA/AZ-107/2020
USA/AZ-99/2020
USA/CA-CZB-964/2020
USA/CA-CZB-2044/2020
USA/TG273344/2020
USA/TG273356/2020
USA/TG654756/2020
NZL/20VR2024/2020
USA/TG654772/2020
USA/TG670157/2020
Scotland/EDB3019/2020
Scotland/EDB6288/2020
Scotland/EDB3052/2020
Scotland/EDB4829/2020
Scotland/EDB3005/2020
Scotland/EDB5402/2020
England/BRIS-12F9C3/2020
England/BRIS-12F9E1/2020
England/BRIS-12FA48/2020
England/BRIS-12FA93/2020
England/BRIS-12FA39/2020
England/BRIS-12F9F0/2020
England/BRIS-12FAA2/2020
England/BRIS-12FB27/2020
England/BRIS-12FB36/2020
England/BRIS-12FADF/2020
England/BRIS-12FA1B/2020
England/BRIS-12FA57/2020
England/BRIS-12FAB1/2020
England/BRIS-12FA2A/2020
England/BRIS-12FA0C/2020
England/BRIS-12FA66/2020
England/BRIS-12FA75/2020
England/BRIS-12F9D2/2020
England/BRIS-12FAC0/2020
England/BRIS-12FAFD/2020
England/BRIS-12FB18/2020
England/BRIS-12FAEE/2020
England/BRIS-12FB09/2020
England/BRIS-12FB45/2020
England/NORT-283BD5/2020
England/NORT-283B4E/2020
England/NORT-295B94/2020
England/NORT-295C0A/2020
England/NORT-295A3D/2020
England/NORT-283AF6/2020
England/NORT-283BA8/2020
England/NORT-283D57/2020
England/NORT-295A5B/2020
England/NORT-295A6A/2020
England/NORT-295B2B/2020
England/NORT-295B49/2020
England/NORT-295B1C/2020
England/NORT-295B3A/2020
England/NORT-295B67/2020
England/NORT-295B85/2020
England/NORT-295B58/2020
England/NORT-295CDD/2020
Scotland/EDB3004/2020
England/NORT-295BA3/2020
Scotland/EDB3000/2020
Scotland/EDB3002/2020
Scotland/EDB3027/2020
Scotland/EDB3013/2020
Scotland/EDB3020/2020
Scotland/EDB3025/2020
Scotland/EDB3023/2020
Scotland/EDB3024/2020
Scotland/EDB3031/2020
Scotland/EDB3014/2020
Scotland/EDB3032/2020
Scotland/EDB3050/2020
Scotland/EDB3033/2020
Scotland/EDB3043/2020
Scotland/EDB3045/2020
Scotland/EDB3042/2020
Scotland/EDB3041/2020
Scotland/EDB3040/2020
Scotland/EDB3046/2020
Scotland/EDB3037/2020
Scotland/EDB3035/2020
England/NORT-283C2D/2020
England/NORT-283BE4/2020
Scotland/EDB3078/2020
Scotland/EDB3028/2020
Scotland/EDB690/2020
England/BRIS-132848/2020
England/BRIS-1853346/2020
England/BRIS-1853337/2020
England/BRIS-1853319/2020
England/BRIS-18532FE/2020
England/BRIS-1853364/2020
England/LOND-124C452/2020
England/LOND-124C4DA/2020
England/LOND-126109F/2020
England/LOND-1261080/2020
England/LOND-1261105/2020
England/LOND-1260FDF/2020
England/LOND-1261026/2020
England/LOND-12612C6/2020
England/LOND-1261484/2020
England/LOND-1261062/2020
England/LOND-126133C/2020
England/LOND-1260F75/2020
England/LOND-1261527/2020
England/LEED-2AA1C7/2020
England/LEED-2AA349/2020
England/LEED-2AA200/2020
England/LEED-2AA3EF/2020
England/LEED-2AA4CE/2020
England/LEED-2AA5CB/2020
England/LEED-2A8132/2020
England/LEED-2A835A/2020
England/LEED-2A824E/2020
England/LEED-2A87C7/2020
England/LEED-2A87E5/2020
England/LEED-2A87B8/2020
England/LEED-2A893A/2020
England/LEED-2A886A/2020
England/LEED-2A88B5/2020
England/LEED-2A89B2/2020
England/LEED-2A89FE/2020
England/LEED-2A8994/2020
England/LEED-2A8BDA/2020
England/LEED-2A8C8C/2020
England/LEED-2A8D98/2020
England/LEED-2A8FCF/2020
England/LEED-2A9061/2020
England/LEED-2A9052/2020
NZL/20CV0329/2020
MEX/CMX-8/2020
MEX/ROO-434/2020
Mexico/SEARCH-102558/2020
MEX/ROO-435/2020
Iceland/1317/2020
Iceland/1372/2020
Iceland/1369/2020
Iceland/1378/2020
Iceland/1382/2020
Iceland/1381/2020
Iceland/1380/2020
Iceland/1383/2020
Iceland/1385/2020
Iceland/1386/2020
Iceland/1388/2020
Iceland/1391/2020
Iceland/1390/2020
Iceland/1394/2020
Iceland/1396/2020
Iceland/1402/2020
Iceland/1398/2020
Iceland/1409/2020
Iceland/1406/2020
Iceland/1407/2020
Iceland/1411/2020
Iceland/1415/2020
Iceland/1414/2020
Iceland/1413/2020
Iceland/1412/2020
Iceland/1416/2020
Iceland/1417/2020
Iceland/1421/2020
Iceland/1418/2020
Iceland/1419/2020
Iceland/1420/2020
Iceland/1422/2020
Iceland/1423/2020
Iceland/1424/2020
Iceland/1425/2020
Iceland/1426/2020
Iceland/1429/2020
Iceland/1430/2020
Iceland/1427/2020
Iceland/1428/2020
Iceland/1437/2020
Iceland/1547/2020
Iceland/964/2020
Iceland/942/2020
Iceland/975/2020
Switzerland/BS-UHB-42218217/2020
Switzerland/BS-UHB-42219445/2020
Switzerland/BL-UHB-65239904/2020
Switzerland/BS-UHB-42219008/2020
Switzerland/BL-UHB-42219090/2020
Switzerland/BS-UHB-42218290/2020
Switzerland/BL-UHB-42218479/2020
Switzerland/BS-UHB-42216821/2020
Switzerland/BL-UHB-42218562/2020
Switzerland/BS-UHB-42218618/2020
Switzerland/BS-UHB-42218804/2020
Switzerland/BS-UHB-42218848/2020
Switzerland/BL-UHB-42219951/2020
Switzerland/BS-UHB-42218694/2020
Switzerland/BS-UHB-42218824/2020
Switzerland/BS-UHB-42218669/2020
Switzerland/BS-UHB-42219432/2020
Switzerland/BS-UHB-42219570/2020
Switzerland/BL-UHB-42219953/2020
England/CAMB-83041/2020
England/CAMB-80CB9/2020
England/BRIS-123024/2020
England/BRIS-1230CA/2020
England/BRIS-123033/2020
England/BRIS-123015/2020
England/BRIS-123288/2020
England/CAMB-7B871/2020
England/CAMB-7B9C9/2020
England/CAMB-7BC39/2020
England/CAMB-7BC66/2020
England/CAMB-7BF12/2020
England/CAMB-7C870/2020
England/CAMB-7BFB8/2020
England/CAMB-7BF7C/2020
England/CAMB-7C931/2020
England/CAMB-7C98C/2020
England/CAMB-7B729/2020
England/CAMB-7B880/2020
England/CAMB-7BD09/2020
England/CAMB-7B9BA/2020
England/CAMB-7B8EA/2020
England/BRIS-12325B/2020
England/CAMB-7BAA8/2020
England/CAMB-7B8F9/2020
England/CAMB-7BA5D/2020
England/CAMB-7BAF3/2020
England/CAMB-7BB4B/2020
England/CAMB-7BAC6/2020
England/CAMB-7BB5A/2020
England/CAMB-7BC2A/2020
England/CAMB-7BC57/2020
England/CAMB-7BB96/2020
England/CAMB-7BCA2/2020
England/CAMB-7BC84/2020
England/CAMB-7BC93/2020
England/CAMB-7BC1B/2020
England/CAMB-7BBD2/2020
England/CAMB-7BCFD/2020
England/CAMB-7BCC0/2020
England/CAMB-7BCEE/2020
England/CAMB-7BF30/2020
England/CAMB-7BDBE/2020
England/CAMB-7BDAF/2020
England/CAMB-7BDFA/2020
England/CAMB-7B756/2020
England/CAMB-7BED9/2020
England/CAMB-7C4B8/2020
England/CAMB-7C47C/2020
England/CAMB-7BF5E/2020
England/CAMB-7C4F4/2020
England/CAMB-7C579/2020
England/CAMB-7BEF7/2020
England/CAMB-7C5B5/2020
England/CAMB-7C5A6/2020
England/CAMB-7BDDC/2020
England/CAMB-7C5E2/2020
England/CAMB-7C737/2020
England/CAMB-7C6FE/2020
England/CAMB-7C791/2020
England/CAMB-7C89E/2020
England/CAMB-7C97D/2020
England/CAMB-7C9F5/2020
England/CAMB-7C9D7/2020
England/CAMB-7CA6B/2020
England/CAMB-7D2BD/2020
England/CAMB-7D39C/2020
England/CAMB-7CDCC/2020
England/CAMB-7B923/2020
England/CAMB-7B862/2020
England/CAMB-7B941/2020
England/CAMB-7B8CC/2020
England/CAMB-7B96F/2020
England/CAMB-7BA4E/2020
England/CAMB-7BA6C/2020
England/CAMB-7B7A1/2020
England/CAMB-7B99C/2020
England/CAMB-7C3D9/2020
England/CAMB-7C412/2020
England/CAMB-7C5F1/2020
England/CAMB-7C63A/2020
England/CAMB-7C6C1/2020
England/CAMB-7BAB7/2020
England/CAMB-7C7FB/2020
England/CAMB-7C676/2020
England/CAMB-7D314/2020
England/CAMB-78B20/2020
England/CAMB-79099/2020
Northern_Ireland/NIRE-FAA65/2020
England/CAMB-78FAC/2020
England/CAMB-790F3/2020
England/CAMB-79424/2020
England/CAMB-795F4/2020
England/CAMB-7971C/2020
England/CAMB-796F1/2020
England/CAMB-7B61D/2020
England/CAMB-7B5D4/2020
England/CAMB-7B598/2020
England/BRIS-1223D1/2020
England/BRIS-1223C2/2020
England/BRIS-12240B/2020
England/BRIS-12241A/2020
England/BRIS-1223FF/2020
England/BRIS-1223B3/2020
England/BRIS-1223E0/2020
England/BRIS-122474/2020
England/BRIS-122465/2020
England/BRIS-122483/2020
England/BRIS-122544/2020
England/BRIS-122535/2020
England/BRIS-122571/2020
England/BRIS-122508/2020
England/BRIS-1224A1/2020
England/BRIS-122553/2020
England/BRIS-122526/2020
England/BRIS-122580/2020
England/BRIS-1224CF/2020
England/BRIS-122562/2020
England/BRIS-1224DE/2020
England/BRIS-122492/2020
England/BRIS-122517/2020
England/BRIS-1224ED/2020
England/BRIS-1225AE/2020
England/BRIS-12259F/2020
England/BRIS-122605/2020
England/BRIS-122641/2020
England/BRIS-1225F9/2020
England/BRIS-122632/2020
England/BRIS-1225EA/2020
England/BRIS-122614/2020
England/BRIS-12267E/2020
England/BRIS-1225CC/2020
England/BRIS-122711/2020
England/BRIS-12278A/2020
England/BRIS-1227A8/2020
England/BRIS-1227F3/2020
England/BRIS-12276C/2020
England/BRIS-12283C/2020
England/BRIS-12277B/2020
England/BRIS-122799/2020
England/BRIS-1227E4/2020
England/BRIS-12280F/2020
England/BRIS-1227B7/2020
England/BRIS-122EB2/2020
England/BRIS-122F0A/2020
England/BRIS-12281E/2020
England/BRIS-1227C6/2020
England/BRIS-122F37/2020
England/CAMB-7B695/2020
England/CAMB-7B5C5/2020
England/CAMB-77E19/2020
England/BRIS-1264BC/2020
England/CAMB-7BE7F/2020
England/CAMB-7BFC7/2020
England/CAMB-7BF4F/2020
England/CAMB-7BEBB/2020
England/CAMB-7BE9D/2020
England/BRIS-12E1BD/2020
Netherlands/NoordBrabant_107/2020
Netherlands/NA_632/2020
Netherlands/NA_338/2020
Netherlands/NA_339/2020
Netherlands/NA_340/2020
Netherlands/NA_341/2020
Netherlands/NA_337/2020
Netherlands/NA_342/2020
Netherlands/NA_319/2020
Netherlands/ZuidHolland_106/2020
Netherlands/NA_343/2020
GEO/MM001523/2020
Netherlands/ZuidHolland_107/2020
Netherlands/NA_344/2020
Netherlands/Drenthe_2/2020
USA/CT-UW-5749/2020
GEO/MM001352/2020
GEO/MM001597/2020
USA/CT-UW-5770/2020
USA/CT-UW-5773/2020
USA/CT-UW-5772/2020
USA/LA-BIE-075/2020
USA/LA-BIE-077/2020
USA/LA-BIE-076/2020
USA/LA-BIE-081/2020
USA/CA-CZB-1045/2020
USA/CA-CZB-1046/2020
USA/CA-CZB-1048/2020
USA/CA-CZB-1080/2020
USA/CA-CZB-1050/2020
USA/CA-CZB-1086/2020
AUS/VIC829/2020
AUS/VIC836/2020
AUS/VIC837/2020
AUS/VIC842/2020
AUS/VIC843/2020
AUS/VIC845/2020
AUS/VIC847/2020
AUS/VIC846/2020
AUS/VIC848/2020
AUS/VIC850/2020
AUS/VIC849/2020
AUS/VIC852/2020
AUS/VIC853/2020
AUS/VIC1061/2020
AUS/VIC1062/2020
AUS/VIC856/2020
AUS/VIC1064/2020
AUS/VIC1067/2020
AUS/VIC1068/2020
SRB/NoviPazar-363/2020
GRC/53_38017/2020
USA/WA-UW-6486/2020
USA/WA-UW-6507/2020
USA/WA-UW-6514/2020
USA/WA-UW-6483/2020
USA/WA-UW-6520/2020
USA/WA-UW-6535/2020
USA/WA-UW-6546/2020
USA/AK101/2020
USA/CA-CZB-1141/2020
USA/WA-UW-6548/2020
USA/WA-UW-6547/2020
USA/MI-MDHHS-SC20312/2020
USA/MI-MDHHS-SC20315/2020
USA/MI-MDHHS-SC20313/2020
USA/MA_MGH_00461/2020
USA/MA_MGH_00467/2020
USA/MA_MGH_00471/2020
USA/MA_MGH_00666/2020
USA/MA_MGH_00464/2020
USA/MA_MGH_00466/2020
USA/MA_MGH_00669/2020
USA/MA_MGH_00473/2020
USA/MA_MGH_00477/2020
USA/MA_MGH_00460/2020
USA/MA_MGH_00475/2020
USA/MA_MGH_00454/2020
USA/MA_MGH_00469/2020
USA/MA_MGH_00480/2020
USA/MA_MGH_00474/2020
USA/MA_MGH_00463/2020
USA/MA_MGH_00458/2020
USA/MA_MGH_00453/2020
USA/MA_MGH_00668/2020
USA/MA_MGH_00664/2020
USA/MA_MGH_00665/2020
USA/MA_MGH_00318/2020
USA/MA_MGH_00670/2020
USA/MA_MGH_00472/2020
USA/MA_MGH_00456/2020
USA/MA_MGH_00468/2020
USA/MA_MGH_00465/2020
USA/MA_MGH_00479/2020
USA/MA_MGH_00240/2020
USA/MA_MGH_00476/2020
USA/MA_MGH_00481/2020
USA/MA_MGH_00459/2020
USA/LA-BIE-068/2020
USA/WA-S590/2020
USA/WA-S592/2020
USA/WA-S593/2020
USA/WA-S591/2020
USA/WA-S589/2020
USA/WA-S334/2020
USA/CA-CZB-1605/2020
USA/WA-S346/2020
USA/WA-S317/2020
USA/WA-S311/2020
USA/WA-S340/2020
USA/WA-S464/2020
USA/WA-S319/2020
USA/WA-S333/2020
USA/WA-S479/2020
USA/WA-S463/2020
USA/CT-Yale-066/2020
USA/CT-Yale-076/2020
AUS/VIC834/2020
AUS/VIC1276/2020
BEN/1408/2020
USA/FL-BPHL-0177/2020
USA/FL-BPHL-0181/2020
USA/FL-BPHL-0185/2020
USA/FL-BPHL-0186/2020
USA/FL-BPHL-0187/2020
USA/FL-BPHL-0192/2020
USA/FL-BPHL-0194/2020
USA/FL-BPHL-0193/2020
USA/MD-MDH-0027/2020
USA/MD-MDH-0028/2020
USA/WI-UW-93/2020
USA/WI-UW-104/2020
USA/WI-UW-342/2020
USA/WI-UW-412/2020
USA/SEARCH-1125-CS2/2020
USA/SEARCH-1130-CS2/2020
USA/SEARCH-1155-CS2/2020
USA/SEARCH-1159-CS2/2020
USA/SEARCH-1180-CS2/2020
ITA/Milan-UNIMI-1/2020
USA/SEARCH-0395-SAN/2020
USA/SEARCH-0500-IPL/2020
USA/SEARCH-0495-IPL/2020
USA/SEARCH-0795-SAN/2020
USA/SEARCH-0614-SAN/2020
USA/SEARCH-0834-IPL/2020
USA/SEARCH-0798-SAN/2020
JOR/SEARCH-0051-JOR/2020
USA/SEARCH-0169-NBG/2020
USA/SEARCH-0978-IPL/2020
USA/SEARCH-0171-NBG/2020
USA/SEARCH-0318-NBG/2020
USA/SEARCH-0319-NBG/2020
USA/SEARCH-0174-NBG/2020
USA/SEARCH-0328-NBG/2020
USA/SEARCH-0329-NBG/2020
USA/SEARCH-0330-NBG/2020
USA/SEARCH-0332-NBG/2020
USA/SEARCH-0320-NBG/2020
USA/SEARCH-0331-NBG/2020
USA/MD-MDH-0043/2020
USA/FL-BPHL-0617/2020
USA/FL-BPHL-0622/2020
USA/FL-BPHL-0624/2020
USA/SC-USC-COM0003/2020
USA/SC-USC-COM511/2020
USA/CT-Yale-067/2020
USA/FL-BPHL-0883/2020
AUS/TAS58/2020
USA/MN-MDH-1666/2020
AUS/TAS96/2020
USA/MN-MDH-1668/2020
USA/MN-MDH-1667/2020
USA/MN-MDH-1675/2020
USA/TX-DSHS-0220/2020
USA/UT-UPHL-201001538/2020
USA/UT-UPHL-201006663/2020
USA/UT-UPHL-201016783/2020
USA/UT-UPHL-201103815/2020
USA/UT-UPHL-201021091/2020
USA/UT-UPHL-201105586/2020
USA/UT-UPHL-201122069/2020
USA/UT-UPHL-201129311/2020
USA/UT-UPHL-201130046/2020
USA/UT-UPHL-201132611/2020
USA/TX-DSHS-1337/2020
CHL/Santiago-PUC_MVL_0145/2020
CHL/Santiago-PUC_MVL_0151/2020
CHL/Santiago-PUC_MVL_0144/2020
CHL/Talagante-PUC_MVL_0177/2020
ITA/Nuoro-CoV3/2020
CHL/Santiago-PUC_MVL_0149/2020
USA/LA-BIE-028/2020
USA/NMDOH-2020014571/2020
USA/FHCRC-4908/2020
USA/FHCRC-9410/2020
USA/FHCRC-4906/2020
USA/FHCRC-6547/2020
USA/FHCRC-6548/2020
USA/FHCRC-6486/2020
KEN/C293/2020
KEN/C314/2020
USA/VT-CDC-2-4044446/2020
KEN/C310/2020
HongKong/HKPU-00041/2020
NZL/20VR1900/2020
NZL/20VR1936/2020
NZL/20VR1935/2020
NZL/20VR1946/2020
NZL/20VR2052/2020
NZL/20VR1941/2020
NZL/20VR2060/2020
NZL/20VR2061/2020
NZL/20VR2062/2020
NZL/20VR2063/2020
NZL/20VR3016/2020
NZL/20VR3477/2020
NZL/20VR3480/2020
USA/WA-S7602/2020
USA/WV118927/2020
MEX/68/2020
MEX/75/2020
USA/TG670165/2020
USA/TG670169/2020
USA/CA-CZB-807/2020
USA/TG701093/2020
USA/TG701109/2020
USA/TG720692/2020
USA/TG720639/2020
Scotland/EDB3097/2020
Scotland/EDB3064/2020
Scotland/EDB3106/2020
Scotland/EDB3087/2020
Scotland/EDB5401/2020
Scotland/EDB6301/2020
Scotland/EDB5404/2020
Scotland/EDB6300/2020
Scotland/EDB6305/2020
England/BRIS-12FB63/2020
England/BRIS-12FB81/2020
England/BRIS-12FB72/2020
England/BRIS-12FB54/2020
England/NORT-283F06/2020
England/NORT-283E45/2020
England/NORT-283D0C/2020
England/NORT-283C87/2020
England/NORT-295D34/2020
England/NORT-283E36/2020
England/NORT-295C73/2020
England/NORT-283D2A/2020
England/NORT-283D1B/2020
England/NORT-283E09/2020
England/NORT-283DC0/2020
England/NORT-283D93/2020
England/NORT-283E54/2020
England/NORT-283E18/2020
England/NORT-283DFD/2020
England/NORT-283DA2/2020
England/NORT-283EDC/2020
England/NORT-295D07/2020
England/NORT-295CA0/2020
England/NORT-295C64/2020
England/NORT-295D25/2020
England/NORT-295D16/2020
Scotland/EDB3072/2020
Scotland/EDB3063/2020
Scotland/EDB3073/2020
Scotland/EDB3056/2020
Scotland/EDB3084/2020
Scotland/EDB3077/2020
Scotland/EDB3079/2020
Scotland/EDB3075/2020
Scotland/EDB3123/2020
Scotland/EDB3093/2020
Scotland/EDB3092/2020
Scotland/EDB3128/2020
Scotland/EDB3098/2020
England/NORT-283E90/2020
England/NORT-283DB1/2020
Scotland/EDB931/2020
Scotland/EDB869/2020
England/BRIS-12FC15/2020
England/BRIS-12FBFA/2020
England/BRIS-12FBDC/2020
England/LOND-12608F2/2020
England/BRIS-12FBEB/2020
England/BRIS-12FBCD/2020
England/LOND-1260986/2020
Scotland/GCVR-1725DC/2020
Scotland/GCVR-1725BE/2020
England/BRIS-12FBBE/2020
Scotland/GCVR-173113/2020
Scotland/GCVR-1730DA/2020
England/LOND-126093B/2020
England/LOND-1260B17/2020
England/LOND-12609D1/2020
England/LOND-12609E0/2020
England/LOND-12609A4/2020
England/LOND-1260A74/2020
England/LOND-1260A38/2020
England/LOND-1260DB7/2020
England/LOND-12609C2/2020
England/LOND-1260EB4/2020
England/LOND-1260FEE/2020
England/LOND-1260E87/2020
England/LOND-12613B4/2020
England/LOND-1260E4B/2020
England/LOND-1261396/2020
England/LEED-2AA1D6/2020
England/LOND-1260E3C/2020
England/LEED-2A88E2/2020
England/LEED-2AA516/2020
England/LEED-2A8A37/2020
England/LEED-2A8ADD/2020
England/LEED-2A88F1/2020
England/LEED-2A8BF8/2020
England/LEED-2A8B52/2020
England/LEED-2A8C22/2020
England/LEED-2A8D5C/2020
England/LEED-2A8DD4/2020
England/LEED-2A8DF2/2020
England/LEED-2A8F0B/2020
England/LEED-2A8F92/2020
England/LEED-2A8F38/2020
England/LEED-2A8F83/2020
England/LEED-2A8F47/2020
England/LEED-2A8FA1/2020
England/LEED-2A9016/2020
England/LEED-2A9043/2020
MEX/GUA-438/2020
Iceland/1432/2020
Iceland/1433/2020
Iceland/1431/2020
Iceland/1434/2020
Iceland/1435/2020
Iceland/1543/2020
Iceland/1542/2020
Iceland/1546/2020
Iceland/1545/2020
Iceland/1544/2020
Iceland/1555/2020
Iceland/1559/2020
Iceland/1600/2020
Iceland/951/2020
Iceland/967/2020
Iceland/976/2020
Switzerland/BS-UHB-42219995/2020
Switzerland/BS-UHB-42219868/2020
Switzerland/BS-UHB-42220323/2020
Switzerland/BS-UHB-42220069/2020
Switzerland/BS-UHB-42220167/2020
Switzerland/BS-UHB-42220148/2020
Switzerland/BL-UHB-65240056/2020
Switzerland/BL-UHB-65240002/2020
Switzerland/BS-UHB-42220222/2020
Switzerland/BS-UHB-42220223/2020
Switzerland/ZH-UZH-IMV-3ba255eb/2020
Switzerland/BS-UHB-42220361/2020
England/BRIS-12309D/2020
Switzerland/ZH-UZH-IMV-3ba25547/2020
England/BRIS-12307F/2020
England/BRIS-123121/2020
England/BRIS-1230E8/2020
England/BRIS-1231A9/2020
England/BRIS-1230D9/2020
England/BRIS-12315E/2020
England/BRIS-12319A/2020
England/BRIS-123103/2020
England/BRIS-1230AC/2020
England/BRIS-123051/2020
England/BRIS-12317C/2020
England/BRIS-12316D/2020
England/BRIS-12314F/2020
England/BRIS-1230F7/2020
England/BRIS-12308E/2020
England/BRIS-123042/2020
England/BRIS-1231B8/2020
England/BRIS-12323D/2020
England/BRIS-12332B/2020
England/BRIS-1231D6/2020
England/BRIS-123200/2020
England/BRIS-12333A/2020
England/BRIS-1232B5/2020
England/BRIS-123130/2020
England/BRIS-123060/2020
England/BRIS-12322E/2020
England/BRIS-12330D/2020
England/BRIS-1232F1/2020
England/BRIS-1231E5/2020
England/BRIS-123279/2020
England/BRIS-1232A6/2020
England/BRIS-1232C4/2020
England/BRIS-1232D3/2020
England/BRIS-1230BB/2020
England/BRIS-12321F/2020
England/BRIS-12318B/2020
England/BRIS-123297/2020
England/BRIS-123112/2020
England/BRIS-12326A/2020
England/BRIS-1232E2/2020
England/BRIS-123367/2020
England/BRIS-1233A3/2020
England/BRIS-12340A/2020
England/BRIS-123358/2020
England/BRIS-123376/2020
England/BRIS-12331C/2020
England/BRIS-123349/2020
England/BRIS-123455/2020
England/BRIS-1234EC/2020
England/BRIS-123543/2020
England/BRIS-123516/2020
England/BRIS-1233FE/2020
England/BRIS-123525/2020
England/BRIS-123507/2020
England/BRIS-123534/2020
England/BRIS-12359E/2020
England/BRIS-1235AD/2020
England/BRIS-1235CB/2020
England/BRIS-1235BC/2020
England/BRIS-1237D4/2020
England/BRIS-123A71/2020
England/CAMB-7BE24/2020
England/CAMB-7BD81/2020
England/CAMB-7BBB4/2020
England/BRIS-12383B/2020
England/CAMB-7BB87/2020
England/CAMB-7C7A0/2020
England/CAMB-7C904/2020
England/CAMB-7C70A/2020
England/CAMB-7C8AD/2020
England/CAMB-7C8CB/2020
England/CAMB-7CBD1/2020
England/CAMB-7CAA7/2020
England/CAMB-7C922/2020
England/CAMB-7CC56/2020
England/CAMB-7CA01/2020
England/CAMB-7CB1D/2020
England/CAMB-7D059/2020
England/CAMB-7CDF9/2020
England/CAMB-7D077/2020
England/CAMB-7B853/2020
England/CAMB-7B8DB/2020
England/CAMB-7B89F/2020
England/CAMB-7B914/2020
England/CAMB-7BBC3/2020
England/CAMB-7BBE1/2020
England/CAMB-7BBA5/2020
England/CAMB-7BC48/2020
England/CAMB-7BC0C/2020
England/CAMB-7BD18/2020
England/CAMB-7BCDF/2020
England/CAMB-7BDCD/2020
England/CAMB-7BD36/2020
England/CAMB-7BE15/2020
England/CAMB-7BD54/2020
England/CAMB-7BE42/2020
England/CAMB-7BE06/2020
England/CAMB-7BE33/2020
England/CAMB-7BDEB/2020
England/CAMB-7C940/2020
England/CAMB-7C99B/2020
England/CAMB-7C46D/2020
England/CAMB-7C9C8/2020
England/CAMB-7C4E5/2020
England/CAMB-7C49A/2020
England/CAMB-7C430/2020
England/CAMB-7C403/2020
England/CAMB-7C54C/2020
England/CAMB-7C500/2020
England/CAMB-7C755/2020
England/CAMB-7C694/2020
England/CAMB-7C667/2020
England/CAMB-7C7BF/2020
England/CAMB-7C60D/2020
England/CAMB-7C764/2020
England/CAMB-7C807/2020
England/CAMB-7C825/2020
England/CAMB-7C6D0/2020
England/CAMB-7C7EC/2020
England/CAMB-7C782/2020
England/CAMB-7C8DA/2020
England/CAMB-7CA4D/2020
England/CAMB-7CA5C/2020
England/CAMB-7CA2F/2020
England/CAMB-7C9B9/2020
England/CAMB-7CA10/2020
England/CAMB-7CB95/2020
England/CAMB-7CAC5/2020
England/CAMB-7CB59/2020
England/CAMB-7CB4A/2020
England/CAMB-7CAD4/2020
England/CAMB-7CA7A/2020
England/CAMB-7CB77/2020
England/CAMB-7CBFF/2020
England/CAMB-7CC1A/2020
England/CAMB-7CC0B/2020
England/CAMB-7CC29/2020
England/CAMB-7CC38/2020
England/CAMB-7CC92/2020
England/CAMB-7CC65/2020
England/CAMB-7CC47/2020
England/CAMB-7CD08/2020
England/CAMB-7CD26/2020
England/CAMB-7CDBD/2020
England/CAMB-7CC83/2020
England/CAMB-7CE05/2020
England/CAMB-7CE23/2020
England/CAMB-7CE50/2020
England/CAMB-7CF4E/2020
England/CAMB-7CEF6/2020
England/CAMB-7D305/2020
England/CAMB-7D174/2020
England/CAMB-7D2F9/2020
England/CAMB-7D350/2020
England/CAMB-7D332/2020
England/CAMB-7D420/2020
England/CAMB-7D3D8/2020
England/CAMB-7DBC1/2020
England/CAMB-7B817/2020
England/CAMB-7B97E/2020
England/CAMB-7B9E7/2020
England/CAMB-7B9AB/2020
England/CAMB-7C4C7/2020
England/CAMB-7C4A9/2020
England/CAMB-7C649/2020
England/CAMB-7C6EF/2020
England/CAMB-7C852/2020
England/CAMB-7CB68/2020
England/CAMB-7CE6F/2020
England/CAMB-7CDEA/2020
England/CAMB-7CD53/2020
England/CAMB-7CCCF/2020
England/CAMB-7CD17/2020
England/CAMB-7CDAE/2020
England/CAMB-7D46C/2020
England/CAMB-7D44E/2020
England/CAMB-7D341/2020
England/CAMB-7D48A/2020
England/CAMB-7D43F/2020
England/CAMB-7D5B4/2020
England/CAMB-7D94F/2020
England/CAMB-7DA1F/2020
England/CAMB-7D9C7/2020
England/CAMB-7DC91/2020
England/CAMB-7DC55/2020
England/CAMB-7E00D/2020
England/CAMB-7DB2B/2020
England/CAMB-7DF2F/2020
England/BRIS-12268D/2020
England/BRIS-1226AB/2020
England/BRIS-122650/2020
England/BRIS-1226C9/2020
England/BRIS-12269C/2020
England/BRIS-1226BA/2020
England/BRIS-1226D8/2020
England/BRIS-12266F/2020
England/BRIS-1226E7/2020
England/BRIS-1226F6/2020
England/BRIS-12273F/2020
England/BRIS-122720/2020
England/BRIS-12284B/2020
England/BRIS-1227D5/2020
England/BRIS-12275D/2020
England/BRIS-12274E/2020
England/BRIS-122887/2020
England/BRIS-12285A/2020
England/BRIS-122896/2020
England/BRIS-122869/2020
England/BRIS-1228B4/2020
England/BRIS-122878/2020
Scotland/GCVR-173C8B/2020
Scotland/GCVR-172B9E/2020
England/BRIS-1228A5/2020
England/CAMB-7BE51/2020
England/CAMB-7BE8E/2020
Scotland/GCVR-173E2B/2020
England/CAMB-7BF03/2020
England/CAMB-7BE60/2020
England/CAMB-7BEAC/2020
England/CAMB-7BF8B/2020
England/CAMB-7CBB3/2020
England/CAMB-7BF6D/2020
England/CAMB-7CE32/2020
England/BRIS-12E1AE/2020
Netherlands/NA_490/2020
Netherlands/Overijssel_5/2020
Netherlands/NA_685/2020
Netherlands/NA_696/2020
Netherlands/NoordBrabant_146/2020
Netherlands/NA_346/2020
Netherlands/NA_347/2020
Netherlands/NA_589/2020
IND/GBRC1/2020
USA/WA-UW-5359/2020
USA/WA-UW-4677/2020
USA/WA-UW-5364/2020
USA/WA-UW-5371/2020
USA/CT-UW-5754/2020
USA/WA-UW-5397/2020
USA/WA-UW-5400/2020
USA/CT-UW-5764/2020
USA/CT-UW-5763/2020
USA/LA-BIE-092/2020
USA/LA-BIE-093/2020
USA/CA-CZB-1087/2020
USA/CA-CZB-1049/2020
USA/CA-CZB-1088/2020
USA/CA-CZB-1054/2020
AUS/VIC857/2020
AUS/VIC858/2020
AUS/VIC860/2020
AUS/VIC862/2020
AUS/VIC863/2020
AUS/VIC867/2020
AUS/VIC868/2020
AUS/VIC869/2020
AUS/VIC870/2020
AUS/VIC871/2020
AUS/VIC873/2020
AUS/VIC875/2020
AUS/VIC876/2020
AUS/VIC874/2020
AUS/VIC1071/2020
USA/WA-UW-6478/2020
USA/WA-UW-6484/2020
USA/WA-UW-6485/2020
USA/WA-UW-6527/2020
USA/WA-UW-6528/2020
USA/WA-UW-6526/2020
USA/WA-UW-6559/2020
USA/WA-UW-6562/2020
USA/CA-CZB-1127/2020
USA/CA-CZB-1128/2020
USA/MA_MGH_00227/2020
USA/MA_MGH_00673/2020
USA/MA_MGH_00316/2020
USA/MA_MGH_00307/2020
USA/CA-CZB-1564/2020
USA/CA-CZB-1606/2020
USA/WA-S472/2020
USA/WA-S345/2020
USA/WA-S327/2020
USA/WA-S304/2020
USA/WA-S480/2020
USA/WA-S460/2020
USA/WA-S470/2020
USA/WA-S469/2020
USA/WA-S483/2020
USA/WA-S477/2020
USA/WA-S468/2020
USA/FL-BPHL-0198/2020
USA/WI-UW-88/2020
USA/WI-UW-343/2020
USA/SEARCH-1161-CS2/2020
USA/SEARCH-1164-SAN/2020
USA/SEARCH-1162-CS2/2020
USA/SEARCH-0369-SAN/2020
USA/SEARCH-1165-SAN/2020
USA/SEARCH-0367-SAN/2020
USA/SEARCH-0411-SAN/2020
USA/SEARCH-0324-NBG/2020
USA/SEARCH-0326-NBG/2020
SAU/KAIMRC13/2020
USA/FL-BPHL-0623/2020
USA/FL-BPHL-0634/2020
USA/MA-DPH-00178/2020
USA/MA-DPH-00177/2020
AUS/TAS48/2020
AUS/TAS97/2020
AUS/TAS89/2020
USA/MN-MDH-1623/2020
USA/GA-EHC-136H/2020
USA/MN-MDH-1669/2020
USA/MN-MDH-1671/2020
USA/MN-MDH-1670/2020
USA/UT-UPHL-201013892/2020
SRB/KS-0226-06-04/2020
USA/UT-UPHL-201103917/2020
SRB/UE0145-06-04/2020
SRB/SU01662-06-04/2020
CHL/Los_Andes-PUC_MVL_0156/2020
CHL/Santiago-PUC_MVL_0154/2020
EGY/CPHL-NRC-3/2020
USA/FHCRC-6478/2020
USA/FHCRC-6484/2020
USA/FHCRC-5379/2020
USA/FHCRC-6061/2020
USA/FHCRC-6591/2020
KEN/C358/2020
NZL/20VR1960/2020
Netherlands/NA_345/2020
NZL/20VR1962/2020
NZL/20VR1961/2020
NZL/20VR1963/2020
NZL/20VR1965/2020
NZL/20VR2051/2020
NZL/20VR2058/2020
NZL/20VR2092/2020
NZL/20VR2059/2020
NZL/20VR2097/2020
NZL/20VR2098/2020
NZL/20VR3041/2020
NZL/20VR3098/2020
NZL/20VR3483/2020
USA/AZ-106/2020
USA/TG274711/2020
USA/TG670160/2020
MEX/9823/2020
USA/TG670162/2020
USA/TG670175/2020
USA/TG720664/2020
USA/TG720676/2020
USA/TG720687/2020
USA/TG720705/2020
Scotland/EDB5405/2020
Scotland/EDB3111/2020
Scotland/EDB6281/2020
England/NORT-283E72/2020
Scotland/EDB3110/2020
Scotland/EDB3132/2020
Scotland/EDB3104/2020
Scotland/EDB3108/2020
Scotland/EDB3101/2020
Scotland/EDB936/2020
Scotland/EDB872/2020
England/BRIS-12FC51/2020
England/BRIS-123D4B/2020
England/BRIS-12FC33/2020
England/BRIS-12FC24/2020
England/BRIS-12FC42/2020
Scotland/GCVR-173043/2020
England/LOND-12601E8/2020
England/LOND-126082F/2020
England/LOND-12607C8/2020
England/LOND-12607B9/2020
England/LOND-12609B3/2020
England/LOND-126079B/2020
England/LOND-126086B/2020
England/LOND-1260810/2020
England/LEED-2AA25B/2020
England/LOND-1260485/2020
England/LEED-2AA1A9/2020
England/LEED-2AA376/2020
England/LEED-2AA26A/2020
England/LEED-2AA66E/2020
England/LEED-2AA3A3/2020
England/LEED-2AA640/2020
England/LEED-2AA76B/2020
England/LEED-2A8985/2020
England/LEED-2AA75C/2020
England/LEED-2A8A19/2020
England/LEED-2A8C04/2020
England/LEED-2A8CB9/2020
England/LEED-2A8EFF/2020
England/LEED-2A8CAA/2020
England/LEED-2A8EE0/2020
England/LEED-2A8F56/2020
England/LEED-2A8F65/2020
England/LEED-2A8FB0/2020
England/LEED-2A8FDE/2020
England/LEED-2A9025/2020
England/LEED-2A90AD/2020
England/LEED-2A926B/2020
England/LEED-2A93C2/2020
MEX/CMX-2839/2020
MEX/CMX-7/2020
Mexico/SEARCH-102566/2020
Mexico/SEARCH-102568/2020
Iceland/1530/2020
Iceland/1531/2020
Iceland/1532/2020
Iceland/1533/2020
Iceland/1534/2020
Iceland/1535/2020
Iceland/1536/2020
Iceland/1538/2020
Iceland/1537/2020
Iceland/1539/2020
Iceland/1540/2020
Iceland/1541/2020
Iceland/1557/2020
Iceland/1556/2020
Iceland/1558/2020
Iceland/1598/2020
Switzerland/BS-UHB-42220889/2020
Switzerland/BS-UHB-42220622/2020
Switzerland/BS-UHB-42221039/2020
Switzerland/BS-UHB-42220855/2020
Switzerland/BS-UHB-42220818/2020
Switzerland/BS-UHB-42221042/2020
Switzerland/BS-UHB-42220870/2020
Japan/Donner1/2020
Japan/Donner3/2020
Japan/Donner2/2020
Japan/Donner4/2020
Japan/Donner7/2020
Japan/Donner8/2020
Japan/Donner6/2020
Japan/Donner9/2020
Switzerland/ZH-UZH-IMV-3ba25652/2020
Switzerland/ZH-UZH-IMV-3ba2581a/2020
England/CAMB-7EDAC/2020
England/CAMB-7EC81/2020
England/CAMB-7ECDC/2020
England/CAMB-7ED15/2020
England/CAMB-7ED60/2020
England/CAMB-7EDBB/2020
England/CAMB-7E95D/2020
England/CAMB-7E9B7/2020
England/CAMB-7EBA2/2020
England/CAMB-7ECBE/2020
England/CAMB-7E999/2020
England/CAMB-7EDCA/2020
England/CAMB-7ECFA/2020
England/CAMB-7EFF1/2020
England/BRIS-1233EF/2020
England/BRIS-123419/2020
England/BRIS-1233D0/2020
England/BRIS-123428/2020
England/BRIS-1233C1/2020
England/BRIS-123491/2020
England/BRIS-123473/2020
England/BRIS-123464/2020
England/BRIS-123446/2020
England/BRIS-123437/2020
England/BRIS-1234FB/2020
England/BRIS-1234CE/2020
England/BRIS-1234DD/2020
England/BRIS-1234A0/2020
England/BRIS-123561/2020
England/BRIS-1234BF/2020
England/BRIS-123570/2020
England/BRIS-1235E9/2020
England/BRIS-12358F/2020
England/BRIS-1235DA/2020
England/BRIS-12366E/2020
England/BRIS-12368C/2020
England/BRIS-1235F8/2020
England/BRIS-123640/2020
England/BRIS-123631/2020
England/BRIS-1236F5/2020
England/BRIS-12369B/2020
England/BRIS-12365F/2020
England/BRIS-123613/2020
England/BRIS-123622/2020
England/BRIS-123701/2020
England/BRIS-1236E6/2020
England/BRIS-123710/2020
England/BRIS-12375C/2020
England/BRIS-12376B/2020
England/BRIS-12373E/2020
England/BRIS-12372F/2020
England/BRIS-123877/2020
England/BRIS-12380E/2020
England/BRIS-123895/2020
England/BRIS-1237F2/2020
England/BRIS-1238FF/2020
England/BRIS-1238A4/2020
England/BRIS-12381D/2020
England/BRIS-1238B3/2020
England/BRIS-1238C2/2020
England/BRIS-123A17/2020
England/BRIS-1238E0/2020
England/BRIS-123BAB/2020
England/BRIS-123BD8/2020
England/BRIS-123A26/2020
England/BRIS-123BC9/2020
England/BRIS-123B9C/2020
England/CAMB-7C7CE/2020
England/BRIS-123BE7/2020
England/CAMB-7CB3B/2020
England/CAMB-7C8E9/2020
England/CAMB-7E01C/2020
England/CAMB-7E97B/2020
England/CAMB-7EAA5/2020
England/BRIS-1236AA/2020
England/CAMB-7D1B0/2020
England/BRIS-1236D7/2020
England/CAMB-7D217/2020
England/CAMB-7CA89/2020
England/CAMB-7C9E6/2020
England/CAMB-7D271/2020
England/CAMB-7C421/2020
England/CAMB-7D1DE/2020
England/CAMB-7C5C4/2020
England/CAMB-7C597/2020
England/CAMB-7C843/2020
England/CAMB-7C685/2020
England/CAMB-7C658/2020
England/CAMB-7C8BC/2020
England/CAMB-7C8F8/2020
England/CAMB-7C96E/2020
England/CAMB-7C95F/2020
England/CAMB-7CC74/2020
England/CAMB-7CCDE/2020
England/CAMB-7CD62/2020
England/CAMB-7CCA1/2020
England/CAMB-7CEC9/2020
England/CAMB-7CE9C/2020
England/CAMB-7CD80/2020
England/CAMB-7CE8D/2020
England/CAMB-7CF11/2020
England/CAMB-7CF5D/2020
England/CAMB-7CF3F/2020
England/CAMB-7CED8/2020
England/CAMB-7CF8A/2020
England/CAMB-7CF20/2020
England/CAMB-7CF99/2020
England/CAMB-7CF7B/2020
England/CAMB-7CFA8/2020
England/CAMB-7CFE4/2020
England/CAMB-7CFF3/2020
England/CAMB-7D068/2020
England/CAMB-7CFC6/2020
England/CAMB-7D02C/2020
England/CAMB-7D03B/2020
England/CAMB-7D00E/2020
England/CAMB-7CFB7/2020
England/CAMB-7D01D/2020
England/CAMB-7D138/2020
England/CAMB-7D0B3/2020
England/CAMB-7D0D1/2020
England/CAMB-7D0C2/2020
England/CAMB-7D147/2020
England/CAMB-7D10B/2020
England/CAMB-7D11A/2020
England/CAMB-7D0E0/2020
England/CAMB-7D165/2020
England/CAMB-7D1CF/2020
England/CAMB-7D38D/2020
England/CAMB-7D37E/2020
England/CAMB-7D226/2020
England/CAMB-7D36F/2020
England/CAMB-7D2DB/2020
England/CAMB-7D2CC/2020
England/CAMB-7D3E7/2020
England/CAMB-7D411/2020
England/CAMB-7D3BA/2020
England/CAMB-7D4F3/2020
England/CAMB-7D648/2020
England/CAMB-7D736/2020
England/CAMB-7D754/2020
England/CAMB-7D6EE/2020
England/CAMB-7D790/2020
England/CAMB-7D5C3/2020
England/CAMB-7DA6A/2020
England/CAMB-7DAA6/2020
England/CAMB-7D7DC/2020
England/CAMB-7DC0A/2020
England/CAMB-7D89D/2020
England/CAMB-7DD25/2020
England/CAMB-7DD61/2020
England/CAMB-7DC82/2020
England/CAMB-7DE04/2020
England/CAMB-7E03A/2020
England/CAMB-7DFD4/2020
England/CAMB-7DE6E/2020
England/CAMB-7E049/2020
England/CAMB-7E058/2020
England/CAMB-7E094/2020
England/CAMB-7DE8C/2020
England/CAMB-7E0A3/2020
England/CAMB-7E085/2020
England/CAMB-7E0EF/2020
England/CAMB-7C53D/2020
England/CAMB-7C588/2020
England/CAMB-7C55B/2020
England/CAMB-7CCED/2020
England/CAMB-7CE41/2020
England/CAMB-7CE7E/2020
England/CAMB-7CD71/2020
England/CAMB-7C861/2020
England/CAMB-7CD35/2020
England/CAMB-7D0FF/2020
England/CAMB-7D323/2020
England/CAMB-7CEBA/2020
England/CAMB-7CEAB/2020
England/CAMB-7D402/2020
England/CAMB-7D3F6/2020
England/CAMB-7D45D/2020
England/CAMB-7D3C9/2020
England/CAMB-7D3AB/2020
England/CAMB-7D4C6/2020
England/CAMB-7D4B7/2020
England/CAMB-7D596/2020
England/CAMB-7D51E/2020
England/CAMB-7D4E4/2020
England/CAMB-7D718/2020
England/CAMB-7D5A5/2020
England/CAMB-7D657/2020
England/CAMB-7D727/2020
England/CAMB-7D6B1/2020
England/CAMB-7D5D2/2020
England/CAMB-7D6FD/2020
England/CAMB-7D5F0/2020
England/CAMB-7D675/2020
England/CAMB-7D684/2020
England/CAMB-7D745/2020
England/CAMB-7D763/2020
England/CAMB-7D930/2020
England/CAMB-7D8BB/2020
England/CAMB-7D806/2020
England/CAMB-7D8E8/2020
England/CAMB-7D824/2020
England/CAMB-7D7CD/2020
England/CAMB-7D912/2020
England/CAMB-7D781/2020
England/CAMB-7D860/2020
England/CAMB-7D7EB/2020
England/CAMB-7D851/2020
England/CAMB-7D8D9/2020
England/CAMB-7D87F/2020
England/CAMB-7D97C/2020
England/CAMB-7D96D/2020
England/CAMB-7DA88/2020
England/CAMB-7DA5B/2020
England/CAMB-7D9A9/2020
England/CAMB-7DAC4/2020
England/CAMB-7DA97/2020
England/CAMB-7D8CA/2020
England/CAMB-7DA3D/2020
England/CAMB-7DA00/2020
England/CAMB-7D9E5/2020
England/CAMB-7DB0D/2020
England/CAMB-7DC19/2020
England/CAMB-7DC73/2020
England/CAMB-7DC64/2020
England/CAMB-7DB94/2020
England/CAMB-7DC37/2020
England/CAMB-7DBFE/2020
England/CAMB-7DBD0/2020
England/CAMB-7DB3A/2020
England/CAMB-7DBB2/2020
England/CAMB-7DCBF/2020
England/CAMB-7DD07/2020
England/CAMB-7DD16/2020
England/CAMB-7DEE6/2020
England/CAMB-7DCDD/2020
England/CAMB-7DEC8/2020
England/CAMB-7DCFB/2020
Northern_Ireland/NIRE-FA94A/2020
England/CAMB-7DF4D/2020
Northern_Ireland/NIRE-FA968/2020
Northern_Ireland/NIRE-FA9C2/2020
Northern_Ireland/NIRE-FA986/2020
Northern_Ireland/NIRE-FAA0B/2020
England/CAMB-7D842/2020
Scotland/GCVR-172BAD/2020
Scotland/GCVR-172B8F/2020
Scotland/GCVR-172C22/2020
Scotland/GCVR-172C8C/2020
Scotland/GCVR-172C40/2020
Scotland/GCVR-172DD4/2020
Scotland/GCVR-172C9B/2020
Scotland/GCVR-172CAA/2020
Scotland/GCVR-173B60/2020
Scotland/GCVR-173B9D/2020
Scotland/GCVR-173B8E/2020
Scotland/GCVR-173C9A/2020
Scotland/GCVR-173C21/2020
Scotland/GCVR-173D5B/2020
Scotland/GCVR-173D2E/2020
Scotland/GCVR-173DE2/2020
Scotland/GCVR-173D6A/2020
Northern_Ireland/NIRE-FA661/2020
Northern_Ireland/NIRE-FA625/2020
Northern_Ireland/NIRE-FA643/2020
Northern_Ireland/NIRE-FA76E/2020
Northern_Ireland/NIRE-FA6CB/2020
Northern_Ireland/NIRE-FA7AA/2020
Northern_Ireland/NIRE-FA6E9/2020
Northern_Ireland/NIRE-FA68F/2020
Northern_Ireland/NIRE-FAC05/2020
Northern_Ireland/NIRE-FA704/2020
Northern_Ireland/NIRE-FA740/2020
Northern_Ireland/NIRE-FAC23/2020
Northern_Ireland/NIRE-FAC41/2020
Northern_Ireland/NIRE-FB017/2020
England/CAMB-7DE5F/2020
England/CAMB-7DF3E/2020
England/CAMB-7DF7A/2020
England/CAMB-7DD70/2020
England/CAMB-7DF5C/2020
England/CAMB-7DF10/2020
England/CAMB-7DEB9/2020
England/BRIS-1237E3/2020
England/CAMB-7DE9B/2020
England/CAMB-7DF98/2020
England/CAMB-7DE31/2020
England/CAMB-7DED7/2020
Netherlands/Gelderland_30/2020
Netherlands/Overijssel_6/2020
Netherlands/Drenthe_3/2020
Netherlands/NA_429/2020
Netherlands/Friesland_18/2020
Netherlands/NA_430/2020
Netherlands/NA_426/2020
Netherlands/NA_433/2020
Netherlands/NA_431/2020
Netherlands/NoordBrabant_106/2020
Netherlands/NA_697/2020
Netherlands/NA_432/2020
Netherlands/NA_428/2020
Netherlands/Zeeland_41/2020
Netherlands/Limburg_50/2020
Netherlands/Limburg_44/2020
Netherlands/NA_497/2020
Netherlands/Friesland_23/2020
Netherlands/NA_348/2020
Netherlands/Friesland_21/2020
Netherlands/NA_349/2020
Netherlands/NA_350/2020
Netherlands/NA_351/2020
Netherlands/NA_352/2020
USA/LA096/2020
USA/LA097/2020
USA/WA-UW-4695/2020
USA/WA-UW-4649/2020
USA/WA-UW-4705/2020
USA/CT-UW-5038/2020
USA/CT-UW-5043/2020
USA/CT-UW-5073/2020
IND/nimh-0130/2020
IND/nimh-0113/2020
USA/WA-UW-5717/2020
USA/WA-UW-5732/2020
USA/WA-UW-5737/2020
USA/WA-UW-5750/2020
USA/CT-UW-5757/2020
USA/WI-UW-269/2020
USA/WI-UW-268/2020
USA/LA-BIE-096/2020
USA/LA-BIE-079/2020
USA/LA-BIE-082/2020
USA/LA-BIE-080/2020
USA/LA-BIE-084/2020
USA/LA-BIE-090/2020
USA/LA-BIE-085/2020
USA/LA-BIE-089/2020
USA/LA-BIE-094/2020
USA/CA-CZB-1051/2020
USA/CA-CZB-1052/2020
USA/CA-CZB-1058/2020
AUS/VIC879/2020
AUS/VIC885/2020
AUS/VIC886/2020
AUS/VIC887/2020
AUS/VIC884/2020
AUS/VIC890/2020
AUS/VIC895/2020
AUS/VIC1079/2020
AUS/VIC1080/2020
AUS/VIC1081/2020
AUS/VIC1086/2020
AUS/VIC1087/2020
AUS/VIC1089/2020
USA/CA-CZB-1143/2020
Netherlands/Zeeland_15/2020
USA/CA-CZB-1055/2020
USA/MI-MDHHS-SC20284/2020
USA/MI-MDHHS-SC20311/2020
USA/MI-MDHHS-SC20217/2020
USA/MI-MDHHS-SC20318/2020
Netherlands/NA_427/2020
USA/FL-BPHL-0110/2020
USA/FL-BPHL-0112/2020
USA/MA_MGH_00258/2020
USA/MA_MGH_00228/2020
USA/MA_MGH_00687/2020
USA/MA_MGH_00242/2020
USA/MA_MGH_00691/2020
USA/MA_MGH_00675/2020
USA/MA_MGH_00254/2020
USA/MA_MGH_00690/2020
USA/MA_MGH_00229/2020
USA/MA_MGH_00695/2020
USA/MA_MGH_00247/2020
USA/MA_MGH_00693/2020
USA/MA_MGH_00704/2020
USA/MA_MGH_00239/2020
USA/MA_MGH_00688/2020
USA/MA_MGH_00236/2020
USA/MA_MGH_00699/2020
USA/MA_MGH_00705/2020
USA/MA_MGH_00230/2020
USA/MA_MGH_00248/2020
USA/MA_MGH_00263/2020
USA/MA_MGH_00698/2020
[truncated: 4,539,158 more chars]
